# Supplementary material for: MADS8 is indispensable for female reproductive development at high ambient temperatures in cereal crops
Source: Plant Cell. 2023 Sep 21;36(1):65–84. doi: 10.1093/plcell/koad246 (PMC10734617; doi:10.1093/plcell/koad246)
Supplement: koad246_Supplementary_Data [file koad246_supplementary_data.zip]

Archive with 8 entries (8 files):
- TPC2023RA00126R2 Supplemental Data Set S1.xlsx
- TPC2023RA00126R2 Supplemental Data Set S3.xlsx
- TPC2023RA00126R2 Supplemental Data Set S4.xlsx
- TPC2023RA00126R2_Supplemental_Data.pdf
- TPC2023RA00126R2_Supplemental_Data_Set_S2.xlsx
- TPC2023RA00126R2_Supplemental_Data_Set_S5.xlsx
- TPC2023RA00126R2_Supplemental_Data_Set_S6.xlsx
- tpc23.00126Peer Review Report.pdf
