# Supplementary material for: MADS8 is indispensable for female reproductive development at high ambient temperatures in cereal crops
Source: Plant Cell. 2023 Sep 21;36(1):65–84. doi: 10.1093/plcell/koad246 (PMC10734617; doi:10.1093/plcell/koad246)
Supplement: koad246_Supplementary_Data [file koad246_supplementary_data.zip › TPC2023RA00126R2 Supplemental Data Set S1.xlsx]

## Sheet: Data Set S1 legends
Supplemental Data, Shen et al., (2023). Conserved regulation of pistil development at high temperatures. Plant Cell.
Supplemental Data Set S1. DEGs of Hvmads8 in terms of different temperatures or genotypes.
In total of 13,216 differentially expressed genes (|log2 fold change| > 0.585 and the p-adjust < 0.05) identified are listed in All DEGs sheet, with genes affected by genotype (WT compared to Hvmads8) or temperature (15°C compared to 28°C); 4061 DEGs regulated by genotype at 15 °C and 28 °C are listed in Genotype WTVSHvmads8; 917 DEGs regulated by genotype at 15 °C are listed in Genotype WTVSHvma…

## Sheet: All DEGs
Supplemental Data, Shen et al., (2023). Conserved regulation of pistil development at high temperatures. Plant Cell.
Supplemental Data Set S1. DEGs of Hvmads8 in terms of different temperatures or genotypes.
List of the 13,216 DEGs across temperature and genotype
Gene ID	A.thaliana_Gene_ID_BLASTx	Symbol in Arabidopsis	O.sativa_Gene_ID_BLASTx	Symbol in Rice
HORVU0Hr1G000340	AT1G35710.1	Protein kinase family protein with leucine-rich repeat domain	LOC_Os10g03050.1	leucine-rich repeat receptor protein kinase EXS precursor, putative, expressed
HORVU0Hr1G000050	AT1G70250.1	receptor serine/threonine kinase, putative	LOC_Os01g02800.1	receptor-like kinase ARK1AS, putative, expressed
HORVU0Hr1G000080	AT1G45050.1	Ubiquitin-conjugating enzyme family protein	LOC_Os03g47770.1	ubiquitin-conjugating enzyme E2 W, putative, expressed
HORVU0Hr1G000160	AT2G39570.1	ACT domain-containing protein	LOC_Os05g02220.1	ACT domain containing protein, expressed
HORVU0Hr1G000270			LOC_Os01g40750.1	expressed protein
HORVU0Hr1G000320
HORVU0Hr1G000340	AT1G64660.1	methionine gamma-lyase	LOC_Os10g37340.1	cystathionine gamma-synthase, putative, expressed
HORVU0Hr1G000350	AT1G63020.1	nuclear RNA polymerase D1A	LOC_Os09g38268.1	RNA polymerase IV largest subunit, putative, expressed
HORVU0Hr1G000360
HORVU0Hr1G000370	AT1G63020.1	nuclear RNA polymerase D1A	LOC_Os04g48370.1	RNA polymerase IV subunit, putative, expressed
HORVU0Hr1G000420			LOC_Os10g04020.1	OsFBX356 - F-box domain containing protein, expressed
HORVU0Hr1G000430	AT1G59540.1	P-loop containing nucleoside triphosphate hydrolases superfamily protein	LOC_Os11g35090.1	kinesin motor domain containing protein, putative, expressed
HORVU0Hr1G000500			LOC_Os05g32240.1	expressed protein
HORVU0Hr1G000620	AT3G08910.1	DNAJ heat shock family protein	LOC_Os01g65480.1	dnaJ domain containing protein, expressed
HORVU0Hr1G000650	AT3G18660.1	plant glycogenin-like starch initiation protein 1	LOC_Os01g65780.2	glycosyl transferase, putative, expressed
HORVU0Hr1G000670	AT1G77130.1	plant glycogenin-like starch initiation protein 2	LOC_Os01g65780.2	glycosyl transferase, putative, expressed
HORVU0Hr1G000760			LOC_Os01g04040.1	BBTI11 - Bowman-Birk type bran trypsin inhibitor precursor, putative, expressed
HORVU0Hr1G000900
HORVU0Hr1G000910			LOC_Os10g22570.1	cellulase, putative, expressed
HORVU0Hr1G000960	AT3G04890.1	Uncharacterized conserved protein (DUF2358)	LOC_Os07g10495.1	expressed protein
HORVU0Hr1G001110	AT5G58280.1	AP2/B3-like transcriptional factor family protein	LOC_Os05g40280.1	B3 DNA binding domain containing protein, expressed
HORVU0Hr1G001160			LOC_Os01g58800.1	expressed protein
HORVU0Hr1G001190	AT1G73100.1	SU(VAR)3-9 homolog 3	LOC_Os05g41172.2	histone-lysine N-methyltransferase, H3 lysine-9 specific SUVH1, putative, expressed
HORVU0Hr1G001230	AT5G06100.2	myb domain protein 33	LOC_Os01g59660.1	MYB family transcription factor, putative, expressed
HORVU0Hr1G001240	AT5G17910.2		LOC_Os01g59670.1	expressed protein
HORVU0Hr1G001270	AT2G27030.3	calmodulin 5	LOC_Os07g48780.1	OsCam1-2 - Calmodulin, expressed
HORVU0Hr1G001300	AT2G38610.1	RNA-binding KH domain-containing protein	LOC_Os05g40290.1	KH domain-containing protein, putative, expressed
HORVU0Hr1G001350	AT1G53320.1	tubby like protein 7	LOC_Os05g43850.1	OsFBT9 - F-box and tubby domain containing protein, expressed
HORVU0Hr1G001390			LOC_Os05g43560.1	AGAP007115-PA, putative, expressed
HORVU0Hr1G001420	AT1G07790.1	Histone superfamily protein	LOC_Os03g17084.1	Core histone H2A/H2B/H3/H4 domain containing protein, putative, expressed
HORVU0Hr1G001440	AT2G19860.1	hexokinase 2	LOC_Os05g45590.1	hexokinase, putative, expressed
HORVU0Hr1G001450	AT4G25550.1	Cleavage/polyadenylation specificity factor, 25kDa subunit	LOC_Os04g58640.1	cleavage and polyadenylation specificity factor subunit 5, putative, expressed
HORVU0Hr1G001460	AT1G28240.1	Protein of unknown function (DUF616)	LOC_Os05g45490.1	hydrolase, acting on carbon-nitrogen, putative, expressed
HORVU0Hr1G001470	AT4G12540.1		LOC_Os05g45580.1	expressed protein
HORVU0Hr1G001490	AT1G52230.1	photosystem I subunit H2	LOC_Os05g48630.2	expressed protein
HORVU0Hr1G001500
HORVU0Hr1G001510
HORVU0Hr1G001630	AT4G23895.3	Pleckstrin homology (PH) domain-containing protein	LOC_Os05g51710.1	pleckstrin homology domain-containing protein-related taxo, putative, expressed
HORVU0Hr1G001640	AT2G39660.1	botrytis-induced kinase1	LOC_Os01g74200.1	protein kinase domain containing protein, expressed
HORVU0Hr1G001680	AT2G26760.1	Cyclin B1;4	LOC_Os05g41390.1	cyclin, putative, expressed
HORVU0Hr1G001690	AT2G26760.1	Cyclin B1;4	LOC_Os01g59120.1	cyclin, putative, expressed
HORVU0Hr1G001760	AT3G57430.1	Tetratricopeptide repeat (TPR)-like superfamily protein	LOC_Os04g02850.1	pentatricopeptide, putative, expressed
HORVU0Hr1G001770	AT5G48940.1	Leucine-rich repeat transmembrane protein kinase family protein	LOC_Os04g04330.1	receptor-like protein kinase 2 precursor, putative, expressed
HORVU0Hr1G001880	AT5G43530.1	Helicase protein with RING/U-box domain	LOC_Os04g09800.1	SWI/SNF-related matrix-associated actin-dependent regulator of chromatin subfamily A, putative, expressed
HORVU0Hr1G002090	AT2G38650.1	galacturonosyltransferase 7	LOC_Os07g48370.1	glycosyl transferase, family 8, putative, expressed
HORVU0Hr1G002120	AT2G38650.2	galacturonosyltransferase 7	LOC_Os07g48370.1	glycosyl transferase, family 8, putative, expressed
HORVU0Hr1G002220	AT1G64230.5	ubiquitin-conjugating enzyme 28	LOC_Os01g60410.1	ubiquitin-conjugating enzyme, putative, expressed
HORVU0Hr1G002250
HORVU0Hr1G002300	AT1G55540.1	Nuclear pore complex protein	LOC_Os07g48602.1	EMB1011, putative, expressed
HORVU0Hr1G002340	AT1G15140.1	FAD/NAD(P)-binding oxidoreductase	LOC_Os02g22260.1	fruit protein PKIWI502, putative, expressed
HORVU0Hr1G002480	AT4G33540.1	metallo-beta-lactamase family protein	LOC_Os02g58260.1	metallo-beta-lactamase family protein, putative, expressed
HORVU0Hr1G002500	AT4G33540.1	metallo-beta-lactamase family protein	LOC_Os02g58270.1	metallo-beta-lactamase family protein, putative, expressed
HORVU0Hr1G002520	AT2G15490.3	UDP-glycosyltransferase 73B4	LOC_Os07g46610.1	cis-zeatin O-glucosyltransferase, putative, expressed
HORVU0Hr1G002530	AT4G33540.1	metallo-beta-lactamase family protein	LOC_Os02g58270.1	metallo-beta-lactamase family protein, putative, expressed
HORVU0Hr1G002580	AT4G15140.1		LOC_Os02g13980.1	expressed protein
HORVU0Hr1G002710	AT4G36080.1	phosphotransferases, alcohol group as acceptor;binding;inositol or phosphatidylinositol kinases	LOC_Os07g45074.1	FAT domain-containing protein, putative, expressed
HORVU0Hr1G002730
HORVU0Hr1G002870	AT1G26800.1	RING/U-box superfamily protein	LOC_Os07g43740.1	zinc finger, C3HC4 type domain containing protein, expressed
HORVU0Hr1G002880
HORVU0Hr1G002920	AT1G34640.1	peptidases	LOC_Os07g43010.1	expressed protein
HORVU0Hr1G002950	AT5G21950.1	alpha/beta-Hydrolases superfamily protein	LOC_Os07g42140.1	hydrolase protein, putative, expressed
HORVU0Hr1G002960	AT4G01590.2		LOC_Os07g42080.1	expressed protein
HORVU0Hr1G003020	AT1G69120.1	K-box region and MADS-box transcription factor family protein	LOC_Os07g41370.1	OsMADS18 - MADS-box family gene with MIKCc type-box, expressed
HORVU0Hr1G003110			LOC_Os07g38950.1	expressed protein
HORVU0Hr1G003190	AT2G32280.1	Protein of unknown function (DUF1218)	LOC_Os07g36110.2	expressed protein
HORVU0Hr1G003210	AT1G11380.1	PLAC8 family protein	LOC_Os07g36820.1	uncharacterized Cys-rich domain containing protein, putative, expressed
HORVU0Hr1G003220	AT5G54300.1	Protein of unknown function (DUF761)	LOC_Os07g37620.1	fiber expressed protein, putative, expressed
HORVU0Hr1G003230	AT5G41920.1	GRAS family transcription factor	LOC_Os07g38030.1	GRAS family transcription factor domain containing protein, expressed
HORVU0Hr1G003260	AT4G35335.1	Nucleotide-sugar transporter family protein	LOC_Os07g38610.1	UAA transporter family domain containing protein, expressed
HORVU0Hr1G003270	AT4G21280.1	photosystem II subunit QA	LOC_Os07g36080.1	oxygen evolving enhancer protein 3 domain containing protein, expressed
HORVU0Hr1G003320	AT3G46870.1	Pentatricopeptide repeat (PPR) superfamily protein	LOC_Os07g36450.1	PPR repeat domain containing protein, putative, expressed
HORVU0Hr1G003340	AT1G69310.1	WRKY DNA-binding protein 57	LOC_Os07g02060.1	WRKY29, expressed
HORVU0Hr1G003840	AT5G14070.1	Thioredoxin superfamily protein	LOC_Os02g30850.1	OsGrx_C8 - glutaredoxin subgroup III, expressed
HORVU0Hr1G003850	AT5G43260.1	chaperone protein dnaJ-related	LOC_Os02g30320.1	drought-induced protein 1, putative, expressed
HORVU0Hr1G003890	AT4G21990.1	APS reductase 3	LOC_Os07g32570.2	OsAPRL1 adenosine 5\'-phosphosulfate reductase-like OsAPRL1, expressed
HORVU0Hr1G003900	AT4G21620.1	glycine-rich protein	LOC_Os07g03180.1	GCRP3 - Glycine and cysteine rich family protein precursor, expressed
HORVU0Hr1G003930
HORVU0Hr1G003980	AT3G24040.1	Core-2/I-branching beta-1,6-N-acetylglucosaminyltransferase family protein	LOC_Os01g56570.1	xylosyltransferase, putative, expressed
HORVU0Hr1G004160	AT4G04190.1		LOC_Os04g33510.2	expressed protein
HORVU0Hr1G004200	AT1G67440.1	Minichromosome maintenance (MCM2/3/5) family protein	LOC_Os04g31270.1	EMB1688, putative, expressed
HORVU0Hr1G004270	AT3G17970.1	translocon at the outer membrane of chloroplasts 64-III	LOC_Os03g50010.1	toc64, putative, expressed
HORVU0Hr1G004320	AT1G58210.1	kinase interacting family protein	LOC_Os01g34610.1	expressed protein
HORVU0Hr1G004330
HORVU0Hr1G004350	AT3G17970.1	translocon at the outer membrane of chloroplasts 64-III	LOC_Os03g50010.1	toc64, putative, expressed
HORVU0Hr1G004400	AT2G18910.1	hydroxyproline-rich glycoprotein family protein	LOC_Os02g26370.1	wiskott-Aldrich syndrome protein family member 2, putative, expressed
HORVU0Hr1G004420	AT3G15430.2	Regulator of chromosome condensation (RCC1) family protein	LOC_Os07g27490.1	Regulator of chromosome condensation domain containing protein, expressed
HORVU0Hr1G004470	AT2G39780.1	ribonuclease 2	LOC_Os01g67180.1	ribonuclease T2 family domain containing protein, expressed
HORVU0Hr1G004510	AT4G04190.2		LOC_Os04g33510.1	expressed protein
HORVU0Hr1G004630	AT3G52770.1	protein binding	LOC_Os04g33560.1	expressed protein
HORVU0Hr1G004640	AT1G50420.1	scarecrow-like 3	LOC_Os04g35250.1	MONOCULM 1, putative, expressed
HORVU0Hr1G004800	AT2G33793.1		LOC_Os03g62160.2	expressed protein
HORVU0Hr1G004830	AT1G12900.1	glyceraldehyde 3-phosphate dehydrogenase A subunit 2	LOC_Os04g38600.3	glyceraldehyde-3-phosphate dehydrogenase, putative, expressed
HORVU0Hr1G004850	AT4G17690.1	Peroxidase superfamily protein	LOC_Os04g39100.1	peroxidase precursor, putative, expressed
HORVU0Hr1G004960	AT3G26020.1	Protein phosphatase 2A regulatory B subunit family protein	LOC_Os04g40860.1	transposon protein, putative, unclassified, expressed
HORVU0Hr1G004970	AT4G24820.2	26S proteasome, regulatory subunit Rpn7;Proteasome component (PCI) domain	LOC_Os02g38810.1	26S proteasome non-ATPase regulatory subunit 6, putative, expressed
HORVU0Hr1G004990	AT3G02520.1	general regulatory factor 7	LOC_Os04g38870.5	14-3-3 protein, putative, expressed
HORVU0Hr1G005060	AT4G25980.1	Peroxidase superfamily protein	LOC_Os12g08920.1	peroxidase precursor, putative, expressed
HORVU0Hr1G005070	AT1G47056.1	VIER F-box proteine 1	LOC_Os04g42670.1	OsFBL19 - F-box domain and LRR containing protein, expressed
HORVU0Hr1G005160	AT1G08630.1	threonine aldolase 1	LOC_Os04g43650.1	L-allo-threonine aldolase, putative, expressed
HORVU0Hr1G005210	AT3G45210.1	Protein of unknown function, DUF584	LOC_Os04g43990.1	DUF584 domain containing protein, putative, expressed
HORVU0Hr1G005260	AT3G06260.1	galacturonosyltransferase-like 4	LOC_Os04g44850.1	glycosyl transferase 8 domain containing protein, putative, expressed
HORVU0Hr1G005290	AT1G63850.1	BTB/POZ domain-containing protein	LOC_Os04g49060.1	H-BTB3 - Bric-a-Brac, Tramtrack, Broad Complex BTB domain with H family conserved sequence, expressed
HORVU0Hr1G005300	AT5G24530.1	2-oxoglutarate (2OG) and Fe(II)-dependent oxygenase superfamily protein	LOC_Os04g49194.1	naringenin,2-oxoglutarate 3-dioxygenase, putative, expressed
HORVU0Hr1G005320	AT4G23060.1	IQ-domain 22	LOC_Os04g48160.1	IQ calmodulin-binding motif family protein, putative, expressed
HORVU0Hr1G005330	AT5G62220.1	glycosyltransferase 18	LOC_Os04g48480.1	exostosin family domain containing protein, expressed
HORVU0Hr1G005420	AT5G10700.1	Peptidyl-tRNA hydrolase II (PTH2) family protein	LOC_Os04g51570.1	tyrosine phosphatase, putative, expressed
HORVU0Hr1G005520	AT4G17670.1	Protein of unknown function (DUF581)	LOC_Os04g49670.1	DUF581 domain containing protein, expressed
HORVU0Hr1G005540	AT1G11720.2	starch synthase 3	LOC_Os04g53310.1	soluble starch synthase 3, chloroplast precursor, putative, expressed
HORVU0Hr1G005550	AT1G11720.2	starch synthase 3	LOC_Os04g53310.1	soluble starch synthase 3, chloroplast precursor, putative, expressed
HORVU0Hr1G005570	AT1G73110.1	P-loop containing nucleoside triphosphate hydrolases superfamily protein	LOC_Os04g56320.1	AAA-type ATPase family protein, putative, expressed
HORVU0Hr1G005660			LOC_Os04g55490.1	expressed protein
HORVU0Hr1G005670	AT3G23780.1	nuclear RNA polymerase D2A	LOC_Os04g54840.1	DNA-directed RNA polymerase subunit, putative, expressed
HORVU0Hr1G005720	AT5G35450.1	Disease resistance protein (CC-NBS-LRR class) family	LOC_Os11g34920.1	stripe rust resistance protein Yr10, putative, expressed
HORVU0Hr1G005750			LOC_Os04g57970.1	expressed protein
HORVU0Hr1G005770	AT3G33520.1	actin-related protein 6	LOC_Os01g16414.3	actin, putative, expressed
HORVU0Hr1G005790	AT5G53470.1	acyl-CoA binding protein 1	LOC_Os04g58550.1	acyl-CoA-binding domain-containing protein 6, putative, expressed
HORVU0Hr1G005840	AT4G19210.1	RNAse l inhibitor protein 2	LOC_Os11g34350.1	ATP-binding cassette sub-family E member 1, putative, expressed
HORVU0Hr1G005850	AT1G44970.1	Peroxidase superfamily protein	LOC_Os01g15810.1	peroxidase precursor, putative, expressed
HORVU0Hr1G005870	AT4G04540.1	cysteine-rich RLK (RECEPTOR-like protein kinase) 39	LOC_Os10g12620.1	protein kinase domain containing protein, expressed
HORVU0Hr1G005920	AT5G27270.1	Tetratricopeptide repeat (TPR)-like superfamily protein	LOC_Os06g02120.1	PPR repeat domain containing protein, putative, expressed
HORVU0Hr1G006250	AT5G13100.1		LOC_Os01g01295.1	expressed protein
HORVU0Hr1G006380	AT3G15140.1	Polynucleotidyl transferase, ribonuclease H-like superfamily protein	LOC_Os01g43080.1	exonuclease, putative, expressed
HORVU0Hr1G006420	AT3G45980.1	Histone superfamily protein	LOC_Os08g38300.1	Core histone H2A/H2B/H3/H4 domain containing protein, putative, expressed
HORVU0Hr1G006430			LOC_Os08g38289.1	expressed protein
HORVU0Hr1G006460	AT3G57560.1	N-acetyl-l-glutamate kinase	LOC_Os04g46460.1	amino acid kinase, putative, expressed
HORVU0Hr1G006630	AT4G02350.1	exocyst complex component sec15B	LOC_Os01g24950.1	exocyst complex component 6, putative, expressed
HORVU0Hr1G006640	AT1G73720.1	transducin family protein / WD-40 repeat family protein	LOC_Os01g21940.1	WD domain, G-beta repeat domain containing protein, expressed
HORVU0Hr1G006720			LOC_Os01g41950.1	expressed protein
HORVU0Hr1G006740	AT5G43350.1	phosphate transporter 1;1	LOC_Os01g46860.1	inorganic phosphate transporter, putative, expressed
HORVU0Hr1G006750	AT2G36110.1	Polynucleotidyl transferase, ribonuclease H-like superfamily protein	LOC_Os01g47180.1	3-5 exonuclease domain-containing protein, putative, expressed
HORVU0Hr1G006790	AT3G15140.1	Polynucleotidyl transferase, ribonuclease H-like superfamily protein	LOC_Os01g43080.1	exonuclease, putative, expressed
HORVU0Hr1G006800	AT5G45910.1	GDSL-like Lipase/Acylhydrolase superfamily protein	LOC_Os02g15230.3	GDSL-like lipase/acylhydrolase, putative, expressed
HORVU0Hr1G006830			LOC_Os01g52740.1	expressed protein
HORVU0Hr1G006890	AT3G15030.1	TCP family transcription factor 4	LOC_Os01g11550.1	TCP family transcription factor, putative, expressed
HORVU0Hr1G007000	AT5G27970.2	ARM repeat superfamily protein	LOC_Os01g56590.1	guanine nucleotide exchange family protein, putative, expressed
HORVU0Hr1G007020	AT5G27970.2	ARM repeat superfamily protein	LOC_Os01g56590.1	guanine nucleotide exchange family protein, putative, expressed
HORVU0Hr1G007050	AT3G15210.1	ethylene responsive element binding factor 4	LOC_Os01g58420.1	AP2 domain containing protein, expressed
HORVU0Hr1G007110	AT3G09570.1	Lung seven transmembrane receptor family protein	LOC_Os01g61970.1	Lung seven transmembrane receptor domain containing protein, putative, expressed
HORVU0Hr1G007130	AT2G37360.1	ABC-2 type transporter family protein	LOC_Os01g61940.1	white-brown complex homolog protein, putative, expressed
HORVU0Hr1G007150	AT3G25150.2	Nuclear transport factor 2 (NTF2) family protein with RNA binding (RRM-RBD-RNP motifs) domain	LOC_Os03g30550.1	RNA-binding protein-like, putative, expressed
HORVU0Hr1G007280	AT1G31460.1		LOC_Os06g49680.1	expressed protein
HORVU0Hr1G007320	AT5G42310.1	Pentatricopeptide repeat (PPR-like) superfamily protein	LOC_Os06g49670.2	pentatricopeptide, putative, expressed
HORVU0Hr1G007360	AT1G44446.1	Pheophorbide a oxygenase family protein with Rieske [2Fe-2S] domain	LOC_Os10g41780.4	chlorophyllide a oxygenase, chloroplast precursor, putative, expressed
HORVU0Hr1G007380	AT5G46190.1	RNA-binding KH domain-containing protein	LOC_Os08g10030.2	KH domain-containing protein, putative, expressed
HORVU0Hr1G007420
HORVU0Hr1G007470			LOC_Os04g24460.1	phytase, putative, expressed
HORVU0Hr1G007480			LOC_Os04g24469.1	jasmonate-induced protein, putative, expressed
HORVU0Hr1G007650	AT2G36930.1	zinc finger (C2H2 type) family protein	LOC_Os08g45040.1	zinc finger protein 593, putative, expressed
HORVU0Hr1G007690	AT4G17000.1		LOC_Os03g56070.1	expressed protein
HORVU0Hr1G007700	AT5G37030.1	P-loop containing nucleoside triphosphate hydrolases superfamily protein	LOC_Os04g49340.1	tRNA-splicing endonuclease positive effector-related, putative, expressed
HORVU0Hr1G007730	AT4G33280.1	AP2/B3-like transcriptional factor family protein	LOC_Os12g40080.1	B3 DNA binding domain containing protein, expressed
HORVU0Hr1G007740	AT1G49480.1	related to vernalization1 1	LOC_Os03g42230.1	B3 DNA binding domain containing protein, expressed
HORVU0Hr1G007760	AT3G46530.1	NB-ARC domain-containing disease resistance protein	LOC_Os11g11990.1	NB-ARC domain containing protein, expressed
HORVU0Hr1G007790
HORVU0Hr1G007860	AT3G26560.1	ATP-dependent RNA helicase, putative	LOC_Os02g19860.1	pre-mRNA-splicing factor ATP-dependent RNA helicase, putative, expressed
HORVU0Hr1G007890	AT5G45190.1	Cyclin family protein	LOC_Os11g05850.2	cyclin-T1-3, putative, expressed
HORVU0Hr1G008030	AT1G31360.1	RECQ helicase L2	LOC_Os11g48090.5	helicase conserved C-terminal domain containing protein, expressed
HORVU0Hr1G008050	AT1G09250.1	basic helix-loop-helix (bHLH) DNA-binding superfamily protein	LOC_Os03g19780.1	expressed protein
HORVU0Hr1G008060	AT5G04430.1	binding to TOMV RNA 1L (long form)	LOC_Os02g57640.1	KH domain containing protein, putative, expressed
HORVU0Hr1G008070	AT5G04430.1	binding to TOMV RNA 1L (long form)	LOC_Os02g57640.1	KH domain containing protein, putative, expressed
HORVU0Hr1G008080	AT5G04430.1	binding to TOMV RNA 1L (long form)	LOC_Os02g57640.1	KH domain containing protein, putative, expressed
HORVU0Hr1G008580	AT4G10780.1	LRR and NB-ARC domains-containing disease resistance protein	LOC_Os03g14900.1	NB-ARC/LRR disease resistance protein, putative, expressed
HORVU0Hr1G008590			LOC_Os05g41390.1	cyclin, putative, expressed
HORVU0Hr1G008650	AT3G54950.1	patatin-like protein 6	LOC_Os03g14950.1	PLA IIIA/PLP7, putative, expressed
HORVU0Hr1G008700	AT3G09770.2	RING/U-box superfamily protein	LOC_Os03g15000.2	Zinc finger, C3HC4 type domain containing protein, expressed
HORVU0Hr1G008780	AT2G28470.1	beta-galactosidase 8	LOC_Os03g15020.1	beta-galactosidase precursor, putative, expressed
HORVU0Hr1G008790	AT3G51140.1	Protein of unknown function (DUF3353)	LOC_Os03g15033.1	expressed protein
HORVU0Hr1G008850	AT1G12420.1	ACT domain repeat 8	LOC_Os03g14370.2	ACT domain containing protein, expressed
HORVU0Hr1G008870	AT1G77120.1	alcohol dehydrogenase 1	LOC_Os11g10480.4	dehydrogenase, putative, expressed
HORVU0Hr1G008880	AT1G11400.3	partner of Y14-MAGO	LOC_Os03g15560.1	wibg, putative, expressed
HORVU0Hr1G008940	AT5G16820.2	heat shock factor 3	LOC_Os03g12370.2	HSF-type DNA-binding domain containing protein, expressed
HORVU0Hr1G008970	AT3G02090.1	Insulinase (Peptidase family M16) protein	LOC_Os03g11410.1	mitochondrial-processing peptidase subunit, mitochondrial precursor, putative, expressed
HORVU0Hr1G008980	AT3G02090.2	Insulinase (Peptidase family M16) protein	LOC_Os03g11410.1	mitochondrial-processing peptidase subunit, mitochondrial precursor, putative, expressed
HORVU0Hr1G008990	AT1G02420.1	Pentatricopeptide repeat (PPR) superfamily protein	LOC_Os03g11020.1	PPR repeat containing protein, expressed
HORVU0Hr1G009030	AT4G26670.1	Mitochondrial import inner membrane translocase subunit Tim17/Tim22/Tim23 family protein	LOC_Os03g09870.1	mitochondrial import inner membrane translocase subunit Tim17, putative, expressed
HORVU0Hr1G009040	AT4G26670.1	Mitochondrial import inner membrane translocase subunit Tim17/Tim22/Tim23 family protein	LOC_Os03g09870.1	mitochondrial import inner membrane translocase subunit Tim17, putative, expressed
HORVU0Hr1G009050	AT1G31710.1	Copper amine oxidase family protein	LOC_Os06g23140.1	copper methylamine oxidase precursor, putative, expressed
HORVU0Hr1G009060	AT1G72620.1	alpha/beta-Hydrolases superfamily protein	LOC_Os03g08110.1	hydrolase protein, putative, expressed
HORVU0Hr1G009080	AT5G21930.2	P-type ATPase of Arabidopsis 2	LOC_Os03g08070.1	copper-transporting ATPase PAA1, putative, expressed
HORVU0Hr1G009120	AT5G21950.1	alpha/beta-Hydrolases superfamily protein	LOC_Os03g08100.1	hydrolase, alpha/beta fold family protein, putative, expressed
HORVU0Hr1G009140			LOC_Os03g08080.1	YGGT family protein, putative, expressed
HORVU0Hr1G009280	AT1G78170.1		LOC_Os03g09120.1	expressed protein
HORVU0Hr1G009390	AT5G39110.1	RmlC-like cupins superfamily protein	LOC_Os08g08990.1	Cupin domain containing protein, expressed
HORVU0Hr1G009400	AT5G39110.1	RmlC-like cupins superfamily protein	LOC_Os08g08990.1	Cupin domain containing protein, expressed
HORVU0Hr1G009450	AT5G39110.1	RmlC-like cupins superfamily protein	LOC_Os08g08990.1	Cupin domain containing protein, expressed
HORVU0Hr1G009530			LOC_Os10g41420.1	expressed protein
HORVU0Hr1G009850	AT1G13680.1	PLC-like phosphodiesterases superfamily protein	LOC_Os03g30130.1	phospholipase C, putative, expressed
HORVU0Hr1G009860	AT1G13680.1	PLC-like phosphodiesterases superfamily protein	LOC_Os03g30130.3	phospholipase C, putative, expressed
HORVU0Hr1G009870	AT3G55510.1	Noc2p family	LOC_Os12g06610.1	nucleolar complex protein 2, putative, expressed
HORVU0Hr1G009910	AT1G30120.1	pyruvate dehydrogenase E1 beta	LOC_Os12g42230.1	transketolase, putative, expressed
HORVU0Hr1G009930	AT3G12770.1	mitochondrial editing factor 22	LOC_Os02g26940.1	vegetative storage protein, putative, expressed
HORVU0Hr1G010000
HORVU0Hr1G010020	AT5G62990.1	Ubiquitin carboxyl-terminal hydrolase family protein	LOC_Os04g24710.1	ubiquitin carboxyl-terminal hydrolase, family 1, putative, expressed
HORVU0Hr1G010040	AT1G64760.2	O-Glycosyl hydrolases family 17 protein	LOC_Os07g07340.1	glucan endo-1,3-beta-glucosidase precursor, putative, expressed
HORVU0Hr1G010170	AT1G49400.1	Nucleic acid-binding, OB-fold-like protein	LOC_Os08g27090.1	ribosomal protein S17, putative, expressed
HORVU0Hr1G010230	AT1G30500.2	nuclear factor Y, subunit A7	LOC_Os12g41880.2	nuclear transcription factor Y subunit, putative, expressed
HORVU0Hr1G010250	AT2G34710.1	Homeobox-leucine zipper family protein / lipid-binding START domain-containing protein	LOC_Os12g41860.1	START domain containing protein, expressed
HORVU0Hr1G010260	AT3G48710.1	DEK domain-containing chromatin associated protein	LOC_Os03g29960.1	DEK C terminal domain containing protein, expressed
HORVU0Hr1G010280	AT2G02560.1	cullin-associated and neddylation dissociated	LOC_Os02g07120.1	HEAT repeat family protein, putative, expressed
HORVU0Hr1G010330			LOC_Os03g43580.1	IQ calmodulin-binding motif family protein, putative, expressed
HORVU0Hr1G010340
HORVU0Hr1G010350	AT3G06250.1	FAR1-related sequence 7	LOC_Os02g40950.1	transposon protein, putative, unclassified, expressed
HORVU0Hr1G010360			LOC_Os10g25220.1	SAP domain containing protein, expressed
HORVU0Hr1G010390			LOC_Os05g05370.1	expressed protein
HORVU0Hr1G010490	AT1G77730.1	Pleckstrin homology (PH) domain superfamily protein	LOC_Os12g18770.1	oxysterol-binding protein, putative, expressed
HORVU0Hr1G010510			LOC_Os06g50280.1	OsFBL31 - F-box domain and LRR containing protein, expressed
HORVU0Hr1G010630	AT1G13170.2	OSBP(oxysterol binding protein)-related protein 1D	LOC_Os12g18770.1	oxysterol-binding protein, putative, expressed
HORVU0Hr1G010660	AT5G21140.1	embryo defective 1379	LOC_Os11g03590.1	EMB1379, putative, expressed
HORVU0Hr1G010750			LOC_Os06g50110.1	expressed protein
HORVU0Hr1G010760	AT5G17910.2		LOC_Os12g03410.1	expressed protein
HORVU0Hr1G010770
HORVU0Hr1G010790	AT1G26750.1		LOC_Os12g10650.1	expressed protein
HORVU0Hr1G010880	AT3G26210.1	cytochrome P450, family 71, subfamily B, polypeptide 23	LOC_Os12g32850.1	cytochrome P450, putative, expressed
HORVU0Hr1G010900
HORVU0Hr1G010910	AT5G49940.1	NIFU-like protein 2	LOC_Os11g07916.1	nifU, putative, expressed
HORVU0Hr1G010920	AT1G10950.1	transmembrane nine 1	LOC_Os12g07670.1	transmembrane 9 superfamily member, putative, expressed
HORVU0Hr1G011140
HORVU0Hr1G011310
HORVU0Hr1G011450	AT5G22580.1	Stress responsive A/B Barrel Domain	LOC_Os11g05290.1	stress responsive A/B Barrel domain containing protein, expressed
HORVU0Hr1G011510	ATMG00090.1	structural constituent of ribosome;protein binding	LOC_Os12g34054.1	mitochondrial ribosomal protein S3, putative, expressed
HORVU0Hr1G011520	AT2G07734.1	Alpha-L RNA-binding motif/Ribosomal protein S4 family protein	LOC_Os04g16764.1	chloroplast 30S ribosomal protein S4, putative, expressed
HORVU0Hr1G011570	AT4G33950.1	Protein kinase superfamily protein	LOC_Os12g39630.1	CAMK_CAMK_like.49 - CAMK includes calcium/calmodulin depedent protein kinases, expressed
HORVU0Hr1G011610	AT1G02730.1	cellulose synthase-like D5	LOC_Os12g36890.1	CSLD4 - cellulose synthase-like family D, expressed
HORVU0Hr1G011620	AT1G02730.1	cellulose synthase-like D5	LOC_Os12g36890.1	CSLD4 - cellulose synthase-like family D, expressed
HORVU0Hr1G011940	AT3G43980.1	Ribosomal protein S14p/S29e family protein	LOC_Os12g32380.1	40S ribosomal protein S29, putative, expressed
HORVU0Hr1G012050
HORVU0Hr1G012140	AT3G49750.1	receptor like protein 44	LOC_Os09g04490.1	inactive receptor kinase At1g27190 precursor, putative, expressed
HORVU0Hr1G012390	AT2G04570.1	GDSL-like Lipase/Acylhydrolase superfamily protein	LOC_Os09g04710.1	GDSL-like lipase/acylhydrolase, putative, expressed
HORVU0Hr1G012410	AT4G05530.1	indole-3-butyric acid response 1	LOC_Os09g04730.1	dehydrogenase/reductase SDR family member 2, putative, expressed
HORVU0Hr1G012460	AT4G04020.1	fibrillin	LOC_Os09g04790.1	PAP fibrillin family domain containing protein, expressed
HORVU0Hr1G012490	AT2G27040.2	Argonaute family protein	LOC_Os01g16870.1	argonaute, putative, expressed
HORVU0Hr1G012510	AT2G40116.1	Phosphoinositide-specific phospholipase C family protein	LOC_Os12g37560.2	phospholipase C, putative, expressed
HORVU0Hr1G012520	AT1G26330.2	DNA binding	LOC_Os09g01360.1	expressed protein
HORVU0Hr1G012570			LOC_Os01g14850.1	MFS18 protein precursor, putative, expressed
HORVU0Hr1G012710	AT5G47800.1	Phototropic-responsive NPH3 family protein	LOC_Os09g09370.2	BTBN18 - Bric-a-Brac, Tramtrack, Broad Complex BTB domain with non-phototropic hypocotyl 3 NPH3 domain, expressed
HORVU0Hr1G012740	AT4G11070.1	WRKY family transcription factor	LOC_Os09g16510.1	WRKY74, expressed
HORVU0Hr1G012750	AT4G11070.2	WRKY family transcription factor	LOC_Os09g16510.1	WRKY74, expressed
HORVU0Hr1G012860	AT4G37970.1	cinnamyl alcohol dehydrogenase 6	LOC_Os09g23540.1	dehydrogenase, putative, expressed
HORVU0Hr1G012890	AT1G74750.1	Pentatricopeptide repeat (PPR) superfamily protein	LOC_Os12g44170.1	pentatricopeptide, putative, expressed
HORVU0Hr1G012920	AT1G48480.1	receptor-like kinase 1	LOC_Os09g23570.1	inactive receptor kinase At2g26730 precursor, putative, expressed
HORVU0Hr1G012930
HORVU0Hr1G012990	AT1G21430.1	Flavin-binding monooxygenase family protein	LOC_Os01g16750.1	flavin monooxygenase, putative, expressed
HORVU0Hr1G013080	AT5G22260.1	RING/FYVE/PHD zinc finger superfamily protein	LOC_Os09g27620.1	PHD-finger domain containing protein, putative, expressed
HORVU0Hr1G013240
HORVU0Hr1G013250	AT5G65420.3	CYCLIN D4;1	LOC_Os09g29100.1	cyclin, putative, expressed
HORVU0Hr1G013340
HORVU0Hr1G013350	AT5G08470.1	peroxisome 1	LOC_Os08g44240.1	AAA-type ATPase family protein, putative, expressed
HORVU0Hr1G013390	AT5G28840.1	GDP-D-mannose 3\',5\'-epimerase	LOC_Os11g37890.3	NAD dependent epimerase/dehydratase family protein, putative, expressed
HORVU0Hr1G013680	AT1G78930.1	Mitochondrial transcription termination factor family protein	LOC_Os09g38720.1	mTERF domain containing protein, expressed
HORVU0Hr1G013750	AT3G53700.1	Pentatricopeptide repeat (PPR) superfamily protein	LOC_Os03g40020.1	PPR repeat containing protein, expressed
HORVU0Hr1G013770	AT2G38360.1	prenylated RAB acceptor 1.B4	LOC_Os03g53070.1	prenylated rab acceptor, putative, expressed
HORVU0Hr1G013800	AT4G16370.1	oligopeptide transporter	LOC_Os03g54000.1	oligopeptide transporter, putative, expressed
HORVU0Hr1G013830	AT2G18470.1	roline-rich extensin-like receptor kinase 4	LOC_Os03g56470.1	protein kinase family protein, putative, expressed
HORVU0Hr1G013870			LOC_Os03g57090.1	arv1, putative, expressed
HORVU0Hr1G013890	AT3G14420.3	Aldolase-type TIM barrel family protein	LOC_Os03g57220.1	hydroxyacid oxidase 1, putative, expressed
HORVU0Hr1G013910			LOC_Os05g25260.1	AP2 domain containing protein, expressed
HORVU0Hr1G013950	AT1G32150.1	basic region/leucine zipper transcription factor 68	LOC_Os07g10890.1	transcription factor, putative, expressed
HORVU0Hr1G014040	AT1G13680.1	PLC-like phosphodiesterases superfamily protein	LOC_Os03g30130.3	phospholipase C, putative, expressed
HORVU0Hr1G014050	AT3G55510.1	Noc2p family	LOC_Os12g06610.1	nucleolar complex protein 2, putative, expressed
HORVU0Hr1G014150	AT5G19220.1	ADP glucose pyrophosphorylase large subunit 1	LOC_Os03g52460.1	glucose-1-phosphate adenylyltransferase large subunit, putative, expressed
HORVU0Hr1G014200	AT4G24150.1	growth-regulating factor 8	LOC_Os10g30890.1	expressed protein
HORVU0Hr1G014210	AT1G50940.1	electron transfer flavoprotein alpha	LOC_Os03g61920.1	electron transfer flavoprotein subunit alpha, mitochondrial precursor, putative, expressed
HORVU0Hr1G014240	AT1G50940.1	electron transfer flavoprotein alpha	LOC_Os03g61920.1	electron transfer flavoprotein subunit alpha, mitochondrial precursor, putative, expressed
HORVU0Hr1G014400	AT1G55120.1	beta-fructofuranosidase 5	LOC_Os01g73580.1	glycosyl hydrolases, putative, expressed
HORVU0Hr1G014460	AT1G32230.3	WWE protein-protein interaction domain protein family	LOC_Os03g63770.5	RCD1, putative, expressed
HORVU0Hr1G014630
HORVU0Hr1G014750	AT1G66100.1	Plant thionin	LOC_Os06g31800.1	THION2 - Plant thionin family protein precursor, expressed
HORVU0Hr1G014790	AT3G16830.1	TOPLESS-related 2	LOC_Os01g15020.1	lissencephaly type-1-like homology motif, putative, expressed
HORVU0Hr1G014900	AT1G76880.1	Duplicated homeodomain-like superfamily protein	LOC_Os02g01380.1	expressed protein
HORVU0Hr1G014940	AT5G24680.1	Peptidase C78, ubiquitin fold modifier-specific peptidase 1/ 2	LOC_Os02g01710.4	peptidase family C78 domain containing protein, expressed
HORVU0Hr1G015160	AT1G58602.2	LRR and NB-ARC domains-containing disease resistance protein	LOC_Os08g28540.1	resistance protein LR10, putative, expressed
HORVU0Hr1G015230	AT3G14470.1	NB-ARC domain-containing disease resistance protein	LOC_Os12g10710.1	NB-ARC domain containing protein, expressed
HORVU0Hr1G015260			LOC_Os04g13160.1	OsFBD9 - F-box and FBD domain containing protein, expressed
HORVU0Hr1G015360	AT1G15360.1	Integrase-type DNA-binding superfamily protein	LOC_Os02g10760.1	AP2 domain containing protein, expressed
HORVU0Hr1G015390	AT4G15200.1	formin 3	LOC_Os02g06580.1	formin, putative, expressed
HORVU0Hr1G015410	AT1G30460.2	cleavage and polyadenylation specificity factor 30	LOC_Os06g46400.1	ATCPSF30/CPSF30, putative, expressed
HORVU0Hr1G015420	AT3G20290.2	EPS15 homology domain 1	LOC_Os06g47330.2	dynamin family protein, putative, expressed
HORVU0Hr1G015450			LOC_Os06g47310.1	plant-specific domain TIGR01627 family protein, expressed
HORVU0Hr1G015530	AT1G16670.1	Protein kinase superfamily protein	LOC_Os02g06930.1	protein kinase, putative, expressed
HORVU0Hr1G015570	AT3G28860.1	ATP binding cassette subfamily B19	LOC_Os08g05710.1	ABC transporter, ATP-binding protein, putative, expressed
HORVU0Hr1G015600	AT2G24180.1	cytochrome p450 71b6	LOC_Os02g09200.1	cytochrome P450 71D10, putative, expressed
HORVU0Hr1G015700	AT3G12150.1		LOC_Os02g10160.1	AGAP003371-PA, putative, expressed
HORVU0Hr1G015710	AT5G06839.3	bZIP transcription factor family protein	LOC_Os09g10840.1	transcription factor, putative, expressed
HORVU0Hr1G015810	AT1G63640.1	P-loop nucleoside triphosphate hydrolases superfamily protein with CH (Calponin Homology) domain	LOC_Os02g13580.1	kinesin motor domain containing protein, expressed
HORVU0Hr1G015890	AT2G31510.1	IBR domain-containing protein	LOC_Os04g41470.1	expressed protein
HORVU0Hr1G015930	AT1G10030.1	homolog of yeast ergosterol28	LOC_Os12g43670.1	ergosterol biosynthetic protein 28, putative, expressed
HORVU0Hr1G015950	AT4G28570.1	Long-chain fatty alcohol dehydrogenase family protein	LOC_Os02g40840.1	alcohol oxidase, putative, expressed
HORVU0Hr1G015960	AT1G15740.1	Leucine-rich repeat family protein	LOC_Os02g39970.1	regulatory subunit, putative, expressed
HORVU0Hr1G016050	AT1G14780.1	MAC/Perforin domain-containing protein	LOC_Os02g27480.4	membrane attack complex component/perforin/complement C9, putative, expressed
HORVU0Hr1G016130	AT2G46690.1	SAUR-like auxin-responsive protein family	LOC_Os10g36703.1	CPuORF40 - conserved peptide uORF-containing transcript, expressed
HORVU0Hr1G016140	AT2G33510.2		LOC_Os02g31140.1	major ampullate spidroin 2-2, putative, expressed
HORVU0Hr1G016150	AT4G09040.1	RNA-binding (RRM/RBD/RNP motifs) family protein	LOC_Os08g37700.3	RNA recognition motif containing protein, putative, expressed
HORVU0Hr1G016180	AT4G10300.1	RmlC-like cupins superfamily protein	LOC_Os02g40700.1	enzyme of the cupin superfamily protein, putative, expressed
HORVU0Hr1G016330	AT2G37040.1	PHE ammonia lyase 1	LOC_Os02g41650.3	phenylalanine ammonia-lyase, putative, expressed
HORVU0Hr1G016340	AT4G21700.1	Protein of unknown function (DUF2921)	LOC_Os05g48370.1	expressed protein
HORVU0Hr1G016350	AT5G03230.1	Protein of unknown function, DUF584	LOC_Os02g41840.1	DUF584 domain containing protein, putative, expressed
HORVU0Hr1G016360	AT5G22060.1	DNAJ homologue 2	LOC_Os04g46390.2	chaperone protein dnaJ, putative, expressed
HORVU0Hr1G016380
HORVU0Hr1G016410	AT1G65680.1	expansin B2	LOC_Os02g44108.1	expansin precursor, putative, expressed
HORVU0Hr1G016480	AT1G63840.1	RING/U-box superfamily protein	LOC_Os02g45780.1	zinc finger, C3HC4 type domain containing protein, expressed
HORVU0Hr1G016510	AT3G16720.1	TOXICOS EN LEVADURA 2	LOC_Os02g45390.1	RING-H2 finger protein, putative, expressed
HORVU0Hr1G016540	AT4G25470.1	C-repeat/DRE binding factor 2	LOC_Os02g45450.1	dehydration-responsive element-binding protein, putative, expressed
HORVU0Hr1G016560	AT5G62140.1		LOC_Os02g45460.1	expressed protein
HORVU0Hr1G016590			LOC_Os02g47280.2	growth-regulating factor, putative, expressed
HORVU0Hr1G016610	AT3G13960.1	growth-regulating factor 5	LOC_Os02g47280.2	growth-regulating factor, putative, expressed
HORVU0Hr1G016630	AT1G31940.1		LOC_Os02g47000.1	expressed protein
HORVU0Hr1G016640	AT5G16930.1	AAA-type ATPase family protein	LOC_Os02g46990.1	AAA-type ATPase family protein, putative, expressed
HORVU0Hr1G016660	AT4G19110.2	Protein kinase superfamily protein	LOC_Os02g47220.1	CPuORF20 - conserved peptide uORF-containing transcript, expressed
HORVU0Hr1G016680	AT1G31880.1	DZC (Disease resistance/zinc finger/chromosome condensation-like region) domain containing protein	LOC_Os02g47230.1	Disease resistance/zinc finger/chromosome condensation-like region protein, putative, expressed
HORVU0Hr1G016780	AT4G19230.1	cytochrome P450, family 707, subfamily A, polypeptide 1	LOC_Os02g47470.1	cytochrome P450, putative, expressed
HORVU0Hr1G016840	AT3G60400.1	Mitochondrial transcription termination factor family protein	LOC_Os07g22670.1	mTERF domain containing protein, expressed
HORVU0Hr1G016890	AT5G10770.1	Eukaryotic aspartyl protease family protein	LOC_Os02g48860.1	aspartic proteinase nepenthesin-2 precursor, putative, expressed
HORVU0Hr1G016930	AT1G26090.1	P-loop containing nucleoside triphosphate hydrolases superfamily protein	LOC_Os02g48130.1	uncharacterized protein At1g26090, chloroplast precursor, putative, expressed
HORVU0Hr1G016940	AT5G59870.1	histone H2A 6	LOC_Os05g02300.1	Core histone H2A/H2B/H3/H4 domain containing protein, putative, expressed
HORVU0Hr1G016960	AT4G10970.6		LOC_Os08g28690.2	expressed protein
HORVU0Hr1G017000	AT1G52820.1	2-oxoglutarate (2OG) and Fe(II)-dependent oxygenase superfamily protein	LOC_Os08g32160.1	oxidoreductase, 2OG-FeII oxygenase domain containing protein, putative, expressed
HORVU0Hr1G017140	AT1G69523.1	S-adenosyl-L-methionine-dependent methyltransferases superfamily protein	LOC_Os02g51030.1	methyltransferase domain containing protein, putative, expressed
HORVU0Hr1G017160	AT5G39865.1	Glutaredoxin family protein	LOC_Os02g51370.1	glutaredoxin, putative, expressed
HORVU0Hr1G017170	AT3G48050.1	BAH domain ;TFIIS helical bundle-like domain	LOC_Os02g50840.2	BAH domain containing protein, putative, expressed
HORVU0Hr1G017200	AT1G79280.2	nuclear pore anchor	LOC_Os02g50799.1	nuclear-pore anchor, putative, expressed
HORVU0Hr1G017220	AT5G66460.1	Glycosyl hydrolase superfamily protein	LOC_Os02g52800.1	OsMan03 - Endo-Beta-Mannanase, expressed
HORVU0Hr1G017260	AT3G10860.1	Cytochrome b-c1 complex, subunit 8 protein	LOC_Os06g07969.1	cytochrome b-c1 complex subunit 8, putative, expressed
HORVU0Hr1G017320
HORVU0Hr1G017330	AT2G07690.1	Minichromosome maintenance (MCM2/3/5) family protein	LOC_Os02g55410.1	MCM5 - Putative minichromosome maintenance MCM complex subunit 5, expressed
HORVU0Hr1G017360	AT4G31985.1	Ribosomal protein L39 family protein	LOC_Os02g55370.1	60S ribosomal protein L39, putative, expressed
HORVU0Hr1G017380	AT5G11090.1	serine-rich protein-related	LOC_Os02g55610.1	serine-rich protein, putative, expressed
HORVU0Hr1G017450	AT1G80030.3	Molecular chaperone Hsp40/DnaJ family protein	LOC_Os02g56040.1	chaperone protein dnaJ, putative, expressed
HORVU0Hr1G017490	AT4G28530.1	NAC domain containing protein 74	LOC_Os02g56600.1	no apical meristem protein, putative, expressed
HORVU0Hr1G017530	AT4G39840.1		LOC_Os08g31760.1	expressed protein
HORVU0Hr1G017540	AT3G24170.2	glutathione-disulfide reductase	LOC_Os02g56850.2	glutathione reductase, putative, expressed
HORVU0Hr1G017570			LOC_Os02g57280.1	CBS domain containing membrane protein, putative, expressed
HORVU0Hr1G017690	AT1G31800.1	cytochrome P450, family 97, subfamily A, polypeptide 3	LOC_Os02g57290.4	cytochrome P450, putative, expressed
HORVU0Hr1G017740			LOC_Os02g57830.1	expressed protein
HORVU0Hr1G018090	AT2G24490.2	replicon protein A2	LOC_Os02g58220.1	RPA2A - Putative single-stranded DNA binding complex subunit 2, expressed
HORVU0Hr1G018100	AT2G32520.1	alpha/beta-Hydrolases superfamily protein	LOC_Os01g34700.3	dienelactone hydrolase family protein, expressed
HORVU0Hr1G018170	AT1G31920.1	Tetratricopeptide repeat (TPR)-like superfamily protein	LOC_Os02g46980.1	pentatricopeptide, putative, expressed
HORVU0Hr1G018190	AT1G65060.1	4-coumarate:CoA ligase 3	LOC_Os02g46970.1	AMP-binding domain containing protein, expressed
HORVU0Hr1G018240	AT2G44940.1	Integrase-type DNA-binding superfamily protein	LOC_Os02g43970.1	AP2 domain containing protein, expressed
HORVU0Hr1G018300	AT5G22060.1	DNAJ homologue 2	LOC_Os02g43930.1	chaperone protein dnaJ, putative, expressed
HORVU0Hr1G018320	AT1G65680.1	expansin B2	LOC_Os02g44108.1	expansin precursor, putative, expressed
HORVU0Hr1G018360	AT5G14620.1	domains rearranged methyltransferase 2	LOC_Os03g02010.4	DNA methyltransferase protein, putative, expressed
HORVU0Hr1G018590	AT4G06744.1	Leucine-rich repeat (LRR) family protein	LOC_Os02g40260.1	uncharacterized protein At4g06744 precursor, putative, expressed
HORVU0Hr1G018690	AT3G07040.1	NB-ARC domain-containing disease resistance protein	LOC_Os08g14850.1	resistance protein, putative, expressed
HORVU0Hr1G018710	AT1G58602.1	LRR and NB-ARC domains-containing disease resistance protein	LOC_Os08g14850.1	resistance protein, putative, expressed
HORVU0Hr1G018770	AT1G42540.1	glutamate receptor 3.3	LOC_Os02g02540.1	glutamate receptor, putative, expressed
HORVU0Hr1G018890	AT1G18590.1	sulfotransferase 17	LOC_Os11g30810.1	sulfotransferase domain containing protein, expressed
HORVU0Hr1G018940	AT5G41980.1		LOC_Os11g33260.1	retrotransposon protein, putative, unclassified, expressed
HORVU0Hr1G018980			LOC_Os05g23130.1	expressed protein
HORVU0Hr1G019020	AT5G20830.2	sucrose synthase 1	LOC_Os03g28330.4	sucrose synthase, putative, expressed
HORVU0Hr1G019370			LOC_Os02g02120.1	OsWAK11 - OsWAK receptor-like protein kinase, expressed
HORVU0Hr1G019390	AT1G21240.1	wall associated kinase 3	LOC_Os02g02120.1	OsWAK11 - OsWAK receptor-like protein kinase, expressed
HORVU0Hr1G019500	AT1G28680.1	HXXXD-type acyl-transferase family protein	LOC_Os06g06180.1	transferase family protein, putative, expressed
HORVU0Hr1G019620	AT1G19720.1	Pentatricopeptide repeat (PPR-like) superfamily protein	LOC_Os03g59264.1	calreticulin family protein, expressed
HORVU0Hr1G019700	AT3G48700.1	carboxyesterase 13	LOC_Os06g11135.1	gibberellin receptor GID1L2, putative, expressed
HORVU0Hr1G019710	AT1G47480.1	alpha/beta-Hydrolases superfamily protein	LOC_Os06g11130.1	gibberellin receptor GID1L2, putative, expressed
HORVU0Hr1G019760			LOC_Os08g37750.1	cellulase, putative, expressed
HORVU0Hr1G019840	AT3G26300.1	cytochrome P450, family 71, subfamily B, polypeptide 34	LOC_Os12g32850.1	cytochrome P450, putative, expressed
HORVU0Hr1G019950	ATMG01190.1	ATP synthase subunit 1	LOC_Os09g08910.1	ATP synthase, putative, expressed
HORVU0Hr1G020040	AT1G70710.1	glycosyl hydrolase 9B1	LOC_Os06g14540.1	endoglucanase, putative, expressed
HORVU0Hr1G020070	AT3G49100.1	Signal recognition particle, SRP9/SRP14 subunit	LOC_Os06g14550.1	signal recognition particle 9 kDa protein, putative, expressed
HORVU0Hr1G020130	AT1G26170.1	ARM repeat superfamily protein	LOC_Os06g16280.1	expressed protein
HORVU0Hr1G020140	AT1G73875.1	DNAse I-like superfamily protein	LOC_Os06g15410.1	angel, putative, expressed
HORVU0Hr1G020200	AT1G68920.2	basic helix-loop-helix (bHLH) DNA-binding superfamily protein	LOC_Os06g16400.1	helix-loop-helix DNA-binding domain containing protein, expressed
HORVU0Hr1G020220
HORVU0Hr1G020250	AT1G68530.1	3-ketoacyl-CoA synthase 6	LOC_Os03g12030.1	3-ketoacyl-CoA synthase, putative, expressed
HORVU0Hr1G020260	AT1G26170.1	ARM repeat superfamily protein	LOC_Os06g16280.1	expressed protein
HORVU0Hr1G020270	AT2G33570.1	Domain of unknown function (DUF23)	LOC_Os06g22330.1	expressed protein
HORVU0Hr1G020280	AT5G55830.1	Concanavalin A-like lectin protein kinase family protein	LOC_Os06g17490.1	expressed protein
HORVU0Hr1G020300	AT4G20090.1	Pentatricopeptide repeat (PPR) superfamily protein	LOC_Os06g30420.1	PPR repeat domain containing protein, putative, expressed
HORVU0Hr1G020320	AT1G49000.1		LOC_Os06g30400.1	expressed protein
HORVU0Hr1G020330	AT1G23340.1	Protein of Unknown Function (DUF239)	LOC_Os06g28000.1	carboxyl-terminal peptidase, putative, expressed
HORVU0Hr1G020360	AT2G01660.1	plasmodesmata-located protein 6	LOC_Os06g14280.1	cysteine-rich repeat secretory protein precursor, putative, expressed
HORVU0Hr1G020420	AT5G37670.1	HSP20-like chaperones superfamily protein	LOC_Os06g14240.1	hsp20/alpha crystallin family protein, putative, expressed
HORVU0Hr1G020750	AT2G44480.1	beta glucosidase 17	LOC_Os08g39870.1	Os8bglu28 - beta-glucosidase homologue, similar to Os4bglu12 exoglucanase, expressed
HORVU0Hr1G020800	AT3G57910.1	D111/G-patch domain-containing protein	LOC_Os08g39880.1	G-patch domain containing protein, expressed
HORVU0Hr1G020810			LOC_Os09g31438.1	OsSPL17 - SBP-box gene family member, expressed
HORVU0Hr1G020840	AT5G19740.1	Peptidase M28 family protein	LOC_Os01g53810.1	peptidase, putative, expressed
HORVU0Hr1G021000	AT4G27585.1	SPFH/Band 7/PHB domain-containing membrane-associated protein family	LOC_Os08g06200.1	stomatin-like protein 2, putative, expressed
HORVU0Hr1G021040	AT1G03700.1	Uncharacterised protein family (UPF0497)	LOC_Os08g42430.1	membrane associated DUF588 domain containing protein, putative, expressed
HORVU0Hr1G021050	AT2G33500.1	B-box type zinc finger protein with CCT domain	LOC_Os08g42440.1	CCT/B-box zinc finger protein, putative, expressed
HORVU0Hr1G021100			LOC_Os08g06140.1	no apical meristem protein, putative, expressed
HORVU0Hr1G021230	AT2G33840.1	Tyrosyl-tRNA synthetase, class Ib, bacterial/mitochondrial	LOC_Os08g05490.1	tRNA synthetase, putative, expressed
HORVU0Hr1G021280	AT1G14720.1	xyloglucan endotransglucosylase/hydrolase 28	LOC_Os02g46910.1	glycosyl hydrolases family 16, putative, expressed
HORVU0Hr1G021390	AT4G00170.1	Plant VAMP (vesicle-associated membrane protein) family protein	LOC_Os08g05890.1	MSP domain containing protein, expressed
HORVU0Hr1G021440	AT3G58100.1	plasmodesmata callose-binding protein 5	LOC_Os06g34660.1	X8 domain containing protein, expressed
HORVU0Hr1G021450
HORVU0Hr1G021610			LOC_Os08g05480.1	OsFBX261 - F-box domain containing protein, expressed
HORVU0Hr1G021640	AT4G32690.1	hemoglobin 3	LOC_Os06g39140.1	hemoglobin-like protein HbO, putative, expressed
HORVU0Hr1G021670	AT3G61780.1	embryo defective 1703	LOC_Os06g23370.1	expressed protein
HORVU0Hr1G021720	AT5G25900.1	GA requiring 3	LOC_Os06g37364.1	cytochrome P450, putative, expressed
HORVU0Hr1G021760	AT5G25900.1	GA requiring 3	LOC_Os06g37364.3	cytochrome P450, putative, expressed
HORVU0Hr1G021850	AT4G17670.1	Protein of unknown function (DUF581)	LOC_Os06g50080.1	DUF581 domain containing protein, expressed
HORVU0Hr1G021860			LOC_Os02g27360.2	aspartic proteinase-like protein 2 precursor, putative, expressed
HORVU0Hr1G021940	AT1G64140.1		LOC_Os02g15880.1	CPuORF16 - conserved peptide uORF-containing transcript, expressed
HORVU0Hr1G022020	AT2G24762.1	glutamine dumper 4	LOC_Os06g42660.1	expressed protein
HORVU0Hr1G022070	AT5G60900.1	receptor-like protein kinase 1	LOC_Os06g41510.1	D-mannose binding lectin family protein, expressed
HORVU0Hr1G022090	AT4G10310.1	high-affinity K+ transporter 1	LOC_Os06g48810.1	OsHKT2;1 - Na+ transporter, expressed
HORVU0Hr1G022110	AT4G25810.1	xyloglucan endotransglycosylase 6	LOC_Os06g48200.1	glycosyl hydrolases family 16, putative, expressed
HORVU0Hr1G022230
HORVU0Hr1G022280	AT4G20930.1	6-phosphogluconate dehydrogenase family protein	LOC_Os06g46372.1	dehydrogenase, putative, expressed
HORVU0Hr1G022300	AT1G54320.1	LEM3 (ligand-effect modulator 3) family protein / CDC50 family protein	LOC_Os06g45430.1	cell cycle control protein, putative, expressed
HORVU0Hr1G022340	AT2G24540.1	Galactose oxidase/kelch repeat superfamily protein	LOC_Os06g44500.1	OsFBK17 - F-box domain and kelch repeat containing protein, expressed
HORVU0Hr1G022360	AT1G73050.1	Glucose-methanol-choline (GMC) oxidoreductase family protein	LOC_Os06g44540.1	HOTHEAD precursor, putative, expressed
HORVU0Hr1G022480	AT1G80040.2		LOC_Os06g43520.1	cytochrome P450 71D7, putative, expressed
HORVU0Hr1G022570	AT5G32440.1	Ubiquitin system component Cue protein	LOC_Os06g43520.1	cytochrome P450 71D7, putative, expressed
HORVU0Hr1G022580	AT1G23280.1	MAK16 protein-related	LOC_Os07g16950.3	Mak16 protein domain containing protein, expressed
HORVU0Hr1G022610	AT2G07050.1	cycloartenol synthase 1	LOC_Os11g18194.1	cycloartenol synthase, putative, expressed
HORVU0Hr1G022670	AT1G75820.1	Leucine-rich receptor-like protein kinase family protein	LOC_Os06g50340.1	receptor protein kinase CLAVATA1 precursor, putative, expressed
HORVU0Hr1G022690	AT4G35770.1	Rhodanese/Cell cycle control phosphatase superfamily protein	LOC_Os06g50930.1	rhodanese-like domain containing protein, putative, expressed
HORVU0Hr1G022740			LOC_Os07g25050.1	thionin-like peptide, putative, expressed
HORVU0Hr1G022750			LOC_Os07g25060.1	thionin-like peptide, putative, expressed
HORVU0Hr1G022770	AT1G20610.1	Cyclin B2;3	LOC_Os06g51110.1	cyclin, putative, expressed
HORVU0Hr1G022780	AT2G36390.1	starch branching enzyme 2.1	LOC_Os06g51084.1	1,4-alpha-glucan-branching enzyme, chloroplast precursor, putative, expressed
HORVU0Hr1G022830	AT4G38360.2	Protein of unknown function (DUF300)	LOC_Os06g51100.1	transmembrane protein, putative, expressed
HORVU0Hr1G023140	AT1G05940.1	cationic amino acid transporter 9	LOC_Os02g43860.1	amino acid permease, putative, expressed
HORVU0Hr1G023150	AT1G31720.1	Protein of unknown function (DUF1218)	LOC_Os02g47450.1	expressed protein
HORVU0Hr1G023180
HORVU0Hr1G023200	AT3G21630.1	chitin elicitor receptor kinase 1	LOC_Os02g45750.1	protein kinase domain containing protein, expressed
HORVU0Hr1G023300	AT1G32070.3	nuclear shuttle interacting	LOC_Os05g40260.1	acetyltransferase, GNAT family, putative, expressed
HORVU0Hr1G023470	AT1G11290.1	Pentatricopeptide repeat (PPR) superfamily protein	LOC_Os06g02200.1	pentatricopeptide, putative, expressed
HORVU0Hr1G023540	AT4G22590.1	Haloacid dehalogenase-like hydrolase (HAD) superfamily protein	LOC_Os02g44230.2	CPuORF22 - conserved peptide uORF-containing transcript, expressed
HORVU0Hr1G023640	AT3G56850.1	ABA-responsive element binding protein 3	LOC_Os05g41070.1	bZIP transcription factor, putative, expressed
HORVU0Hr1G023660	AT4G40030.2	Histone superfamily protein	LOC_Os05g41080.2	histone H3, putative, expressed
HORVU0Hr1G023760	AT4G25170.1	Uncharacterised conserved protein (UCP012943)	LOC_Os02g44010.2	expressed protein
HORVU0Hr1G023890
HORVU0Hr1G023930
HORVU0Hr1G024560	ATCG00490.1	ribulose-bisphosphate carboxylases	LOC_Os12g10580.1	ribulose bisphosphate carboxylase large chain precursor, putative, expressed
HORVU0Hr1G024790			LOC_Os10g21190.1	expressed protein
HORVU0Hr1G024880
HORVU0Hr1G024890
HORVU0Hr1G025120			LOC_Os10g21190.1	expressed protein
HORVU0Hr1G025440	AT1G52720.1		LOC_Os05g08420.1	expressed protein
HORVU0Hr1G025900	AT3G52560.1	ubiquitin E2 variant 1D-4	LOC_Os03g50440.1	ubiquitin-conjugating enzyme, putative, expressed
HORVU0Hr1G025910	AT2G33430.1	differentiation and greening-like 1	LOC_Os06g02600.1	DAG protein, chloroplast precursor, putative, expressed
HORVU0Hr1G026010	AT3G11520.1	CYCLIN B1;3	LOC_Os05g41390.1	cyclin, putative, expressed
HORVU0Hr1G026030
HORVU0Hr1G026480	AT1G68710.1	ATPase E1-E2 type family protein / haloacid dehalogenase-like hydrolase family protein	LOC_Os05g01030.1	phospholipid-transporting ATPase, putative, expressed
HORVU0Hr1G026500	AT1G61570.1	translocase of the inner mitochondrial membrane 13	LOC_Os02g45820.1	mitochondrial import inner membrane translocase subunit Tim, putative, expressed
HORVU0Hr1G026590	AT3G18400.1	NAC domain containing protein 58	LOC_Os12g22630.1	retrotransposon protein, putative, unclassified, expressed
HORVU0Hr1G026650			LOC_Os02g47280.2	growth-regulating factor, putative, expressed
HORVU0Hr1G026700	AT5G04590.1	sulfite reductase	LOC_Os05g42350.1	ferredoxin--nitrite reductase, putative, expressed
HORVU0Hr1G026710	AT4G32700.2	helicases;ATP-dependent helicases;nucleic acid binding;ATP binding;DNA-directed DNA polymerases;DNA binding	LOC_Os12g19370.1	DNA polymerase I family protein, expressed
HORVU0Hr1G027000	AT4G17350.1	Plant protein of unknown function (DUF828) with plant pleckstrin homology-like region	LOC_Os02g44040.1	expressed protein
HORVU0Hr1G027050	AT5G56550.1	oxidative stress 3	LOC_Os02g45930.1	expressed protein
HORVU0Hr1G027060	AT1G73240.1		LOC_Os02g45920.1	expressed protein
HORVU0Hr1G027080	AT3G48150.1	anaphase-promoting complex subunit 8	LOC_Os02g43920.1	cell division cycle protein 23, putative, expressed
HORVU0Hr1G027130	AT1G10630.1	ADP-ribosylation factor A1F	LOC_Os05g41060.1	ADP-ribosylation factor, putative, expressed
HORVU0Hr1G027160
HORVU0Hr1G027200
HORVU0Hr1G027230
HORVU0Hr1G027640	AT1G02070.1		LOC_Os04g46600.1	zinc finger protein, putative, expressed
HORVU0Hr1G027670	AT5G45360.1	F-box family protein	LOC_Os02g46140.2	OsFBX59 - F-box domain containing protein, expressed
HORVU0Hr1G027680	AT5G41970.1	Metal-dependent protein hydrolase	LOC_Os02g46150.1	GAMM1 protein-like, putative, expressed
HORVU0Hr1G027900	AT1G72250.2	Di-glucose binding protein with Kinesin motor domain	LOC_Os12g42160.1	kinesin motor domain containing protein, putative, expressed
HORVU0Hr1G028170	AT3G21215.1	RNA-binding (RRM/RBD/RNP motifs) family protein	LOC_Os08g15080.1	proline rich protein 3, putative, expressed
HORVU0Hr1G028350	AT1G23870.1	trehalose-phosphatase/synthase 9	LOC_Os02g54820.2	trehalose-6-phosphate synthase, putative, expressed
HORVU0Hr1G028710	AT2G20830.1	transferases;folic acid binding	LOC_Os03g38540.1	folic acid binding protein, putative, expressed
HORVU0Hr1G028990	AT5G19420.1	Regulator of chromosome condensation (RCC1) family with FYVE zinc finger domain	LOC_Os05g31920.2	FYVE zinc finger domain containing protein, expressed
HORVU0Hr1G029190	AT3G27260.1	global transcription factor group E8	LOC_Os02g39210.1	expressed protein
HORVU0Hr1G029480	AT4G03390.1	STRUBBELIG-receptor family 3	LOC_Os07g37810.1	STRUBBELIG-RECEPTOR FAMILY 1 precursor, putative, expressed
HORVU0Hr1G029490	AT5G60930.1	P-loop containing nucleoside triphosphate hydrolases superfamily protein	LOC_Os09g02650.1	kinesin motor domain containing protein, putative, expressed
HORVU0Hr1G029500	AT3G06560.1	poly(A) polymerase 3	LOC_Os07g48890.1	expressed protein
HORVU0Hr1G030010			LOC_Os05g46300.1	OsFBX172 - F-box domain containing protein, expressed
HORVU0Hr1G030190	AT1G55000.1	peptidoglycan-binding LysM domain-containing protein	LOC_Os03g49250.1	OsFBO16 - F-box and other domain containing protein, expressed
HORVU0Hr1G030280	AT3G58750.1	citrate synthase 2	LOC_Os02g13840.1	citrate synthase, putative, expressed
HORVU0Hr1G030450	AT5G46170.1	F-box family protein	LOC_Os05g41130.1	OsFBX168 - F-box domain containing protein, expressed
HORVU0Hr1G030500	AT2G44940.1	Integrase-type DNA-binding superfamily protein	LOC_Os02g43970.1	AP2 domain containing protein, expressed
HORVU0Hr1G030680	AT2G45120.1	C2H2-like zinc finger protein	LOC_Os02g44130.1	ZOS2-14 - C2H2 zinc finger protein, expressed
HORVU0Hr1G030830	AT3G56400.1	WRKY DNA-binding protein 70	LOC_Os05g25770.1	WRKY45, expressed
HORVU0Hr1G030980	AT5G02800.1	Protein kinase superfamily protein	LOC_Os03g07430.3	protein kinase domain containing protein, expressed
HORVU0Hr1G031170	AT1G31550.1	GDSL-like Lipase/Acylhydrolase superfamily protein	LOC_Os05g11910.1	GDSL-like lipase/acylhydrolase, putative, expressed
HORVU0Hr1G031330
HORVU0Hr1G031710	AT2G40890.1	cytochrome P450, family 98, subfamily A, polypeptide 3	LOC_Os05g41440.1	cytochrome P450, putative, expressed
HORVU0Hr1G031730	AT2G20830.1	transferases;folic acid binding	LOC_Os03g38540.1	folic acid binding protein, putative, expressed
HORVU0Hr1G031760	AT3G18080.1	B-S glucosidase 44	LOC_Os03g49610.1	Os3bglu8 - beta-glucosidase, exo-beta-glucansase, high similarity to Os3bglu7, expressed
HORVU0Hr1G031850	AT5G52660.1	Homeodomain-like superfamily protein	LOC_Os02g45670.1	myb-like DNA-binding domain containing protein, expressed
HORVU0Hr1G031960	AT1G67850.2	Protein of unknown function (DUF707)	LOC_Os01g73970.1	lysine ketoglutarate reductase trans-splicing related 1, putative, expressed
HORVU0Hr1G031970	AT1G56280.1	drought-induced 19	LOC_Os01g73960.1	drought induced 19 protein, putative, expressed
HORVU0Hr1G032110	AT5G16930.1	AAA-type ATPase family protein	LOC_Os02g46990.1	AAA-type ATPase family protein, putative, expressed
HORVU0Hr1G032120	AT1G31940.1		LOC_Os02g47000.1	expressed protein
HORVU0Hr1G032140	AT4G17350.1	Plant protein of unknown function (DUF828) with plant pleckstrin homology-like region	LOC_Os02g44040.1	expressed protein
HORVU0Hr1G032250	AT3G14470.1	NB-ARC domain-containing disease resistance protein	LOC_Os05g41290.1	disease resistance RPP13-like protein 1, putative, expressed
HORVU0Hr1G032260	AT1G52720.1		LOC_Os05g08420.1	expressed protein
HORVU0Hr1G032300	AT2G45650.1	AGAMOUS-like 6	LOC_Os02g45770.1	OsMADS6 - MADS-box family gene with MIKCc type-box, expressed
HORVU0Hr1G032330	AT2G33430.1	differentiation and greening-like 1	LOC_Os06g02600.1	DAG protein, chloroplast precursor, putative, expressed
HORVU0Hr1G032350	AT5G48310.1		LOC_Os02g10490.1	expressed protein
HORVU0Hr1G032400	AT1G53345.1		LOC_Os02g45950.1	expressed protein
HORVU0Hr1G032640
HORVU0Hr1G032830	AT3G18480.1	CCAAT-displacement protein alternatively spliced product	LOC_Os03g50300.1	CASP, putative, expressed
HORVU0Hr1G033220			LOC_Os07g25060.1	thionin-like peptide, putative, expressed
HORVU0Hr1G034150	AT2G07727.1	Di-haem cytochrome, transmembrane;Cytochrome b/b6, C-terminal	LOC_Os04g16846.1	cytochrome b6, putative, expressed
HORVU0Hr1G034160	ATMG00060.1	NADH dehydrogenase subunit 5C	LOC_Os10g21418.1	NADPH-dependent oxidoreductase, putative, expressed
HORVU0Hr1G034210
HORVU0Hr1G035640	AT5G42190.1	E3 ubiquitin ligase SCF complex subunit SKP1/ASK1 family protein	LOC_Os02g01160.1	skp1 family, tetramerisation domain containing protein, expressed
HORVU0Hr1G035750	AT3G58140.1	phenylalanyl-tRNA synthetase class IIc family protein	LOC_Os12g34860.1	phenylalanyl-tRNA synthetase, putative, expressed
HORVU0Hr1G035760	AT3G06350.1	dehydroquinate dehydratase, putative / shikimate dehydrogenase, putative	LOC_Os12g34874.3	bifunctional 3-dehydroquinate dehydratase/shikimate dehydrogenase,chloroplast precursor, putative, expressed
HORVU0Hr1G035820	AT5G56760.1	serine acetyltransferase 1;1	LOC_Os01g52260.1	serine acetyltransferase protein, putative, expressed
HORVU0Hr1G035910	AT1G66310.1	F-box/RNI-like/FBD-like domains-containing protein	LOC_Os06g04690.1	OsFBX184 - F-box domain containing protein, expressed
HORVU0Hr1G036550	AT1G15420.1		LOC_Os12g43830.1	NUC189 domain containing protein, expressed
HORVU0Hr1G036570	AT5G60710.1	Zinc finger (C3HC4-type RING finger) family protein	LOC_Os12g24390.1	retrotransposon protein, putative, unclassified, expressed
HORVU0Hr1G036590	AT1G42540.1	glutamate receptor 3.3	LOC_Os02g02540.1	glutamate receptor, putative, expressed
HORVU0Hr1G037040			LOC_Os12g23570.1	expressed protein
HORVU0Hr1G037100	ATMG00510.1	NADH dehydrogenase subunit 7	LOC_Os12g33958.1	NADH-ubiquinone oxidoreductase 49 kDa subunit, putative, expressed
HORVU0Hr1G037110			LOC_Os12g23620.1	expressed protein
HORVU0Hr1G037720	AT1G58807.2	Disease resistance protein (CC-NBS-LRR class) family	LOC_Os11g39550.1	Leucine Rich Repeat family protein, expressed
HORVU0Hr1G037730
HORVU0Hr1G037770
HORVU0Hr1G037790	AT4G00390.1	DNA-binding storekeeper protein-related transcriptional regulator	LOC_Os09g03990.1	expressed protein
HORVU0Hr1G038040	AT1G66100.1	Plant thionin	LOC_Os06g31800.1	THION2 - Plant thionin family protein precursor, expressed
HORVU0Hr1G038250	AT3G15040.1	Protein of unknown function, DUF584	LOC_Os12g05980.1	DUF584 domain containing protein, putative, expressed
HORVU0Hr1G038330	AT1G73370.1	sucrose synthase 6	LOC_Os04g24430.1	sucrose synthase, putative, expressed
HORVU0Hr1G038360	AT2G44120.2	Ribosomal protein L30/L7 family protein	LOC_Os08g13690.1	60S ribosomal protein L7, putative, expressed
HORVU0Hr1G038420	AT1G22930.1	T-complex protein 11	LOC_Os04g35840.1	T-complex protein 11, putative, expressed
HORVU0Hr1G038470	AT2G36010.1	E2F transcription factor 3	LOC_Os02g33430.1	E2F family transcription factor protein, putative, expressed
HORVU0Hr1G038490			LOC_Os05g15240.1	expressed protein
HORVU0Hr1G038500	AT4G05320.2	polyubiquitin 10	LOC_Os06g46770.1	ubiquitin family protein, putative, expressed
HORVU0Hr1G038650
HORVU0Hr1G038670	AT5G55090.1	mitogen-activated protein kinase kinase kinase 15	LOC_Os02g21700.1	STE_MEKK_ste11_MAP3K.8 - STE kinases include homologs to sterile 7, sterile 11 and sterile 20 from yeast, expressed
HORVU0Hr1G038750	AT3G57080.1	Eukaryotic rpb5 RNA polymerase subunit family protein	LOC_Os12g04510.1	DNA-directed RNA polymerases I, II, and III subunit RPABC1, putative, expressed
HORVU0Hr1G038770
HORVU0Hr1G038790	AT5G14620.1	domains rearranged methyltransferase 2	LOC_Os03g02010.4	DNA methyltransferase protein, putative, expressed
HORVU0Hr1G038820	AT2G40010.1	Ribosomal protein L10 family protein	LOC_Os08g03640.1	60S acidic ribosomal protein P0, putative, expressed
HORVU0Hr1G038830	AT2G28000.1	chaperonin-60alpha	LOC_Os09g38980.1	T-complex protein, putative, expressed
HORVU0Hr1G038850	AT1G51660.1	mitogen-activated protein kinase kinase 4	LOC_Os02g54600.1	STE_MEK_ste7_MAP2K.5 - STE kinases include homologs to sterile 7, sterile 11 and sterile 20 from yeast, expressed
HORVU0Hr1G038940	AT3G07970.1	Pectin lyase-like superfamily protein	LOC_Os03g11760.1	polygalacturonase, putative, expressed
HORVU0Hr1G038950	AT1G31310.1	hydroxyproline-rich glycoprotein family protein	LOC_Os04g57530.1	transcription factor, putative, expressed
HORVU0Hr1G038980	AT2G24530.1		LOC_Os04g56300.1	expressed protein
HORVU0Hr1G038990	AT4G09890.1	Protein of unknown function (DUF3511)	LOC_Os06g47220.1	expressed protein
HORVU0Hr1G039000	AT3G02720.1	Class I glutamine amidotransferase-like superfamily protein	LOC_Os11g37920.1	DJ-1 family protein, putative, expressed
HORVU0Hr1G039040	AT5G49160.1	methyltransferase 1
HORVU0Hr1G039050	AT5G37740.1	Calcium-dependent lipid-binding (CaLB domain) family protein	LOC_Os02g22130.1	expressed protein
HORVU0Hr1G039090	AT3G23400.1	Plastid-lipid associated protein PAP / fibrillin family protein	LOC_Os11g38260.1	PAP fibrillin family domain containing protein, expressed
HORVU0Hr1G039150	AT1G02065.1	squamosa promoter binding protein-like 8	LOC_Os04g56170.1	OsSPL8 - SBP-box gene family member, expressed
HORVU0Hr1G039170	AT5G50570.1	Squamosa promoter-binding protein-like (SBP domain) transcription factor family protein	LOC_Os08g41940.1	OsSPL16 - SBP-box gene family member, expressed
HORVU0Hr1G039190
HORVU0Hr1G039200	AT5G57740.1	XB3 ortholog 2 in Arabidopsis thaliana	LOC_Os02g54860.1	ankyrin repeat-rich protein, putative, expressed
HORVU0Hr1G039260	AT2G22260.1	oxidoreductase, 2OG-Fe(II) oxygenase family protein	LOC_Os06g17830.1	oxidoreductase, 2OG-Fe oxygenase family protein, putative, expressed
HORVU0Hr1G039280			LOC_Os08g15650.1	expressed protein
HORVU0Hr1G039460	AT5G64300.1	GTP cyclohydrolase II	LOC_Os08g37605.1	riboflavin biosynthesis protein ribAB, chloroplast precursor, putative, expressed
HORVU0Hr1G039530	AT4G28430.1	Reticulon family protein	LOC_Os02g19990.1	reticulon domain containing protein, putative, expressed
HORVU0Hr1G039590	AT1G33390.1	RNA helicase family protein	LOC_Os02g50370.1	helicase domain-containing protein, putative, expressed
HORVU0Hr1G039600	AT4G38180.1	FAR1-related sequence 5	LOC_Os03g56630.1	transposon protein, putative, unclassified, expressed
HORVU0Hr1G039620
HORVU0Hr1G039640			LOC_Os06g02110.1	OsFBX182 - F-box domain containing protein, expressed
HORVU0Hr1G039660	AT3G14470.1	NB-ARC domain-containing disease resistance protein	LOC_Os09g14450.1	pollen signalling protein with adenylyl cyclase activity, putative, expressed
HORVU0Hr1G039750
HORVU0Hr1G039760	AT2G19380.1	RNA recognition motif (RRM)-containing protein	LOC_Os09g25420.1	ZOS9-06 - C2H2 zinc finger protein, expressed
HORVU0Hr1G039840	AT2G41010.1	calmodulin (CAM)-binding protein of 25 kDa	LOC_Os01g17050.1	VQ domain containing protein, putative, expressed
HORVU0Hr1G039910
HORVU0Hr1G039930			LOC_Os01g14320.1	expressed protein
HORVU0Hr1G039960	AT5G14550.2	Core-2/I-branching beta-1,6-N-acetylglucosaminyltransferase family protein	LOC_Os05g07790.1	DNA binding protein, putative, expressed
HORVU0Hr1G039970	AT3G47090.1	Leucine-rich repeat protein kinase family protein	LOC_Os06g45630.1	expressed protein
HORVU0Hr1G040070	AT4G36780.1	BES1/BZR1 homolog 2	LOC_Os07g39220.1	BES1/BZR1 homolog protein, putative, expressed
HORVU0Hr1G040200	AT1G04620.1	coenzyme F420 hydrogenase family / dehydrogenase, beta subunit family	LOC_Os04g25400.2	uncharacterized protein all1601, putative, expressed
HORVU0Hr1G040210	AT1G21240.1	wall associated kinase 3	LOC_Os09g38850.1	OsWAK91 - OsWAK receptor-like protein kinase, expressed
HORVU0Hr1G040230			LOC_Os02g04850.1	expressed protein
HORVU0Hr1G040310	AT2G02170.1	Remorin family protein	LOC_Os02g02500.1	remorin family protein, putative, expressed
HORVU0Hr1G040320	AT5G09920.1	RNA polymerase II, Rpb4, core protein	LOC_Os02g02510.1	DNA-directed RNA polymerase II subunit RPB4, putative, expressed
HORVU0Hr1G040350
HORVU0Hr1G040410	AT2G41010.1	calmodulin (CAM)-binding protein of 25 kDa	LOC_Os07g48710.1	VQ domain containing protein, putative, expressed
HORVU0Hr1G040430	AT1G80940.1		LOC_Os02g55080.1	snf1-related kinase interactor 2, putative, expressed
HORVU0Hr1G040460	AT2G04920.1	F-box and associated interaction domains-containing protein	LOC_Os02g15160.1	OsFBX40 - F-box domain containing protein, expressed
HORVU0Hr1G040490	AT2G18650.1	RING/U-box superfamily protein	LOC_Os02g54830.1	RING-H2 finger protein, putative, expressed
HORVU0Hr1G040500	AT1G21240.1	wall associated kinase 3	LOC_Os09g38910.1	OsWAK92 - OsWAK receptor-like protein kinase, expressed
HORVU0Hr1G040520			LOC_Os02g56840.1	OsFBX70 - F-box domain containing protein, expressed
HORVU1Hr1G000010	AT3G47990.1	SUGAR-INSENSITIVE 3	LOC_Os05g05280.1	zinc finger family protein, putative, expressed
HORVU1Hr1G000020	AT5G62810.1	peroxin 14	LOC_Os05g01090.3	pex14, putative, expressed
HORVU1Hr1G000030			LOC_Os12g44130.1	expressed protein
HORVU1Hr1G000090	AT5G38560.1	Protein kinase superfamily protein	LOC_Os05g01040.3	serine/threonine-protein kinase, putative, expressed
HORVU1Hr1G000120	AT3G14690.1	cytochrome P450, family 72, subfamily A, polypeptide 15	LOC_Os01g43844.1	cytochrome P450 72A1, putative, expressed
HORVU1Hr1G000140	AT1G68710.1	ATPase E1-E2 type family protein / haloacid dehalogenase-like hydrolase family protein	LOC_Os05g01030.1	phospholipid-transporting ATPase, putative, expressed
HORVU1Hr1G000290	AT1G70060.1	SIN3-like 4	LOC_Os05g01020.2	transcriptional repressor, putative, expressed
HORVU1Hr1G000310	AT2G28060.1	5\'-AMP-activated protein kinase beta-2 subunit protein	LOC_Os09g20010.2	SNF1-related protein kinase regulatory subunit beta-2, putative, expressed
HORVU1Hr1G000340			LOC_Os04g24478.1	jasmonate-induced protein, putative, expressed
HORVU1Hr1G000350			LOC_Os04g24460.1	phytase, putative, expressed
HORVU1Hr1G000430	AT1G53520.1	Chalcone-flavanone isomerase family protein	LOC_Os02g21520.1	chalcone isomerase 3, putative, expressed
HORVU1Hr1G000440			LOC_Os04g24319.1	jasmonate-induced protein, putative, expressed
HORVU1Hr1G000450			LOC_Os04g24460.1	phytase, putative, expressed
HORVU1Hr1G000470			LOC_Os04g24460.1	phytase, putative, expressed
HORVU1Hr1G000530	AT5G61960.1	MEI2-like protein 1	LOC_Os05g01240.4	AML1, putative, expressed
HORVU1Hr1G000660	AT3G11750.1	Dihydroneopterin aldolase	LOC_Os08g44210.1	dihydroneopterin aldolase, putative, expressed
HORVU1Hr1G000830	AT3G14460.1	LRR and NB-ARC domains-containing disease resistance protein	LOC_Os03g63150.1	powdery mildew resistance protein PM3b, putative, expressed
HORVU1Hr1G000920			LOC_Os10g18760.1	dirigent, putative, expressed
HORVU1Hr1G001560	AT1G10360.1	glutathione S-transferase TAU 18	LOC_Os10g38610.1	glutathione S-transferase, putative, expressed
HORVU1Hr1G001660	AT1G66910.1	Protein kinase superfamily protein	LOC_Os01g02800.1	receptor-like kinase ARK1AS, putative, expressed
HORVU1Hr1G001750	AT1G16610.3	arginine/serine-rich 45	LOC_Os05g01540.2	serine/arginine repetitive matrix protein 1, putative, expressed
HORVU1Hr1G001920	AT1G09630.1	RAB GTPase 11C	LOC_Os05g01480.1	ras-related protein, putative, expressed
HORVU1Hr1G002060	AT2G19130.1	S-locus lectin protein kinase family protein	LOC_Os04g01310.1	serine/threonine-protein kinase receptor precursor, putative, expressed
HORVU1Hr1G002100	AT2G02100.1	low-molecular-weight cysteine-rich 69	LOC_Os02g41904.1	DEF7 - Defensin and Defensin-like DEFL family, expressed
HORVU1Hr1G002110	AT3G14470.1	NB-ARC domain-containing disease resistance protein	LOC_Os01g52330.1	NB-ARC domain containing protein, expressed
HORVU1Hr1G002300	AT3G25500.1	formin homology 1	LOC_Os05g01350.1	retrotransposon protein, putative, unclassified, expressed
HORVU1Hr1G002320	AT2G43780.2		LOC_Os05g01330.1	expressed protein
HORVU1Hr1G002340	AT2G20495.1		LOC_Os07g27460.1	serine/threonine-protein kinase 19, putative, expressed
HORVU1Hr1G002410	AT5G06860.1	polygalacturonase inhibiting protein 1	LOC_Os05g01370.1	polygalacturonase inhibitor precursor, putative, expressed
HORVU1Hr1G002420	AT3G19020.1	Leucine-rich repeat (LRR) family protein	LOC_Os12g35710.1	uncharacterized protein At4g06744 precursor, putative, expressed
HORVU1Hr1G002430
HORVU1Hr1G002460	AT5G38280.1	PR5-like receptor kinase	LOC_Os01g02800.1	receptor-like kinase ARK1AS, putative, expressed
HORVU1Hr1G002470	AT1G70250.1	receptor serine/threonine kinase, putative	LOC_Os01g02810.1	resistance-related receptor-like kinase, putative, expressed
HORVU1Hr1G002510	AT5G47790.1	SMAD/FHA domain-containing protein	LOC_Os08g23680.2	FHA domain containing protein, putative, expressed
HORVU1Hr1G002590	AT1G66910.1	Protein kinase superfamily protein	LOC_Os01g02430.1	TAK14, putative, expressed
HORVU1Hr1G002820
HORVU1Hr1G002830	AT2G18465.1	Chaperone DnaJ-domain superfamily protein	LOC_Os05g01590.1	heat shock protein DnaJ, putative, expressed
HORVU1Hr1G003060	AT5G57685.1	glutamine dumper 3	LOC_Os06g44420.1	GDU1, putative, expressed
HORVU1Hr1G003080	AT5G57685.1	glutamine dumper 3	LOC_Os06g44420.1	GDU1, putative, expressed
HORVU1Hr1G003130	AT1G77120.1	alcohol dehydrogenase 1	LOC_Os11g10480.1	dehydrogenase, putative, expressed
HORVU1Hr1G003230	AT5G13740.1	zinc induced facilitator 1	LOC_Os11g04104.3	major facilitator superfamily antiporter, putative, expressed
HORVU1Hr1G003260			LOC_Os11g38380.1	expressed protein
HORVU1Hr1G003270			LOC_Os11g38380.1	expressed protein
HORVU1Hr1G003280	AT2G24350.1	RNA binding (RRM/RBD/RNP motifs) family protein	LOC_Os11g38340.1	expressed protein
HORVU1Hr1G003320			LOC_Os11g38380.1	expressed protein
HORVU1Hr1G003540	AT1G56280.1	drought-induced 19	LOC_Os05g01730.2	drought induced 19 protein, putative, expressed
HORVU1Hr1G003590	AT4G28360.1	Ribosomal protein L22p/L17e family protein	LOC_Os01g42980.1	ribosomal protein L22, putative, expressed
HORVU1Hr1G003710			LOC_Os04g54759.1	expressed protein
HORVU1Hr1G003740	AT1G67180.1	zinc finger (C3HC4-type RING finger) family protein / BRCT domain-containing protein	LOC_Os08g31930.1	BRCA1 C Terminus domain containing protein, expressed
HORVU1Hr1G003810	AT5G48270.1	Plant protein of unknown function (DUF868)	LOC_Os05g01790.1	expressed protein
HORVU1Hr1G003940	AT1G12400.1	Nucleotide excision repair, TFIIH, subunit TTDA	LOC_Os07g38600.1	REX1 DNA Repair family protein, expressed
HORVU1Hr1G003960	AT1G56070.1	Ribosomal protein S5/Elongation factor G/III/V family protein	LOC_Os02g32030.1	elongation factor, putative, expressed
HORVU1Hr1G003990			LOC_Os09g03210.1	expressed protein
HORVU1Hr1G004080	AT3G46530.1	NB-ARC domain-containing disease resistance protein	LOC_Os11g37774.1	stripe rust resistance protein Yr10, putative, expressed
HORVU1Hr1G004150	AT2G38870.1	Serine protease inhibitor, potato inhibitor I-type family protein	LOC_Os12g36210.1	inhibitor I family protein, putative, expressed
HORVU1Hr1G004330
HORVU1Hr1G004430
HORVU1Hr1G004440	AT2G37650.1	GRAS family transcription factor	LOC_Os03g48450.1	SCARECROW, putative, expressed
HORVU1Hr1G004520
HORVU1Hr1G004580	AT4G35350.1	xylem cysteine peptidase 1	LOC_Os09g21370.1	cysteine proteinase EP-B 1 precursor, putative, expressed
HORVU1Hr1G004590	AT2G28930.3	protein kinase 1B	LOC_Os05g02020.2	protein kinase APK1A, chloroplast precursor, putative, expressed
HORVU1Hr1G004610	AT5G02290.2	Protein kinase superfamily protein	LOC_Os05g02020.2	protein kinase APK1A, chloroplast precursor, putative, expressed
HORVU1Hr1G004670	AT4G35350.1	xylem cysteine peptidase 1	LOC_Os09g21370.1	cysteine proteinase EP-B 1 precursor, putative, expressed
HORVU1Hr1G004690	AT1G07570.1	Protein kinase superfamily protein	LOC_Os05g02020.2	protein kinase APK1A, chloroplast precursor, putative, expressed
HORVU1Hr1G004750	AT1G12620.1	Pentatricopeptide repeat (PPR) superfamily protein	LOC_Os04g28234.1	Rf1, mitochondrial precursor, putative, expressed
HORVU1Hr1G004910	AT4G19130.1	Replication factor-A protein 1-related	LOC_Os05g02040.1	RPA1C - Putative single-stranded DNA binding complex subunit 1, expressed
HORVU1Hr1G004920	AT3G63290.1	2-oxoglutarate (2OG) and Fe(II)-dependent oxygenase superfamily protein	LOC_Os10g14180.6	expressed protein
HORVU1Hr1G004970	AT4G05475.1	RNI-like superfamily protein	LOC_Os02g21240.1	OsFBX48 - F-box domain containing protein, expressed
HORVU1Hr1G005100
HORVU1Hr1G005110			LOC_Os05g02070.3	expressed protein
HORVU1Hr1G005120	AT2G28900.1	outer plastid envelope protein 16-1	LOC_Os05g02060.1	mitochondrial import inner membrane translocase subunit Tim17, putative, expressed
HORVU1Hr1G005180	AT3G14470.1	NB-ARC domain-containing disease resistance protein	LOC_Os04g30660.1	NBS type disease resistance protein, putative, expressed
HORVU1Hr1G005260	AT2G28840.1	XB3 ortholog 1 in Arabidopsis thaliana	LOC_Os05g02130.1	ankyrin repeat domain-containing protein 28, putative, expressed
HORVU1Hr1G005280			LOC_Os03g39040.1	zinc knuckle domain containing protein, expressed
HORVU1Hr1G005370	AT5G06240.1	embryo defective 2735	LOC_Os05g02190.1	expressed protein
HORVU1Hr1G005390	AT3G55370.3	OBF-binding protein 3	LOC_Os05g02150.1	expressed protein
HORVU1Hr1G005500
HORVU1Hr1G005510	AT1G21240.1	wall associated kinase 3	LOC_Os04g43730.1	OsWAK51 - OsWAK receptor-like protein kinase, expressed
HORVU1Hr1G005600	AT2G36840.1	ACT-like superfamily protein	LOC_Os05g02220.2	ACT domain containing protein, expressed
HORVU1Hr1G005680	AT5G62620.2	Galactosyltransferase family protein	LOC_Os07g09670.1	galactosyltransferase family protein, putative, expressed
HORVU1Hr1G005710	AT3G07040.1	NB-ARC domain-containing disease resistance protein	ChrUn.fgenesh.mRNA.29	expressed protein
HORVU1Hr1G005730	AT3G26770.1	NAD(P)-binding Rossmann-fold superfamily protein	LOC_Os11g32030.1	sex determination protein tasselseed-2, putative, expressed
HORVU1Hr1G005790			LOC_Os04g51480.1	expressed protein
HORVU1Hr1G005870	AT5G59870.1	histone H2A 6	LOC_Os05g02300.1	Core histone H2A/H2B/H3/H4 domain containing protein, putative, expressed
HORVU1Hr1G005920	AT3G53620.1	pyrophosphorylase 4	LOC_Os05g02310.1	soluble inorganic pyrophosphatase, putative, expressed
HORVU1Hr1G006020	AT5G63710.1	Leucine-rich repeat protein kinase family protein	LOC_Os02g14120.1	BRASSINOSTEROID INSENSITIVE 1-associated receptor kinase 1 precursor, putative, expressed
HORVU1Hr1G006290	AT3G14470.1	NB-ARC domain-containing disease resistance protein	LOC_Os10g04120.1	powdery mildew resistance protein PM3b, putative, expressed
HORVU1Hr1G006930			LOC_Os10g26660.2	expressed protein
HORVU1Hr1G006940
HORVU1Hr1G007010	AT2G04865.1	Aminotransferase-like, plant mobile domain family protein	LOC_Os08g27759.1	expressed protein
HORVU1Hr1G007290	AT4G22120.2	ERD (early-responsive to dehydration stress) family protein	LOC_Os01g35050.2	early-responsive to dehydration protein-related, putative, expressed
HORVU1Hr1G007480			LOC_Os03g60840.1	BBTI13 - Bowman-Birk type bran trypsin inhibitor precursor, expressed
HORVU1Hr1G007640	AT3G46200.1	nudix hydrolase homolog 9	LOC_Os05g02640.1	hydrolase, NUDIX family, domain containing protein, expressed
HORVU1Hr1G007900	AT4G39950.1	cytochrome P450, family 79, subfamily B, polypeptide 2	LOC_Os03g37290.1	cytochrome P450, putative, expressed
HORVU1Hr1G007910	AT3G21690.1	MATE efflux family protein	LOC_Os03g37490.1	MATE efflux family protein, putative, expressed
HORVU1Hr1G008120	AT1G75270.1	dehydroascorbate reductase 2	LOC_Os05g02530.1	glutathione S-transferase, N-terminal domain containing protein, expressed
HORVU1Hr1G008130	AT2G28680.1	RmlC-like cupins superfamily protein	LOC_Os05g02520.1	cupin domain containing protein, expressed
HORVU1Hr1G008230	AT3G55270.1	mitogen-activated protein kinase phosphatase 1	LOC_Os05g02500.1	dual specificity protein phosphatase, putative, expressed
HORVU1Hr1G008330	AT3G13060.2	evolutionarily conserved C-terminal region 5	LOC_Os08g44200.1	ECT5, putative, expressed
HORVU1Hr1G008350	AT5G59740.1	UDP-N-acetylglucosamine (UAA) transporter family	LOC_Os05g02490.1	transporter family protein, putative, expressed
HORVU1Hr1G008560
HORVU1Hr1G008580	AT1G73965.1	CLAVATA3/ESR-RELATED 13	LOC_Os02g21890.1	expressed protein
HORVU1Hr1G008620	AT1G25682.1	Family of unknown function (DUF572)	LOC_Os02g21880.1	coiled-coil domain-containing protein, putative, expressed
HORVU1Hr1G008810			LOC_Os05g02420.2	expressed protein
HORVU1Hr1G008830	AT1G49920.1	MuDR family transposase	LOC_Os08g20160.1	SWIM zinc finger family protein, putative, expressed
HORVU1Hr1G008840			LOC_Os01g40750.1	expressed protein
HORVU1Hr1G008900			LOC_Os01g40750.1	expressed protein
HORVU1Hr1G008940	AT5G18750.1	DNAJ heat shock N-terminal domain-containing protein	LOC_Os06g34440.1	dnaJ domain containing protein, expressed
HORVU1Hr1G009030			LOC_Os01g40750.1	expressed protein
HORVU1Hr1G009140			LOC_Os03g26490.1	expressed protein
HORVU1Hr1G009170	AT2G37710.1	receptor lectin kinase	LOC_Os07g03890.1	lectin-like receptor kinase 7, putative, expressed
HORVU1Hr1G009200	AT3G02100.1	UDP-Glycosyltransferase superfamily protein	LOC_Os10g18510.1	UDP-glucoronosyl and UDP-glucosyl transferase domain containing protein, expressed
HORVU1Hr1G009250	AT2G37710.1	receptor lectin kinase	LOC_Os07g03880.1	lectin-like receptor kinase, putative, expressed
HORVU1Hr1G009330
HORVU1Hr1G009430			LOC_Os09g39462.1	nucleic acid binding protein, putative, expressed
HORVU1Hr1G009520
HORVU1Hr1G009560			LOC_Os11g45620.1	rust-resistance protein Lr21, putative, expressed
HORVU1Hr1G009920	AT2G39350.1	ABC-2 type transporter family protein	LOC_Os05g02890.1	white-brown complex homolog protein 16, putative, expressed
HORVU1Hr1G009950	AT3G53500.2	RNA-binding (RRM/RBD/RNP motifs) family protein with retrovirus zinc finger-like domain	LOC_Os05g02880.1	splicing factor, arginine/serine-rich 7, putative, expressed
HORVU1Hr1G009980	AT5G52200.1	phosphoprotein phosphatase inhibitors	LOC_Os05g23610.1	protein phosphatase inhibitor 2 containing protein, expressed
HORVU1Hr1G010010	AT4G21760.1	beta-glucosidase 47	LOC_Os04g43360.1	Os4bglu14 - monolignol beta-glucoside homologue without catalytic acid/base, expressed
HORVU1Hr1G010020	AT1G61810.3	beta-glucosidase 45	LOC_Os04g43360.1	Os4bglu14 - monolignol beta-glucoside homologue without catalytic acid/base, expressed
HORVU1Hr1G010130	AT1G32780.1	GroES-like zinc-binding dehydrogenase family protein	LOC_Os10g07229.1	dehydrogenase, putative, expressed
HORVU1Hr1G010190	AT2G32430.1	Galactosyltransferase family protein	LOC_Os08g02370.1	galactosyltransferase family protein, putative, expressed
HORVU1Hr1G010220	AT5G03560.2	Tetratricopeptide repeat (TPR)-like superfamily protein	LOC_Os06g20354.1	PPR repeat domain containing protein, putative, expressed
HORVU1Hr1G010230	AT2G02100.1	low-molecular-weight cysteine-rich 69	LOC_Os02g41904.1	DEF7 - Defensin and Defensin-like DEFL family, expressed
HORVU1Hr1G010250	AT2G02100.1	low-molecular-weight cysteine-rich 69	LOC_Os02g41904.1	DEF7 - Defensin and Defensin-like DEFL family, expressed
HORVU1Hr1G010510	AT4G25225.1		LOC_Os05g02740.1	expressed protein
HORVU1Hr1G010520	AT5G54590.1	Protein kinase superfamily protein	LOC_Os08g04420.2	tyrosine protein kinase domain containing protein, putative, expressed
HORVU1Hr1G010580	AT2G28610.1	Homeodomain-like superfamily protein	LOC_Os05g02730.1	homeobox domain containing protein, expressed
HORVU1Hr1G010670	AT1G56670.1	GDSL-like Lipase/Acylhydrolase superfamily protein	LOC_Os01g22660.1	GDSL-like lipase/acylhydrolase, putative, expressed
HORVU1Hr1G010780	AT5G59560.1	sensitivity to red light reduced protein (SRR1)	LOC_Os05g02690.1	sensitivity to red light reduced protein 1, putative, expressed
HORVU1Hr1G010810	AT3G45850.2	P-loop containing nucleoside triphosphate hydrolases superfamily protein	LOC_Os05g02670.3	kinesin motor domain containing protein, putative, expressed
HORVU1Hr1G010820	AT5G02250.1	Ribonuclease II/R family protein	LOC_Os01g62440.1	ribonuclease protein, putative, expressed
HORVU1Hr1G010890	AT1G62670.1	rna processing factor 2	LOC_Os04g28300.1	Rf1, mitochondrial precursor, putative, expressed
HORVU1Hr1G010940	AT4G31130.1	Protein of unknown function (DUF1218)	LOC_Os05g02990.2	expressed protein
HORVU1Hr1G010970	AT1G63130.1	Tetratricopeptide repeat (TPR)-like superfamily protein	LOC_Os10g35436.1	Rf1, mitochondrial precursor, putative, expressed
HORVU1Hr1G011150	AT1G62670.1	rna processing factor 2	LOC_Os04g28234.2	Rf1, mitochondrial precursor, putative, expressed
HORVU1Hr1G011210	AT5G42100.1	beta-1,3-glucanase_putative	LOC_Os10g07290.1	glycosyl hydrolases family 17, putative, expressed
HORVU1Hr1G011290	AT5G39710.1	Tetratricopeptide repeat (TPR)-like superfamily protein	LOC_Os10g35436.1	Rf1, mitochondrial precursor, putative, expressed
HORVU1Hr1G011370	AT4G30640.1	RNI-like superfamily protein	LOC_Os08g16840.1	OsFBL45 - F-box domain and LRR containing protein, expressed
HORVU1Hr1G011380			LOC_Os08g16810.1	retrotransposon protein, putative, SINE subclass, expressed
HORVU1Hr1G011420	AT3G49290.1	ABL interactor-like protein 2	LOC_Os01g37110.1	ABIL2, putative, expressed
HORVU1Hr1G011520	AT1G58290.1	Glutamyl-tRNA reductase family protein	LOC_Os10g35840.1	shikimate/quinate 5-dehydrogenase, putative, expressed
HORVU1Hr1G011530	AT3G22470.1	Pentatricopeptide repeat (PPR) superfamily protein	LOC_Os04g28234.2	Rf1, mitochondrial precursor, putative, expressed
HORVU1Hr1G011540	AT4G10110.1	RNA-binding (RRM/RBD/RNP motifs) family protein	LOC_Os05g35274.2	RNA recognition motif containing protein, putative, expressed
HORVU1Hr1G011650	AT1G21270.1	wall-associated kinase 2	LOC_Os10g07556.1	wall-associated receptor kinase-like 22 precursor, putative, expressed
HORVU1Hr1G011720	AT3G07040.1	NB-ARC domain-containing disease resistance protein	LOC_Os08g14850.1	resistance protein, putative, expressed
HORVU1Hr1G011800	AT2G28550.2	related to AP2.7	LOC_Os05g03040.3	AP2 domain containing protein, expressed
HORVU1Hr1G011820	AT3G22980.1	Ribosomal protein S5/Elongation factor G/III/V family protein	LOC_Os02g33850.1	elongation factor Tu family protein, putative, expressed
HORVU1Hr1G011890	AT3G11320.1	Nucleotide-sugar transporter family protein	LOC_Os05g03070.1	transporter, putative, expressed
HORVU1Hr1G011930	AT5G54160.1	O-methyltransferase 1	LOC_Os08g06100.1	O-methyltransferase, putative, expressed
HORVU1Hr1G011950	AT5G54160.1	O-methyltransferase 1	LOC_Os08g06100.1	O-methyltransferase, putative, expressed
HORVU1Hr1G011990			LOC_Os12g36220.1	inhibitor I family protein, putative, expressed
HORVU1Hr1G012140	AT4G37070.2	Acyl transferase/acyl hydrolase/lysophospholipase superfamily protein	LOC_Os11g39990.1	patatin, putative, expressed
HORVU1Hr1G012270			LOC_Os12g41660.1	expressed protein
HORVU1Hr1G012300	AT5G02880.1	ubiquitin-protein ligase 4	LOC_Os05g03100.1	HECT-domain domain containing protein, expressed
HORVU1Hr1G012310	AT3G09670.1	Tudor/PWWP/MBT superfamily protein	LOC_Os05g03110.1	PWWP domain containing protein, expressed
HORVU1Hr1G012320	AT3G09670.2	Tudor/PWWP/MBT superfamily protein	LOC_Os05g03110.1	PWWP domain containing protein, expressed
HORVU1Hr1G012330			LOC_Os05g03110.1	PWWP domain containing protein, expressed
HORVU1Hr1G012420	AT1G08750.3	Peptidase C13 family	LOC_Os02g12740.1	GPI-anchor transamidase precursor, putative, expressed
HORVU1Hr1G012460	AT2G37080.1	ROP interactive partner 3	LOC_Os05g03120.2	retrotransposon protein, putative, unclassified, expressed
HORVU1Hr1G012610			LOC_Os05g44120.1	expressed protein
HORVU1Hr1G012660			LOC_Os05g44120.1	expressed protein
HORVU1Hr1G012680	AT2G36970.1	UDP-Glycosyltransferase superfamily protein	LOC_Os10g30560.1	UDP-glucoronosyl and UDP-glucosyl transferase domain containing protein, expressed
HORVU1Hr1G012730	AT3G11470.1	4\'-phosphopantetheinyl transferase superfamily	LOC_Os08g14490.1	dehydrogenase-phosphopantetheinyltransferase, putative, expressed
HORVU1Hr1G013190	AT2G37090.1	Nucleotide-diphospho-sugar transferases superfamily protein	LOC_Os05g03174.2	glycosyltransferase family 43 protein, putative, expressed
HORVU1Hr1G013210	AT5G03040.3	IQ-domain 2	LOC_Os05g03190.1	IQ calmodulin-binding motif domain containing protein, expressed
HORVU1Hr1G013450
HORVU1Hr1G013490			LOC_Os03g34320.1	retrotransposon protein, putative, unclassified, expressed
HORVU1Hr1G013700	AT5G03140.1	Concanavalin A-like lectin protein kinase family protein	LOC_Os05g03450.1	lectin protein kinase family protein, putative, expressed
HORVU1Hr1G013740	AT1G48030.2	mitochondrial lipoamide dehydrogenase 1	LOC_Os01g22520.1	dihydrolipoyl dehydrogenase 1, mitochondrial precursor, putative, expressed
HORVU1Hr1G013780	AT1G11475.1	RNA polymerases N / 8 kDa subunit	LOC_Os11g08940.1	RNA polymerases N 8 kDa subunit, putative, expressed
HORVU1Hr1G013820	AT3G45300.1	isovaleryl-CoA-dehydrogenase	LOC_Os05g03480.2	acyl-coenzyme A dehydrogenase, mitochondrial precursor, putative, expressed
HORVU1Hr1G013870	AT3G14920.1	Peptide-N4-(N-acetyl-beta-glucosaminyl)asparagine amidase A protein	LOC_Os01g10960.1	peptide-N4-asparagine amidase A, putative, expressed
HORVU1Hr1G014010	AT3G11964.1	RNA binding;RNA binding	LOC_Os07g10350.1	S1 RNA binding domain containing protein, expressed
HORVU1Hr1G014030	AT3G22470.1	Pentatricopeptide repeat (PPR) superfamily protein	LOC_Os04g28234.2	Rf1, mitochondrial precursor, putative, expressed
HORVU1Hr1G014040	AT1G62670.1	rna processing factor 2	LOC_Os10g35436.1	Rf1, mitochondrial precursor, putative, expressed
HORVU1Hr1G014060	AT1G63130.1	Tetratricopeptide repeat (TPR)-like superfamily protein	LOC_Os10g35436.1	Rf1, mitochondrial precursor, putative, expressed
HORVU1Hr1G014070	AT3G12090.1	tetraspanin6	LOC_Os05g03530.1	tetraspanin family protein, putative, expressed
HORVU1Hr1G014120			LOC_Os05g03550.1	MYB family transcription factor, putative, expressed
HORVU1Hr1G014570	AT3G08510.3	phospholipase C 2	LOC_Os05g03610.1	phospholipase C, putative, expressed
HORVU1Hr1G014580	AT3G08510.2	phospholipase C 2	LOC_Os05g03610.1	phospholipase C, putative, expressed
HORVU1Hr1G014610	AT5G52210.1	GTP-binding protein 1	LOC_Os07g42820.1	ADP-ribosylation factor, putative, expressed
HORVU1Hr1G014710	AT5G02502.1	Oligosaccaryltransferase
HORVU1Hr1G014730	AT3G55980.1	salt-inducible zinc finger 1	LOC_Os05g03760.1	zinc finger family protein, putative, expressed
HORVU1Hr1G015050
HORVU1Hr1G015060	AT5G01390.4	DNAJ heat shock family protein	LOC_Os05g03630.1	dnaJ domain containing protein, expressed
HORVU1Hr1G015090	AT2G20610.1	Tyrosine transaminase family protein	LOC_Os11g35040.1	aminotransferase, classes I and II, domain containing protein, expressed
HORVU1Hr1G015240	AT1G19880.1	Regulator of chromosome condensation (RCC1) family protein	LOC_Os04g56720.1	RCC2, putative, expressed
HORVU1Hr1G015270	AT1G19880.1	Regulator of chromosome condensation (RCC1) family protein	LOC_Os04g56720.1	RCC2, putative, expressed
HORVU1Hr1G015300
HORVU1Hr1G015490
HORVU1Hr1G015500	AT3G58810.1	metal tolerance protein A2	LOC_Os05g03780.1	cation efflux family protein, putative, expressed
HORVU1Hr1G015560	AT1G80600.1	HOPW1-1-interacting 1	LOC_Os05g03830.1	aminotransferase, putative, expressed
HORVU1Hr1G015590	AT4G23100.3	glutamate-cysteine ligase	LOC_Os05g03820.3	glutamate--cysteine ligase, chloroplast precursor, putative, expressed
HORVU1Hr1G015620	AT1G07230.1	non-specific phospholipase C1	LOC_Os03g61130.1	phosphoesterase family protein, putative, expressed
HORVU1Hr1G015660	AT3G62420.1	basic region/leucine zipper motif 53	LOC_Os05g03865.1	expressed protein
HORVU1Hr1G015710	AT5G19000.1	BTB-POZ and MATH domain 1	LOC_Os10g29100.1	MBTB44 - Bric-a-Brac, Tramtrack, Broad Complex BTB domain with Meprin and TRAF Homology MATH domain, expressed
HORVU1Hr1G015720	AT1G23380.1	KNOTTED1-like homeobox gene 6	LOC_Os01g19694.1	Homeobox domain containing protein, expressed
HORVU1Hr1G015770	AT5G40380.1	cysteine-rich RLK (RECEPTOR-like protein kinase) 42	LOC_Os05g03920.1	TKL_IRAK_DUF26-lf.3 - DUF26 kinases have homology to DUF26 containing loci, expressed
HORVU1Hr1G015810	AT1G17230.1	Leucine-rich receptor-like protein kinase family protein	LOC_Os08g16580.1	Cf2/Cf5 disease resistance protein, putative, expressed
HORVU1Hr1G015820	AT5G62230.1	ERECTA-like 1	LOC_Os04g58080.1	polygalacturonase inhibitor 3 precursor, putative, expressed
HORVU1Hr1G016120			LOC_Os08g19170.1	G-patch domain containing protein, expressed
HORVU1Hr1G016170	AT4G01960.1		LOC_Os05g04150.2	expressed protein
HORVU1Hr1G016190	AT3G48810.1	Pentatricopeptide repeat (PPR) superfamily protein	LOC_Os05g04160.1	pentatricopeptide containing protein, putative, expressed
HORVU1Hr1G016200	AT2G47240.1	AMP-dependent synthetase and ligase family protein	LOC_Os05g04170.4	AMP-binding enzyme, putative, expressed
HORVU1Hr1G016240	AT1G09320.1	agenet domain-containing protein	LOC_Os05g04180.1	agenet domain containing protein, putative, expressed
HORVU1Hr1G016360	AT5G46110.1	Glucose-6-phosphate/phosphate translocator-related	LOC_Os05g15160.1	phosphate/phosphate translocator, putative, expressed
HORVU1Hr1G016370	AT3G03810.1	O-fucosyltransferase family protein	LOC_Os05g04190.1	growth regulator related protein, putative, expressed
HORVU1Hr1G016480	AT4G01900.1	GLNB1 homolog	LOC_Os05g04220.1	nitrogen regulatory protein P-II, putative, expressed
HORVU1Hr1G016590			LOC_Os08g09890.1	expressed protein
HORVU1Hr1G016600	AT5G45540.1	Protein of unknown function (DUF594)	LOC_Os07g08270.1	expressed protein
HORVU1Hr1G016630	AT5G26760.2		LOC_Os05g04370.1	expressed protein
HORVU1Hr1G016640	AT3G62260.2	Protein phosphatase 2C family protein	LOC_Os05g04360.1	protein phosphatase 2C, putative, expressed
HORVU1Hr1G016660	AT4G33420.1	Peroxidase superfamily protein	LOC_Os05g04380.1	peroxidase precursor, putative, expressed
HORVU1Hr1G016700	AT2G21050.1	like AUXIN RESISTANT 2	LOC_Os10g05690.1	transmembrane amino acid transporter protein, putative, expressed
HORVU1Hr1G016710	AT2G33570.1	Domain of unknown function (DUF23)	LOC_Os02g48190.1	expressed protein
HORVU1Hr1G017050	AT3G62760.1	Glutathione S-transferase family protein	LOC_Os01g27360.1	glutathione S-transferase, putative, expressed
HORVU1Hr1G017120	AT2G47060.5	Protein kinase superfamily protein	LOC_Os05g04520.1	protein kinase, putative, expressed
HORVU1Hr1G017170	AT3G62020.1	germin-like protein 10	LOC_Os05g19670.1	Cupin domain containing protein, expressed
HORVU1Hr1G017240	AT3G17510.1	CBL-interacting protein kinase 1	LOC_Os05g04550.1	CAMK_KIN1/SNF1/Nim1_like.3 - CAMK includes calcium/calmodulin depedent protein kinases, expressed
HORVU1Hr1G017380	AT3G17510.1	CBL-interacting protein kinase 1	LOC_Os05g04550.1	CAMK_KIN1/SNF1/Nim1_like.3 - CAMK includes calcium/calmodulin depedent protein kinases, expressed
HORVU1Hr1G017410	AT3G62160.1	HXXXD-type acyl-transferase family protein	LOC_Os05g04584.1	transferase family protein, putative, expressed
HORVU1Hr1G017470	AT4G11220.1	VIRB2-interacting protein 2	LOC_Os05g24770.1	reticulon domain containing protein, putative, expressed
HORVU1Hr1G017480	AT1G48300.1		LOC_Os05g04620.1	expressed protein
HORVU1Hr1G017530	AT4G19950.1		LOC_Os08g01590.2	expressed protein
HORVU1Hr1G017550	AT4G19950.1		LOC_Os08g01590.1	expressed protein
HORVU1Hr1G017580	AT1G48320.1	Thioesterase superfamily protein	LOC_Os05g04660.1	thioesterase family protein, putative, expressed
HORVU1Hr1G017660	AT1G48330.1		LOC_Os05g04680.1	expressed protein
HORVU1Hr1G017700	AT3G05880.1	Low temperature and salt responsive protein family	LOC_Os05g04700.1	OsRCI2-6 - Hydrophobic protein LTI6B, expressed
HORVU1Hr1G017720
HORVU1Hr1G017800	AT1G09200.1	Histone superfamily protein	LOC_Os04g34240.1	histone H3, putative, expressed
HORVU1Hr1G017830	AT3G53730.1	Histone superfamily protein	LOC_Os05g38740.1	Core histone H2A/H2B/H3/H4 domain containing protein, putative, expressed
HORVU1Hr1G017900	AT1G09530.1	phytochrome interacting factor 3	LOC_Os05g04740.1	helix-loop-helix DNA-binding domain containing protein, expressed
HORVU1Hr1G017970	AT1G09540.1	myb domain protein 61	LOC_Os05g04820.1	MYB family transcription factor, putative, expressed
HORVU1Hr1G018010	AT3G62070.1		LOC_Os05g04830.1	expressed protein
HORVU1Hr1G018140	AT1G54870.1	NAD(P)-binding Rossmann-fold superfamily protein	LOC_Os05g04870.1	oxidoreductase, short chain dehydrogenase/reductase family protein, putative, expressed
HORVU1Hr1G018150	AT2G04230.1	FBD, F-box and Leucine Rich Repeat domains containing protein	LOC_Os07g02760.1	OsFBD13 - F-box and FBD domain containing protein, expressed
HORVU1Hr1G018190
HORVU1Hr1G018310	AT4G03000.2	RING/U-box superfamily protein	LOC_Os05g04950.1	protein binding protein, putative, expressed
HORVU1Hr1G018380	AT4G19130.1	Replication factor-A protein 1-related	LOC_Os05g02040.1	RPA1C - Putative single-stranded DNA binding complex subunit 1, expressed
HORVU1Hr1G018600	AT1G06650.2	2-oxoglutarate (2OG) and Fe(II)-dependent oxygenase superfamily protein	LOC_Os03g48430.1	1-aminocyclopropane-1-carboxylate oxidase homolog 4, putative, expressed
HORVU1Hr1G018720	AT4G02920.2		LOC_Os05g05140.1	expressed protein
HORVU1Hr1G018750	AT2G40430.2		LOC_Os05g05220.1	glioma tumor suppressor candidate region gene 2 protein, putative, expressed
HORVU1Hr1G018790	AT4G03020.2	transducin family protein / WD-40 repeat family protein	LOC_Os05g05210.2	WD domain, G-beta repeat domain containing protein, expressed
HORVU1Hr1G018930	AT5G06810.1	Mitochondrial transcription termination factor family protein	LOC_Os08g40630.1	mTERF domain containing protein, expressed
HORVU1Hr1G019000	AT2G47680.1	zinc finger (CCCH type) helicase family protein	LOC_Os01g15300.1	zinc finger helicase family protein, putative, expressed
HORVU1Hr1G019290	AT3G06010.1	Homeotic gene regulator	LOC_Os05g05230.1	expressed protein
HORVU1Hr1G019340	AT1G03190.2	RAD3-like DNA-binding helicase protein	LOC_Os05g05260.1	helicase, putative, expressed
HORVU1Hr1G019390	AT4G13030.1	P-loop containing nucleoside triphosphate hydrolases superfamily protein	LOC_Os05g19280.1	expressed protein
HORVU1Hr1G019530	AT1G28580.1	GDSL-like Lipase/Acylhydrolase superfamily protein	LOC_Os10g25400.1	GDSL-like lipase/acylhydrolase, putative, expressed
HORVU1Hr1G019570	AT3G24440.1	Fibronectin type III domain-containing protein	LOC_Os05g05310.2	Fibronectin type III domain containing protein, expressed
HORVU1Hr1G019660	AT3G24110.1	Calcium-binding EF-hand family protein	LOC_Os05g05460.1	EF hand family protein, putative, expressed
HORVU1Hr1G020000	AT2G47940.1	DEGP protease 2	LOC_Os05g05480.1	OsDegp6 - Putative Deg protease homologue, expressed
HORVU1Hr1G020040	AT3G53730.1	Histone superfamily protein	LOC_Os05g38740.1	Core histone H2A/H2B/H3/H4 domain containing protein, putative, expressed
HORVU1Hr1G020050	AT1G09200.1	Histone superfamily protein	LOC_Os04g34240.1	histone H3, putative, expressed
HORVU1Hr1G020060	AT3G53730.1	Histone superfamily protein	LOC_Os05g38740.1	Core histone H2A/H2B/H3/H4 domain containing protein, putative, expressed
HORVU1Hr1G020070	AT1G09200.1	Histone superfamily protein	LOC_Os04g34240.1	histone H3, putative, expressed
HORVU1Hr1G020140	AT3G23570.1	alpha/beta-Hydrolases superfamily protein	LOC_Os08g14000.1	retrotransposon protein, putative, Ty1-copia subclass, expressed
HORVU1Hr1G020200	AT1G11900.1	Tetratricopeptide repeat (TPR)-like superfamily protein	LOC_Os05g40320.1	PPR repeat domain containing protein, putative, expressed
HORVU1Hr1G020240	AT3G14460.1	LRR and NB-ARC domains-containing disease resistance protein	LOC_Os06g49380.6	NBS-LRR disease resistance protein, putative, expressed
HORVU1Hr1G020270	AT3G06190.1	BTB-POZ and MATH domain 2	LOC_Os08g13030.1	MBTB21 - Bric-a-Brac, Tramtrack, Broad Complex BTB domain with Meprin and TRAF Homology MATH domain, expressed
HORVU1Hr1G020330			LOC_Os05g05570.1	agenet domain containing protein, putative, expressed
HORVU1Hr1G020340	AT5G44710.1		LOC_Os05g05560.1	expressed protein
HORVU1Hr1G020380	AT5G62380.1	NAC-domain protein 101	LOC_Os03g61650.1	expressed protein
HORVU1Hr1G020480			LOC_Os09g03210.1	expressed protein
HORVU1Hr1G020490			LOC_Os09g03210.1	expressed protein
HORVU1Hr1G020500	AT5G27650.1	Tudor/PWWP/MBT superfamily protein	LOC_Os05g05660.1	PWWP domain containing protein, expressed
HORVU1Hr1G020590	AT1G65090.2		LOC_Os12g32200.1	expressed protein
HORVU1Hr1G020660	AT5G45400.1	Replication factor-A protein 1-related	LOC_Os05g02040.1	RPA1C - Putative single-stranded DNA binding complex subunit 1, expressed
HORVU1Hr1G020690	AT5G06730.1	Peroxidase superfamily protein	LOC_Os10g02040.2	peroxidase precursor, putative, expressed
HORVU1Hr1G021000	AT5G49610.1	F-box family protein	LOC_Os07g35050.1	OsFBX237 - F-box domain containing protein, expressed
HORVU1Hr1G021100	AT4G10630.1	Glutaredoxin family protein	LOC_Os02g01200.1	glutaredoxin, putative, expressed
HORVU1Hr1G021130	AT5G56680.1	Class II aminoacyl-tRNA and biotin synthetases superfamily protein	LOC_Os01g27520.2	tRNA synthetases class II domain containing protein, expressed
HORVU1Hr1G021160	AT3G62760.1	Glutathione S-transferase family protein	LOC_Os05g05620.1	glutathione S-transferase, putative, expressed
HORVU1Hr1G021340	AT3G50120.1	Plant protein of unknown function (DUF247)	LOC_Os05g10900.1	plant protein of unknown function domain containing protein, expressed
HORVU1Hr1G021390
HORVU1Hr1G021530	AT5G41070.1	dsRNA-binding protein 5	LOC_Os05g05790.1	double-stranded RNA binding motif containing protein, expressed
HORVU1Hr1G021590	AT1G11720.2	starch synthase 3	LOC_Os08g09230.1	starch synthase III, putative, expressed
HORVU1Hr1G021600			LOC_Os05g30010.1	WD domain, G-beta repeat domain containing protein, expressed
HORVU1Hr1G021620	AT5G27690.1	Heavy metal transport/detoxification superfamily protein	LOC_Os05g05820.1	pro-resilin precursor, putative, expressed
HORVU1Hr1G021650	AT5G40020.1	Pathogenesis-related thaumatin superfamily protein	LOC_Os10g27280.1	thaumatin, putative, expressed
HORVU1Hr1G021780	AT3G05500.1	Rubber elongation factor protein (REF)	LOC_Os05g05940.1	stress-related protein, putative, expressed
HORVU1Hr1G021880	AT5G37870.1	Protein with RING/U-box and TRAF-like domains	LOC_Os05g06060.1	E3 ubiquitin-protein ligase SINA-like 2, putative, expressed
HORVU1Hr1G021890	AT1G71070.1	Core-2/I-branching beta-1,6-N-acetylglucosaminyltransferase family protein	LOC_Os05g06050.1	N-acetylglucosaminyltransferase, putative, expressed
HORVU1Hr1G021900	AT1G79820.1	Major facilitator superfamily protein	LOC_Os02g17500.2	transporter family protein, putative, expressed
HORVU1Hr1G021930	AT2G29890.3	villin-like 1	LOC_Os05g06110.1	villin, putative, expressed
HORVU1Hr1G021990	AT1G15910.1	XH/XS domain-containing protein	LOC_Os05g06130.1	transcription factor X1, putative, expressed
HORVU1Hr1G022000	AT1G15910.1	XH/XS domain-containing protein	LOC_Os05g06130.1	transcription factor X1, putative, expressed
HORVU1Hr1G022020	AT3G14360.1	alpha/beta-Hydrolases superfamily protein	LOC_Os05g06140.1	lipase, putative, expressed
HORVU1Hr1G022100	AT3G53760.1	GAMMA-TUBULIN COMPLEX PROTEIN 4	LOC_Os05g06260.1	Spc97 / Spc98 family protein, putative, expressed
HORVU1Hr1G022180			LOC_Os04g55570.1	plant protein of unknown function DUF869 domain containing protein, expressed
HORVU1Hr1G022190
HORVU1Hr1G022250
HORVU1Hr1G022270	AT3G16630.1	P-loop containing nucleoside triphosphate hydrolases superfamily protein	LOC_Os05g06280.1	ATKINESIN-13A/KINESIN-13A, putative, expressed
HORVU1Hr1G022290			LOC_Os04g54759.1	expressed protein
HORVU1Hr1G022310	AT1G07230.1	non-specific phospholipase C1	LOC_Os03g61130.1	phosphoesterase family protein, putative, expressed
HORVU1Hr1G022390	AT3G53730.1	Histone superfamily protein	LOC_Os05g38740.1	Core histone H2A/H2B/H3/H4 domain containing protein, putative, expressed
HORVU1Hr1G022400	AT4G40030.2	Histone superfamily protein	LOC_Os04g34240.1	histone H3, putative, expressed
HORVU1Hr1G022410	AT3G52860.1		LOC_Os05g06290.1	expressed protein
HORVU1Hr1G022450	AT3G06860.1	multifunctional protein 2	LOC_Os01g24680.1	3-hydroxyacyl-CoA dehydrogenase, putative, expressed
HORVU1Hr1G022530	AT1G21430.1	Flavin-binding monooxygenase family protein	LOC_Os11g10170.1	flavin monooxygenase, putative, expressed
HORVU1Hr1G022550	AT1G66340.1	Signal transduction histidine kinase, hybrid-type, ethylene sensor	LOC_Os05g06320.2	ethylene receptor, putative, expressed
HORVU1Hr1G022620
HORVU1Hr1G022660	AT4G23890.1		LOC_Os07g09800.1	expressed protein
HORVU1Hr1G022710	AT5G26930.1	GATA transcription factor 23	LOC_Os01g24070.1	GATA zinc finger domain containing protein, expressed
HORVU1Hr1G022720	AT5G09380.1	RNA polymerase III RPC4	LOC_Os04g32350.1	RNA polymerase III RPC4 domain containing protein, expressed
HORVU1Hr1G022800	AT2G25920.1		LOC_Os05g06420.1	expressed protein
HORVU1Hr1G022810	AT2G47470.1	thioredoxin family protein	LOC_Os05g06430.2	OsPDIL2-1 protein disulfide isomerase PDIL2-1, expressed
HORVU1Hr1G022840
HORVU1Hr1G022900	AT3G03050.1	cellulose synthase-like D3	LOC_Os07g36630.1	CSLF8 - cellulose synthase-like family F; beta1,3;1,4 glucan synthase, expressed
HORVU1Hr1G022990	AT3G62600.1	DNAJ heat shock family protein	LOC_Os05g06440.1	dnaJ homolog subfamily B member 11 precursor, putative, expressed
HORVU1Hr1G023030	AT5G05620.1	gamma-tubulin complex protein 2	LOC_Os05g06450.2	tubulin/FtsZ domain containing protein, putative, expressed
HORVU1Hr1G023100	AT1G15690.1	Inorganic H pyrophosphatase family protein	LOC_Os05g06480.1	inorganic H+ pyrophosphatase, putative, expressed
HORVU1Hr1G023220			LOC_Os07g41410.1	EGG APPARATUS-1, putative, expressed
HORVU1Hr1G023270	AT4G14660.1	RNA polymerase Rpb7-like, N-terminal domain	LOC_Os05g06490.1	RNA polymerase Rpb7, N-terminal domain containing protein, expressed
HORVU1Hr1G023350	AT1G63020.2	nuclear RNA polymerase D1A	LOC_Os02g05880.1	RNA polymerase Rpb1, domain 2 family protein, expressed
HORVU1Hr1G023460	AT1G02400.1	gibberellin 2-oxidase 6	LOC_Os05g06670.1	gibberellin 2-oxidase, putative, expressed
HORVU1Hr1G023510	AT1G09390.1	GDSL-like Lipase/Acylhydrolase superfamily protein	LOC_Os05g06710.1	GDSL-like lipase/acylhydrolase, putative, expressed
HORVU1Hr1G023620	AT4G18960.1	K-box region and MADS-box transcription factor family protein	LOC_Os12g10540.4	OsMADS13 - MADS-box family gene with MIKCc type-box, expressed
HORVU1Hr1G023660	AT1G23410.1	Ribosomal protein S27a / Ubiquitin family protein	LOC_Os01g22490.1	40S ribosomal protein S27a, putative, expressed
HORVU1Hr1G023820	AT5G37870.1	Protein with RING/U-box and TRAF-like domains	LOC_Os01g03190.1	expressed protein
HORVU1Hr1G024060	AT2G37340.1	arginine/serine-rich zinc knuckle-containing protein 33	LOC_Os03g17710.1	splicing factor, arginine/serine-rich, putative, expressed
HORVU1Hr1G024090			LOC_Os08g01710.1	GLTP domain containing protein, putative, expressed
HORVU1Hr1G024180	AT5G03170.1	FASCICLIN-like arabinogalactan-protein 11	LOC_Os05g07060.1	fasciclin domain containing protein, expressed
HORVU1Hr1G024190			LOC_Os05g07070.1	zinc finger, C3HC4 type domain containing protein, expressed
HORVU1Hr1G024400	AT3G16720.1	TOXICOS EN LEVADURA 2	LOC_Os05g07140.1	zinc finger, C3HC4 type domain containing protein, expressed
HORVU1Hr1G024540	AT5G01790.1		LOC_Os05g07280.1	expressed protein
HORVU1Hr1G024580	AT3G10970.2	Haloacid dehalogenase-like hydrolase (HAD) superfamily protein	LOC_Os05g07632.1	haloacid dehalogenase-like hydrolase family protein, putative, expressed
HORVU1Hr1G024670	AT3G51610.1		LOC_Os05g07640.1	expressed protein
HORVU1Hr1G024700	AT3G08710.1	thioredoxin H-type 9	LOC_Os05g07690.2	thioredoxin, putative, expressed
HORVU1Hr1G024710	AT1G66580.1	senescence associated gene 24	LOC_Os05g07700.3	ribosomal protein, putative, expressed
HORVU1Hr1G024740	AT5G01960.1	RING/U-box superfamily protein	LOC_Os01g07390.1	zinc finger, C3HC4 type family protein, expressed
HORVU1Hr1G024860	AT2G46330.1	arabinogalactan protein 16	LOC_Os01g46850.1	expressed protein
HORVU1Hr1G024870	AT5G08030.1	PLC-like phosphodiesterases superfamily protein	LOC_Os03g40670.1	glycerophosphoryl diester phosphodiesterase family protein, putative, expressed
HORVU1Hr1G025040	AT5G56040.2	Leucine-rich receptor-like protein kinase family protein	LOC_Os05g07740.1	receptor-like protein kinase 2 precursor, putative, expressed
HORVU1Hr1G025060	ATMG00516.1	NADH dehydrogenase 1C	LOC_Os10g21396.1	NADPH-dependent oxidoreductase, putative, expressed
HORVU1Hr1G025120	ATMG01360.1	cytochrome oxidase	LOC_Os12g33946.1	cytochrome c oxidase subunit 1, putative, expressed
HORVU1Hr1G025160	AT5G60040.1	nuclear RNA polymerase C1	LOC_Os04g41490.1	DNA-directed RNA polymerase III subunit RPC1, putative, expressed
HORVU1Hr1G025250	AT4G20140.1	Leucine-rich repeat transmembrane protein kinase	LOC_Os05g07820.1	leucine-rich repeat receptor protein kinase EXS precursor, putative, expressed
HORVU1Hr1G025280	AT1G60800.1	NSP-interacting kinase 3	LOC_Os05g07850.1	receptor-like kinase, putative, expressed
HORVU1Hr1G025360	AT3G20650.1	mRNA capping enzyme family protein	LOC_Os08g08200.1	mRNA cap guanine-N7 methyltransferase 1, putative, expressed
HORVU1Hr1G025370	AT3G15730.1	phospholipase D alpha 1	LOC_Os05g07880.1	phospholipase D, putative, expressed
HORVU1Hr1G025390	AT5G33320.1	Glucose-6-phosphate/phosphate translocator-related	LOC_Os05g07870.1	triose phosphate/phosphate translocator, non-green plastid,chloroplast precursor, putative, expressed
HORVU1Hr1G025440	AT2G41475.1	Embryo-specific protein 3, (ATS3)	LOC_Os05g07890.1	embryo-specific 3, putative, expressed
HORVU1Hr1G025480	AT4G32400.1	Mitochondrial substrate carrier family protein	LOC_Os05g07900.2	mitochondrial carrier protein, putative, expressed
HORVU1Hr1G025530	AT1G15380.1	Lactoylglutathione lyase / glyoxalase I family protein	LOC_Os05g07940.1	glyoxalase family protein, putative, expressed
HORVU1Hr1G025570	AT1G80160.1	Lactoylglutathione lyase / glyoxalase I family protein	LOC_Os05g07940.1	glyoxalase family protein, putative, expressed
HORVU1Hr1G025690	AT5G25510.1	Protein phosphatase 2A regulatory B subunit family protein	LOC_Os05g08560.1	transposon protein, putative, unclassified, expressed
HORVU1Hr1G025890	AT1G15460.1	HCO3- transporter family	LOC_Os05g08430.1	boron transporter protein, putative, expressed
HORVU1Hr1G025940	AT3G15630.1		LOC_Os05g08420.1	expressed protein
HORVU1Hr1G025960	AT2G35160.1	SU(VAR)3-9 homolog 5	LOC_Os08g30910.1	YDG/SRA domain containing protein, expressed
HORVU1Hr1G026100	AT3G15630.1		LOC_Os05g08420.1	expressed protein
HORVU1Hr1G026140	AT1G68680.1		LOC_Os05g08414.1	expressed protein
HORVU1Hr1G026280	AT2G02160.1	CCCH-type zinc finger family protein	LOC_Os05g08400.1	zinc finger C-x8-C-x5-C-x3-H type family protein, expressed
HORVU1Hr1G026330	AT5G05170.1	Cellulose synthase family protein	LOC_Os05g08370.1	CESA1 - cellulose synthase, expressed
HORVU1Hr1G026400	AT1G32583.1		LOC_Os12g28750.1	TPD1, putative, expressed
HORVU1Hr1G026430
HORVU1Hr1G026520	AT3G62160.1	HXXXD-type acyl-transferase family protein	LOC_Os05g08640.1	transferase family protein, putative, expressed
HORVU1Hr1G026530	AT4G13395.1	ROTUNDIFOLIA like 12	LOC_Os05g08620.1	expressed protein
HORVU1Hr1G026590	AT2G25670.1		LOC_Os01g08410.1	early fruit mRNA, putative, expressed
HORVU1Hr1G026650	AT4G13340.1	Leucine-rich repeat (LRR) family protein	LOC_Os05g08770.1	uncharacterized protein At4g06744 precursor, putative, expressed
HORVU1Hr1G026780	AT2G25690.2	Protein of unknown function (DUF581)	LOC_Os05g08800.1	DUF581 domain containing protein, expressed
HORVU1Hr1G026800	AT5G25570.3		LOC_Os05g08820.1	expressed protein
HORVU1Hr1G026840	AT1G79930.1	heat shock protein 91	LOC_Os01g08560.2	DnaK family protein, putative, expressed
HORVU1Hr1G027340
HORVU1Hr1G027400	AT5G57060.1		LOC_Os05g08854.1	expressed protein
HORVU1Hr1G027420	AT1G79930.1	heat shock protein 91	LOC_Os01g08560.1	DnaK family protein, putative, expressed
HORVU1Hr1G027660	AT5G65560.1	Pentatricopeptide repeat (PPR) superfamily protein	LOC_Os06g47570.1	PPR repeat containing protein, expressed
HORVU1Hr1G027690	AT1G27000.1	Protein of unknown function (DUF1664)	LOC_Os05g08980.2	expressed protein
HORVU1Hr1G027840	AT5G57040.1	Lactoylglutathione lyase / glyoxalase I family protein	LOC_Os07g06660.1	glyoxalase family protein, putative, expressed
HORVU1Hr1G028030
HORVU1Hr1G028170	AT3G16500.1	phytochrome-associated protein 1	LOC_Os05g09480.1	OsIAA16 - Auxin-responsive Aux/IAA gene family member, expressed
HORVU1Hr1G028190	AT5G40580.1	20S proteasome beta subunit PBB2	LOC_Os05g09490.2	peptidase, T1 family, putative, expressed
HORVU1Hr1G028200	AT4G29130.1	hexokinase 1	LOC_Os05g09500.1	hexokinase, putative, expressed
HORVU1Hr1G028270	AT4G29240.1	Leucine-rich repeat (LRR) family protein	LOC_Os05g09640.1	uncharacterized protein At4g06744 precursor, putative, expressed
HORVU1Hr1G028280	AT4G29330.1	DERLIN-1	LOC_Os05g09550.1	Der1-like family domain containing protein, expressed
HORVU1Hr1G028330	AT4G22720.1	Actin-like ATPase superfamily protein	LOC_Os05g10630.1	O-sialoglycoprotein endopeptidase, putative, expressed
HORVU1Hr1G028430	AT3G14870.1	Plant protein of unknown function (DUF641)	LOC_Os01g10680.1	GIL1, putative, expressed
HORVU1Hr1G028500	AT4G16760.1	acyl-CoA oxidase 1	LOC_Os06g01390.1	acyl-coenzyme A oxidase 1.2, peroxisomal, putative, expressed
HORVU1Hr1G028510	AT4G16760.1	acyl-CoA oxidase 1	LOC_Os06g01390.1	acyl-coenzyme A oxidase 1.2, peroxisomal, putative, expressed
HORVU1Hr1G028650			LOC_Os03g16320.1	expressed protein
HORVU1Hr1G028690	AT1G52140.1		LOC_Os05g11160.1	expressed protein
HORVU1Hr1G028720	AT5G19760.1	Mitochondrial substrate carrier family protein	LOC_Os05g11780.1	mitochondrial carrier protein, putative, expressed
HORVU1Hr1G028820	AT2G42740.1	ribosomal protein large subunit 16A	LOC_Os02g14059.1	ribosomal protein L5, putative, expressed
HORVU1Hr1G028920	AT1G60960.1	iron regulated transporter 3	LOC_Os05g10940.1	metal cation transporter, putative, expressed
HORVU1Hr1G029090	AT3G53730.1	Histone superfamily protein	LOC_Os01g61920.1	Core histone H2A/H2B/H3/H4 domain containing protein, putative, expressed
HORVU1Hr1G029110	AT2G26100.1	Galactosyltransferase family protein	LOC_Os05g11060.1	galactosyltransferase family protein, putative, expressed
HORVU1Hr1G029180	AT1G17620.1	Late embryogenesis abundant (LEA) hydroxyproline-rich glycoprotein family	LOC_Os05g11010.1	harpin-induced protein 1 domain containing protein, expressed
HORVU1Hr1G029220	AT4G18960.1	K-box region and MADS-box transcription factor family protein	LOC_Os05g11414.1	OsMADS58 - MADS-box family gene with MIKCc type-box, expressed
HORVU1Hr1G029290
HORVU1Hr1G029520	AT1G30040.1	gibberellin 2-oxidase	LOC_Os01g11150.1	gibberellin 2-beta-dioxygenase, putative, expressed
HORVU1Hr1G029540	AT4G32730.2	Homeodomain-like protein	LOC_Os01g12860.1	MYB family transcription factor, putative, expressed
HORVU1Hr1G029770	AT5G44635.1	minichromosome maintenance (MCM2/3/5) family protein	LOC_Os05g14590.1	MCM6 - Putative minichromosome maintenance MCM complex subunit 6, expressed
HORVU1Hr1G029850	AT5G37770.1	EF hand calcium-binding protein family	LOC_Os05g13580.1	OsCML18 - Calmodulin-related calcium sensor protein, expressed
HORVU1Hr1G030000	AT2G46220.1	Uncharacterized conserved protein (DUF2358)	LOC_Os05g12474.1	expressed protein
HORVU1Hr1G030040	AT5G25752.1	rhomboid-like protein 11	LOC_Os05g13370.1	OsRhmbd12 - Putative Rhomboid homologue, expressed
HORVU1Hr1G030060	AT4G27970.1	SLAC1 homologue 2	LOC_Os01g28840.1	C4-dicarboxylate transporter/malic acid transport protein, expressed
HORVU1Hr1G030100	AT1G79890.1	RAD3-like DNA-binding helicase protein	LOC_Os05g13300.1	helicase, putative, expressed
HORVU1Hr1G030190	AT4G33080.1	AGC (cAMP-dependent, cGMP-dependent and protein kinase C) kinase family protein	LOC_Os01g09200.1	AGC_AGC_other_NDRh_TRCd.1 - ACG kinases include homologs to PKA, PKG and PKC, expressed
HORVU1Hr1G030200	AT3G21090.1	ABC-2 type transporter family protein	LOC_Os05g13520.1	white-brown complex homolog protein 12, putative, expressed
HORVU1Hr1G030390	AT5G53160.1	regulatory components of ABA receptor 3	LOC_Os05g12260.1	CAPIP1, putative, expressed
HORVU1Hr1G030410	AT1G01360.1	regulatory component of ABA receptor 1	LOC_Os05g12260.1	CAPIP1, putative, expressed
HORVU1Hr1G030480	AT2G14835.1	RING/U-box superfamily protein	LOC_Os10g20600.1	zinc finger, C3HC4 type domain containing protein, expressed
HORVU1Hr1G030540	AT4G29100.1	basic helix-loop-helix (bHLH) DNA-binding superfamily protein	LOC_Os05g14010.1	ethylene-responsive protein related, putative, expressed
HORVU1Hr1G030630	AT5G01970.1		LOC_Os05g25070.1	expressed protein
HORVU1Hr1G030710	AT5G14280.1	DNA-binding storekeeper protein-related	LOC_Os05g23700.1	DNA-binding storekeeper protein-related, putative, expressed
HORVU1Hr1G030740	AT1G30810.2	Transcription factor jumonji (jmj) family protein / zinc finger (C5HC2 type) family protein	LOC_Os05g23670.1	transcription factor jumonji, putative, expressed
HORVU1Hr1G030840			LOC_Os08g09890.1	expressed protein
HORVU1Hr1G030930	AT3G18524.1	MUTS homolog 2	LOC_Os05g19270.1	MSH-like DNA mismatch repair protein, putative, expressed
HORVU1Hr1G031150			LOC_Os02g25000.1	conserved hypothetical protein
HORVU1Hr1G031230	AT2G30390.1	ferrochelatase 2	LOC_Os05g29760.1	ferrochelatase-2, chloroplast precursor, putative, expressed
HORVU1Hr1G031270	AT5G57160.1	DNA ligase IV
HORVU1Hr1G031420	AT3G12690.3	AGC kinase 1.5	LOC_Os05g14750.1	AGC_PVPK_like_kin82y.12 - ACG kinases include homologs to PKA, PKG and PKC, expressed
HORVU1Hr1G031460	AT3G05020.1	acyl carrier protein 1	LOC_Os03g63930.1	acyl carrier protein, putative, expressed
HORVU1Hr1G031600	AT2G33040.1	gamma subunit of Mt ATP synthase	LOC_Os10g17280.1	ATP synthase gamma chain, putative, expressed
HORVU1Hr1G031660	AT4G23230.1	cysteine-rich RLK (RECEPTOR-like protein kinase) 15	LOC_Os11g11780.1	cysteine-rich receptor-like protein kinase 21 precursor, putative, expressed
HORVU1Hr1G031860	AT1G72390.1		LOC_Os10g25200.1	expressed protein
HORVU1Hr1G031970
HORVU1Hr1G031990
HORVU1Hr1G032000
HORVU1Hr1G032060	AT4G34670.1	Ribosomal protein S3Ae	LOC_Os03g10340.1	40S ribosomal protein S3a, putative, expressed
HORVU1Hr1G032090
HORVU1Hr1G032670	AT4G34830.1	Pentatricopeptide repeat (PPR) superfamily protein	LOC_Os10g10170.1	PPR repeat domain containing protein, putative, expressed
HORVU1Hr1G032780	AT2G14740.2	vaculolar sorting receptor 3	LOC_Os10g20630.1	vacuolar-sorting receptor precursor, putative, expressed
HORVU1Hr1G032960	AT1G11760.1		LOC_Os10g40070.1	expressed protein
HORVU1Hr1G033060	AT5G51840.1		LOC_Os10g11060.1	ACI13, putative, expressed
HORVU1Hr1G033110	AT5G09260.1	vacuolar protein sorting-associated protein 20.2	LOC_Os02g38300.1	SNF7 domain containing protein, putative, expressed
HORVU1Hr1G033130	AT5G53360.1	TRAF-like superfamily protein	LOC_Os05g14860.1	seven in absentia protein family domain containing protein, expressed
HORVU1Hr1G033210
HORVU1Hr1G033270	AT5G11560.1	catalytics	LOC_Os05g14170.1	expressed protein
HORVU1Hr1G033300
HORVU1Hr1G034400	AT5G65270.1	RAB GTPase homolog A4A	LOC_Os10g23100.1	ras-related protein, putative, expressed
HORVU1Hr1G034420			LOC_Os10g24954.1	ulp1 protease family, C-terminal catalytic domain containing protein, expressed
HORVU1Hr1G034470	AT1G79600.1	Protein kinase superfamily protein	LOC_Os05g25840.3	ELMO/CED-12 family protein, putative, expressed
HORVU1Hr1G034630	AT4G12610.2	transcription activators;DNA binding;RNA polymerase II transcription factors;catalytics;transcription initiation factors	LOC_Os10g10990.3	transcription initiation factor IIF, alpha subunit domain containing protein, expressed
HORVU1Hr1G034650	AT4G31820.1	Phototropic-responsive NPH3 family protein	LOC_Os06g08550.1	BTBN14 - Bric-a-Brac, Tramtrack, Broad Complex BTB domain with non-phototropic hypocotyl 3 NPH3 domain, expressed
HORVU1Hr1G035130	AT3G54560.1	histone H2A 11	LOC_Os03g53190.2	Core histone H2A/H2B/H3/H4 domain containing protein, putative, expressed
HORVU1Hr1G035200	AT1G55270.1	Galactose oxidase/kelch repeat superfamily protein	LOC_Os10g26990.1	OsFBK23 - F-box domain and kelch repeat containing protein, expressed
HORVU1Hr1G035600	AT3G13445.1	TATA binding protein 1	LOC_Os03g45410.1	TATA-binding protein, putative, expressed
HORVU1Hr1G035650
HORVU1Hr1G035720	ATMG00830.1	cytochrome C biogenesis 382
HORVU1Hr1G036040	AT5G35910.1	Polynucleotidyl transferase, ribonuclease H fold protein with HRDC domain	LOC_Os10g30100.1	3-5 exonuclease family protein, putative, expressed
HORVU1Hr1G036120	AT3G03690.1	Core-2/I-branching beta-1,6-N-acetylglucosaminyltransferase family protein	LOC_Os10g30080.1	xylosyltransferase, putative, expressed
HORVU1Hr1G036280	AT3G04610.1	RNA-binding KH domain-containing protein	LOC_Os10g27470.1	KH domain containing protein, putative, expressed
HORVU1Hr1G036300	AT3G04610.1	RNA-binding KH domain-containing protein	LOC_Os10g27470.1	KH domain containing protein, putative, expressed
HORVU1Hr1G036370
HORVU1Hr1G036440	AT1G75900.1	GDSL-like Lipase/Acylhydrolase superfamily protein	LOC_Os10g30290.1	GDSL-like lipase/acylhydrolase, putative, expressed
HORVU1Hr1G036760
HORVU1Hr1G037110	AT2G46300.1	Late embryogenesis abundant (LEA) hydroxyproline-rich glycoprotein family	LOC_Os02g16030.1	harpin-induced protein 1 domain containing protein, expressed
HORVU1Hr1G037150	AT3G09830.2	Protein kinase superfamily protein	LOC_Os10g30600.1	tyrosine protein kinase domain containing protein, putative, expressed
HORVU1Hr1G037160	AT5G08305.1	Pentatricopeptide repeat (PPR) superfamily protein	LOC_Os10g30590.2	pentatricopeptide, putative, expressed
HORVU1Hr1G037460	AT1G69340.1	appr-1-p processing enzyme family protein	LOC_Os10g30750.1	appr-1-p processing enzyme family protein, putative, expressed
HORVU1Hr1G037570	AT5G23530.1	carboxyesterase 18	LOC_Os07g44910.2	gibberellin receptor GID1L2, putative, expressed
HORVU1Hr1G037640	AT3G14460.1	LRR and NB-ARC domains-containing disease resistance protein	LOC_Os11g15670.1	NBS-LRR disease resistance protein, putative, expressed
HORVU1Hr1G037650	AT3G04550.1		LOC_Os10g30870.1	expressed protein
HORVU1Hr1G037730	AT4G11400.1	ARID/BRIGHT DNA-binding domain;ELM2 domain protein	LOC_Os10g30944.2	expressed protein
HORVU1Hr1G037760	AT1G02260.1	Divalent ion symporter	LOC_Os03g05390.6	Citrate transporter protein, putative, expressed
HORVU1Hr1G037800
HORVU1Hr1G037820	AT2G45320.1		LOC_Os06g37430.1	expressed protein
HORVU1Hr1G038060	AT3G53180.1	glutamate-ammonia ligases;catalytics;glutamate-ammonia ligases	LOC_Os10g31820.1	fluG, putative, expressed
HORVU1Hr1G038120	AT5G22920.1	CHY-type/CTCHY-type/RING-type Zinc finger protein	LOC_Os10g31850.1	RING finger and CHY zinc finger domain-containing protein 1, putative, expressed
HORVU1Hr1G038130	AT5G22920.1	CHY-type/CTCHY-type/RING-type Zinc finger protein	LOC_Os10g31850.1	RING finger and CHY zinc finger domain-containing protein 1, putative, expressed
HORVU1Hr1G038210
HORVU1Hr1G038220	AT3G53190.1	Pectin lyase-like superfamily protein	LOC_Os10g31910.1	pectate lyase precursor, putative, expressed
HORVU1Hr1G038260	AT5G04320.2	Shugoshin C terminus	LOC_Os10g31930.1	shugoshin-1, putative, expressed
HORVU1Hr1G038270	AT4G13720.1	Inosine triphosphate pyrophosphatase family protein	LOC_Os10g31940.1	inosine triphosphate pyrophosphatase, putative, expressed
HORVU1Hr1G038330	AT2G33150.1	peroxisomal 3-ketoacyl-CoA thiolase 3	LOC_Os10g31950.1	3-ketoacyl-CoA thiolase, peroxisomal precursor, putative, expressed
HORVU1Hr1G038410	AT1G32120.1		LOC_Os11g40570.1	plant viral response family protein, putative, expressed
HORVU1Hr1G038500	AT2G20370.1	Exostosin family protein	LOC_Os03g05110.1	xyloglucan galactosyltransferase KATAMARI1, putative, expressed
HORVU1Hr1G038560	AT3G50690.1	Leucine-rich repeat (LRR) family protein	LOC_Os07g41694.1	acidic leucine-rich nuclear phosphoprotein 32-related protein 1, putative, expressed
HORVU1Hr1G038680	AT3G23990.1	heat shock protein 60	LOC_Os10g32550.1	T-complex protein, putative, expressed
HORVU1Hr1G038700	AT2G31170.2	Cysteinyl-tRNA synthetase, class Ia family protein	LOC_Os10g32570.1	tRNA synthetase class I family protein, putative, expressed
HORVU1Hr1G038730	AT3G04290.1	Li-tolerant lipase 1	LOC_Os10g32580.1	GDSL-like lipase/acylhydrolase, putative, expressed
HORVU1Hr1G038750
HORVU1Hr1G038770
HORVU1Hr1G038820	AT2G20330.1	Transducin/WD40 repeat-like superfamily protein	LOC_Os10g32710.1	WD domain, G-beta repeat domain containing protein, expressed
HORVU1Hr1G038880	AT5G43920.1	transducin family protein / WD-40 repeat family protein	LOC_Os02g19210.1	WD repeat-containing protein, putative, expressed
HORVU1Hr1G038890	AT1G57660.1	Translation protein SH3-like family protein	LOC_Os10g32820.1	60S ribosomal protein L21-2, putative, expressed
HORVU1Hr1G038950	AT3G23920.1	beta-amylase 1	LOC_Os03g04770.1	beta-amylase, putative, expressed
HORVU1Hr1G039090	AT2G22370.1		LOC_Os02g10050.1	expressed protein
HORVU1Hr1G039140	AT3G06190.1	BTB-POZ and MATH domain 2	LOC_Os10g29310.1	MBTB51 - Bric-a-Brac, Tramtrack, Broad Complex BTB domain with Meprin and TRAF Homology MATH domain, expressed
HORVU1Hr1G039160	AT1G04480.1	Ribosomal protein L14p/L23e family protein	LOC_Os03g04590.1	ribosomal protein, putative, expressed
HORVU1Hr1G039220			LOC_Os10g32930.1	expressed protein
HORVU1Hr1G039250	AT5G44030.1	cellulose synthase A4	LOC_Os10g32980.1	CESA7 - cellulose synthase, expressed
HORVU1Hr1G039500	AT4G08850.1	Leucine-rich repeat receptor-like protein kinase family protein	LOC_Os10g32990.1	receptor-like protein kinase 2 precursor, putative, expressed
HORVU1Hr1G039540	AT1G54570.1	Esterase/lipase/thioesterase family protein	LOC_Os01g26039.1	expressed protein
HORVU1Hr1G039600	AT2G34930.1	disease resistance family protein / LRR family protein	LOC_Os10g33140.1	hcrVf2 protein, putative, expressed
HORVU1Hr1G039670	AT5G46050.1	peptide transporter 3	LOC_Os10g33170.1	POT domain containing peptide transporter, putative, expressed
HORVU1Hr1G039720	AT5G46050.1	peptide transporter 3	LOC_Os10g33210.1	peptide transporter PTR3-A, putative, expressed
HORVU1Hr1G039820	AT1G02205.2	Fatty acid hydroxylase superfamily	LOC_Os10g33250.1	WAX2, putative, expressed
HORVU1Hr1G039830	AT1G02205.2	Fatty acid hydroxylase superfamily	LOC_Os10g33250.1	WAX2, putative, expressed
HORVU1Hr1G039880	AT2G35920.1	RNA helicase family protein	LOC_Os10g33275.1	DEAD/DEAH box helicase domain containing protein, expressed
HORVU1Hr1G040110
HORVU1Hr1G040130			LOC_Os06g02100.1	OsFBX181 - F-box domain containing protein, expressed
HORVU1Hr1G040160	AT3G07090.1	PPPDE putative thiol peptidase family protein	LOC_Os10g33350.3	endo-beta-N-acetylglucosaminidase, putative, expressed
HORVU1Hr1G040170	AT3G02660.1	Tyrosyl-tRNA synthetase, class Ib, bacterial/mitochondrial	LOC_Os01g31610.1	tyrosyl-tRNA synthetase, putative, expressed
HORVU1Hr1G040300			LOC_Os08g09890.1	expressed protein
HORVU1Hr1G040420	AT2G28630.1	3-ketoacyl-CoA synthase 12	LOC_Os10g33370.1	3-ketoacyl-CoA synthase precursor, putative, expressed
HORVU1Hr1G040540	AT3G14470.1	NB-ARC domain-containing disease resistance protein	LOC_Os10g33440.2	NB-ARC domain containing protein, expressed
HORVU1Hr1G040700	AT1G11390.1	Protein kinase superfamily protein	LOC_Os07g37180.2	ABC1 family domain containing protein, putative, expressed
HORVU1Hr1G040720	AT3G23410.1	fatty alcohol oxidase 3	LOC_Os10g33460.1	alcohol oxidase, putative, expressed
HORVU1Hr1G040800	AT4G05320.4	polyubiquitin 10	LOC_Os10g33620.1	ubiquitin family protein, putative, expressed
HORVU1Hr1G040930	AT1G03950.1	vacuolar protein sorting-associated protein 2.3	LOC_Os10g33660.1	SNF7 domain containing protein, putative, expressed
HORVU1Hr1G041030			LOC_Os06g40800.1	expressed protein
HORVU1Hr1G041110	AT1G18485.1	Pentatricopeptide repeat (PPR) superfamily protein	LOC_Os10g33730.1	pentatricopeptide, putative, expressed
HORVU1Hr1G041240	AT1G07090.1	Protein of unknown function (DUF640)	LOC_Os10g33780.1	DUF640 domain containing protein, putative, expressed
HORVU1Hr1G041280	AT3G23250.1	myb domain protein 15	LOC_Os10g33810.1	myb-related protein Myb4, putative, expressed
HORVU1Hr1G041530	AT5G10745.1		LOC_Os10g33855.2	expressed protein
HORVU1Hr1G041580			LOC_Os11g41630.1	transposon protein, putative, CACTA, En/Spm sub-class, expressed
HORVU1Hr1G041740	AT2G28320.1	Pleckstrin homology (PH) and lipid-binding START domains-containing protein	LOC_Os10g33930.1	DUF1336 domain containing protein, expressed
HORVU1Hr1G041890	AT5G03230.1	Protein of unknown function, DUF584	LOC_Os10g33990.1	DUF584 domain containing protein, putative, expressed
HORVU1Hr1G041950
HORVU1Hr1G041960	AT2G28410.1		LOC_Os10g34010.1	expressed protein
HORVU1Hr1G042020	AT1G16870.1	mitochondrial 28S ribosomal protein S29-related	LOC_Os07g10300.1	expressed protein
HORVU1Hr1G042030	AT5G18130.1		LOC_Os07g10420.1	expressed protein
HORVU1Hr1G042050	AT4G34450.1	coatomer gamma-2 subunit, putative / gamma-2 coat protein, putative / gamma-2 COP, putative	LOC_Os07g10150.1	coatomer subunit gamma-2, putative, expressed
HORVU1Hr1G042210	AT2G13770.1
HORVU1Hr1G042250	AT3G11920.1	glutaredoxin-related	LOC_Os10g34170.1	glutaredoxin domain containing protein, putative, expressed
HORVU1Hr1G042350			LOC_Os10g34200.1	expressed protein
HORVU1Hr1G042370	AT1G70520.1	cysteine-rich RLK (RECEPTOR-like protein kinase) 2	LOC_Os11g28104.1	TKL_IRAK_DUF26-lf.4 - DUF26 kinases have homology to DUF26 containing loci, expressed
HORVU1Hr1G042420	AT1G65720.1		LOC_Os10g34270.1	expressed protein
HORVU1Hr1G042490	AT1G77670.1	Pyridoxal phosphate (PLP)-dependent transferases superfamily protein	LOC_Os10g34350.1	aminotransferase, classes I and II, domain containing protein, expressed
HORVU1Hr1G042520	AT1G11630.1	Tetratricopeptide repeat (TPR)-like superfamily protein	LOC_Os10g34370.1	expressed protein
HORVU1Hr1G042550	AT3G19840.1	pre-mRNA-processing protein 40C	LOC_Os10g34380.1	retrotransposon protein, putative, unclassified, expressed
HORVU1Hr1G042650
HORVU1Hr1G042690	AT5G23130.1	Peptidoglycan-binding LysM domain-containing protein	LOC_Os10g34420.1	lysM domain containing protein, putative, expressed
HORVU1Hr1G042710	AT3G43920.2	dicer-like 3	LOC_Os10g34430.1	Dicer, putative, expressed
HORVU1Hr1G042800	AT3G17380.1	TRAF-like family protein	LOC_Os10g33830.1	MATH domain containing protein, expressed
HORVU1Hr1G042820	AT1G17330.1	Metal-dependent phosphohydrolase	LOC_Os10g34470.1	HD domain containing protein 2, putative, expressed
HORVU1Hr1G042870	AT1G75380.3	bifunctional nuclease in basal defense response 1	LOC_Os01g50622.1	DNA-binding protein DSP1, putative, expressed
HORVU1Hr1G042920	AT5G08290.1	mRNA splicing factor, thioredoxin-like U5 snRNP	LOC_Os07g10256.1	mitosis protein dim1, putative, expressed
HORVU1Hr1G043050			LOC_Os03g12820.1	ATP8, putative, expressed
HORVU1Hr1G043080	AT5G40940.1	putative fasciclin-like arabinogalactan protein 20	LOC_Os02g28970.2	expressed protein
HORVU1Hr1G043090			LOC_Os10g34570.1	expressed protein
HORVU1Hr1G043220	AT3G19950.1	RING/U-box superfamily protein	LOC_Os10g34590.1	zinc finger, C3HC4 type domain containing protein, expressed
HORVU1Hr1G043380			LOC_Os10g34700.1	expressed protein
HORVU1Hr1G043430	AT4G30880.1	Bifunctional inhibitor/lipid-transfer protein/seed storage 2S albumin superfamily protein	LOC_Os10g05720.2	LTPL37 - Protease inhibitor/seed storage/LTP family protein precursor, expressed
HORVU1Hr1G043480	AT4G13650.1	Pentatricopeptide repeat (PPR) superfamily protein	LOC_Os10g34720.1	LOI1, putative, expressed
HORVU1Hr1G043580	AT3G17380.1	TRAF-like family protein	LOC_Os10g33830.1	MATH domain containing protein, expressed
HORVU1Hr1G043640	AT2G18220.1	Noc2p family	LOC_Os10g35280.1	nucleolar complex protein 2, putative, expressed
HORVU1Hr1G043820	AT5G08370.1	alpha-galactosidase 2	LOC_Os10g35110.2	alpha-galactosidase precursor, putative, expressed
HORVU1Hr1G043890	AT1G73190.1	Aquaporin-like superfamily protein	LOC_Os10g35050.1	aquaporin protein, putative, expressed
HORVU1Hr1G043900	AT1G06950.1	translocon at the inner envelope membrane of chloroplasts 110	LOC_Os10g35030.1	IAP100, putative, expressed
HORVU1Hr1G043930	AT2G47110.1	ubiquitin 6	LOC_Os05g06770.1	40S ribosomal protein S27a, putative, expressed
HORVU1Hr1G044020	AT1G04160.1	myosin XI B	LOC_Os03g64290.1	myosin, putative, expressed
HORVU1Hr1G044080	AT1G65690.1	Late embryogenesis abundant (LEA) hydroxyproline-rich glycoprotein family	LOC_Os04g58090.1	harpin-induced protein 1 domain containing protein, expressed
HORVU1Hr1G044120	AT2G31270.1	homolog of yeast CDT1 A	LOC_Os10g34820.2	CDT1B - Putative DNA replication initiation protein, expressed
HORVU1Hr1G044170	AT4G02370.1	Protein of unknown function, DUF538	LOC_Os12g09620.1	expressed protein
HORVU1Hr1G044350	AT1G08130.1	DNA ligase 1	LOC_Os10g34750.1	LIG1 - Putative DNA ligase I, expressed
HORVU1Hr1G044490			LOC_Os01g06400.1	expressed protein
HORVU1Hr1G044530			LOC_Os02g34730.1	transposon protein, putative, Mariner sub-class, expressed
HORVU1Hr1G044560	AT5G60200.1	TARGET OF MONOPTEROS 6	LOC_Os10g35300.2	dof zinc finger domain containing protein, putative, expressed
HORVU1Hr1G044750	AT4G03430.1	pre-mRNA splicing factor-related	LOC_Os10g35550.1	pre-mRNA-processing factor 6, putative, expressed
HORVU1Hr1G044770	AT3G51000.1	alpha/beta-Hydrolases superfamily protein	LOC_Os10g35520.1	hydrolase, alpha/beta fold family domain containing protein, expressed
HORVU1Hr1G044780	AT1G52920.1	G protein coupled receptor	LOC_Os10g35480.1	lanC-like protein 2, putative, expressed
HORVU1Hr1G044790	AT3G07040.1	NB-ARC domain-containing disease resistance protein	LOC_Os12g37740.1	resistance protein LR10, putative, expressed
HORVU1Hr1G044820	AT2G47960.1		LOC_Os10g35570.1	expressed protein
HORVU1Hr1G044890	AT5G67270.1	end binding protein 1C	LOC_Os10g35580.1	ATEB1A-like microtubule associated protein, putative, expressed
HORVU1Hr1G044960	AT4G27460.1	Cystathionine beta-synthase (CBS) family protein	LOC_Os10g35630.1	cystathionin beta synthase protein, putative, expressed
HORVU1Hr1G045010			LOC_Os02g12840.1	DEAD-box ATP-dependent RNA helicase, putative, expressed
HORVU1Hr1G045020
HORVU1Hr1G045060	AT3G13600.1	calmodulin-binding family protein	LOC_Os03g25760.1	calmodulin-binding protein, putative, expressed
HORVU1Hr1G045080	AT1G28100.1		LOC_Os10g35644.1	expressed protein
HORVU1Hr1G045100	AT1G03650.1	Acyl-CoA N-acyltransferases (NAT) superfamily protein	LOC_Os10g35680.1	acetyltransferase, GNAT family, putative, expressed
HORVU1Hr1G045110	AT3G47160.2	RING/U-box superfamily protein	LOC_Os10g35670.1	zinc finger, RING-type, putative, expressed
HORVU1Hr1G045130	AT1G07210.1	Ribosomal protein S18	LOC_Os10g35690.1	ribosomal protein S18 containing protein, expressed
HORVU1Hr1G045170	AT4G21705.1	Tetratricopeptide repeat (TPR)-like superfamily protein	LOC_Os07g40750.1	PPR repeat domain containing protein, putative, expressed
HORVU1Hr1G045220	AT5G42610.1	Protein of unknown function (DUF607)	LOC_Os10g35770.1	E2F-related protein, putative, expressed
HORVU1Hr1G045230	AT1G67730.1	beta-ketoacyl reductase 1	LOC_Os11g24484.1	estradiol 17-beta-dehydrogenase 12, putative, expressed
HORVU1Hr1G045280	AT2G21385.1		LOC_Os09g36130.1	expressed protein
HORVU1Hr1G045310	AT5G09910.1	Ras-related small GTP-binding family protein	LOC_Os03g13860.2	ras-related protein, putative, expressed
HORVU1Hr1G045500	AT3G48280.1	cytochrome P450, family 71, subfamily A, polypeptide 25	LOC_Os01g12740.1	cytochrome P450, putative, expressed
HORVU1Hr1G045520	AT5G53490.2	Tetratricopeptide repeat (TPR)-like superfamily protein	LOC_Os10g35810.1	thylakoid lumenal protein, putative, expressed
HORVU1Hr1G045530	AT2G29670.1	Tetratricopeptide repeat (TPR)-like superfamily protein	LOC_Os10g35800.1	expressed protein
HORVU1Hr1G045590	AT1G58290.1	Glutamyl-tRNA reductase family protein	LOC_Os10g35840.1	shikimate/quinate 5-dehydrogenase, putative, expressed
HORVU1Hr1G045640	AT3G48880.2	RNI-like superfamily protein	LOC_Os10g35920.1	OsFBX389 - F-box domain containing protein, expressed
HORVU1Hr1G045720	AT4G00570.1	NAD-dependent malic enzyme 2	LOC_Os10g35960.1	NAD-dependent malic enzyme, mitochondrial precursor, putative, expressed
HORVU1Hr1G045760			LOC_Os01g73830.1	expressed protein
HORVU1Hr1G045790			LOC_Os01g73830.1	expressed protein
HORVU1Hr1G045870	AT4G13830.2	DNAJ-like 20	LOC_Os09g20320.1	heat shock protein DnaJ, putative, expressed
HORVU1Hr1G045880	AT5G08340.1	Nucleotidylyl transferase superfamily protein	LOC_Os03g58710.1	riboflavin biosynthesis protein-related, putative, expressed
HORVU1Hr1G045960	AT3G45010.1	serine carboxypeptidase-like 48	LOC_Os07g29620.1	OsSCP39 - Putative Serine Carboxypeptidase homologue, expressed
HORVU1Hr1G046010	AT1G63260.1	tetraspanin10	LOC_Os10g35980.1	tetraspanin family protein, putative, expressed
HORVU1Hr1G046020	AT4G00660.2	RNAhelicase-like 8	LOC_Os02g42860.1	DEAD-box ATP-dependent RNA helicase, putative, expressed
HORVU1Hr1G046270	AT4G25570.1	Cytochrome b561/ferric reductase transmembrane protein family	LOC_Os10g36030.1	cytochrome b561, putative, expressed
HORVU1Hr1G046370	AT5G38160.1	Bifunctional inhibitor/lipid-transfer protein/seed storage 2S albumin superfamily protein	LOC_Os10g36170.1	LTPL160 - Protease inhibitor/seed storage/LTP family protein precursor, expressed
HORVU1Hr1G046420			LOC_Os02g02250.1	expressed protein
HORVU1Hr1G046560	AT1G55630.1	Pentatricopeptide repeat (PPR) superfamily protein	LOC_Os10g36190.1	PPR repeat domain containing protein, putative, expressed
HORVU1Hr1G046630	AT1G14610.1	valyl-tRNA synthetase / valine--tRNA ligase (VALRS)	LOC_Os10g36210.1	valyl-tRNA synthetase, putative, expressed
HORVU1Hr1G046670	AT2G35720.1	DNAJ heat shock N-terminal domain-containing protein	LOC_Os10g36370.1	heat shock protein DnaJ, putative, expressed
HORVU1Hr1G046680			LOC_Os10g36360.1	expressed protein
HORVU1Hr1G046690	AT4G12420.2	Cupredoxin superfamily protein	LOC_Os10g36390.1	monocopper oxidase, putative, expressed
HORVU1Hr1G046740	AT2G45190.1	Plant-specific transcription factor YABBY family protein	LOC_Os10g36420.1	YABBY domain containing protein, putative, expressed
HORVU1Hr1G046940	AT1G76890.2	Duplicated homeodomain-like superfamily protein	LOC_Os10g37240.2	expressed protein
HORVU1Hr1G046990	AT2G43400.1	electron-transfer flavoprotein:ubiquinone oxidoreductase	LOC_Os10g37210.1	FAD dependent oxidoreductase domain containing protein, expressed
HORVU1Hr1G047000	AT1G64980.1	Nucleotide-diphospho-sugar transferases superfamily protein	LOC_Os10g37230.1	expressed protein
HORVU1Hr1G047010	AT1G33260.2	Protein kinase superfamily protein	LOC_Os10g37190.1	protein kinase domain containing protein, expressed
HORVU1Hr1G047030	AT1G64940.1	cytochrome P450, family 87, subfamily A, polypeptide 6	LOC_Os10g37110.1	transposon protein, putative, unclassified, expressed
HORVU1Hr1G047060	AT2G46080.1		LOC_Os10g36950.1	DUF677 domain containing protein, putative, expressed
HORVU1Hr1G047090	AT1G64940.1	cytochrome P450, family 87, subfamily A, polypeptide 6	LOC_Os10g36980.1	transposon protein, putative, unclassified, expressed
HORVU1Hr1G047100	AT4G10380.1	NOD26-like intrinsic protein 5;1	LOC_Os10g36924.1	aquaporin protein, putative, expressed
HORVU1Hr1G047350	AT2G46700.1	CDPK-related kinase 3	LOC_Os10g36710.1	CAMK_CAMK_like.40 - CAMK includes calcium/calmodulin depedent protein kinases, expressed
HORVU1Hr1G047440	AT3G12110.1	actin-11	LOC_Os03g50885.1	actin, putative, expressed
HORVU1Hr1G047560	AT1G69120.1	K-box region and MADS-box transcription factor family protein	LOC_Os03g54160.2	OsMADS14 - MADS-box family gene with MIKCc type-box, expressed
HORVU1Hr1G047570	AT5G24660.1	response to low sulfur 2	LOC_Os10g36610.1	UP-9A, putative, expressed
HORVU1Hr1G047640	AT5G54090.1	DNA mismatch repair protein MutS, type 2	LOC_Os10g36530.2	mutS domain V family protein, expressed
HORVU1Hr1G047690	AT3G60740.1	ARM repeat superfamily protein	LOC_Os10g36490.1	HEAT repeat family protein, putative, expressed
HORVU1Hr1G047710	AT5G62360.1	Plant invertase/pectin methylesterase inhibitor superfamily protein	LOC_Os10g36500.1	invertase/pectin methylesterase inhibitor family protein, putative, expressed
HORVU1Hr1G047770
HORVU1Hr1G047800	AT1G23170.2	Protein of unknown function DUF2359, transmembrane	LOC_Os01g03760.1	expressed protein
HORVU1Hr1G047930	AT4G24130.1	Protein of unknown function, DUF538	LOC_Os10g37400.1	DUF538 domain containing protein, putative, expressed
HORVU1Hr1G047990	AT5G53560.1	cytochrome B5 isoform E	LOC_Os10g37420.2	cytochrome b5-like Heme/Steroid binding domain containing protein, expressed
HORVU1Hr1G048000			LOC_Os03g02270.1	expressed protein
HORVU1Hr1G048250	AT3G05210.1	nucleotide repair protein, putative	LOC_Os10g37490.1	DNA excision repair protein ERCC-1, putative, expressed
HORVU1Hr1G048280	AT3G29090.1	pectin methylesterase 31	LOC_Os10g26680.2	pectinesterase, putative, expressed
HORVU1Hr1G048360	AT1G64650.1	Major facilitator superfamily protein	LOC_Os10g37520.1	major facilitator superfamily domain-containing protein 5, putative, expressed
HORVU1Hr1G048380	AT2G17030.1	F-box family protein with a domain of unknown function (DUF295)	LOC_Os10g37570.1	OsFBDUF49 - F-box and DUF domain containing protein, expressed
HORVU1Hr1G048450	AT2G31200.1	actin depolymerizing factor 6	LOC_Os10g37670.1	actin-depolymerizing factor, putative, expressed
HORVU1Hr1G048530	AT2G36290.1	alpha/beta-Hydrolases superfamily protein	LOC_Os10g37710.1	hydrolase, alpha/beta fold family protein, putative, expressed
HORVU1Hr1G048550	AT1G74300.1	alpha/beta-Hydrolases superfamily protein	LOC_Os10g37720.1	hydrolase, alpha/beta fold family protein, putative, expressed
HORVU1Hr1G048580	AT4G00720.1	shaggy-like protein kinase 32	LOC_Os10g37740.1	CGMC_GSK.9 - CGMC includes CDA, MAPK, GSK3, and CLKC kinases, expressed
HORVU1Hr1G048610	AT1G63120.1	RHOMBOID-like 2	LOC_Os03g02530.1	OsRhmbd7 - Putative Rhomboid homologue, expressed
HORVU1Hr1G048690	AT3G61060.2	phloem protein 2-A13	LOC_Os03g02550.1	OsFBX76 - F-box domain containing protein, expressed
HORVU1Hr1G048700	AT3G61060.1	phloem protein 2-A13	LOC_Os10g37830.1	OsFBX391 - F-box domain containing protein, expressed
HORVU1Hr1G048860	AT1G08250.1	arogenate dehydratase 6	LOC_Os10g37980.1	prephenate dehydratase domain containing protein, expressed
HORVU1Hr1G048900			LOC_Os10g38020.1	expressed protein
HORVU1Hr1G049000	AT1G04110.1	Subtilase family protein	LOC_Os10g38080.1	OsSub61 - Putative Subtilisin homologue, expressed
HORVU1Hr1G049070	AT1G10370.1	Glutathione S-transferase family protein	LOC_Os10g38140.1	glutathione S-transferase, putative, expressed
HORVU1Hr1G049090	AT1G10370.1	Glutathione S-transferase family protein	LOC_Os10g38150.1	glutathione S-transferase, N-terminal domain containing protein, expressed
HORVU1Hr1G049100	AT1G69930.1	glutathione S-transferase TAU 11	LOC_Os10g38470.1	glutathione S-transferase, putative, expressed
HORVU1Hr1G049210	AT1G10360.1	glutathione S-transferase TAU 18	LOC_Os10g38590.1	glutathione S-transferase, N-terminal domain containing protein, expressed
HORVU1Hr1G049230	AT1G10360.1	glutathione S-transferase TAU 18	LOC_Os10g38489.1	glutathione S-transferase GSTU6, putative, expressed
HORVU1Hr1G049250	AT1G10360.1	glutathione S-transferase TAU 18	LOC_Os10g38730.1	glutathione S-transferase, putative, expressed
HORVU1Hr1G049260	AT1G59670.1	glutathione S-transferase TAU 15	LOC_Os10g38710.1	glutathione S-transferase, putative, expressed
HORVU1Hr1G049280	AT1G10370.1	Glutathione S-transferase family protein	LOC_Os10g38740.1	glutathione S-transferase, putative, expressed
HORVU1Hr1G049320	AT5G25060.1	RNA recognition motif (RRM)-containing protein	LOC_Os02g08360.1	RNA recognition motif, putative, expressed
HORVU1Hr1G049390
HORVU1Hr1G049430	AT4G13100.1	RING/U-box superfamily protein	LOC_Os01g68900.1	zinc finger, C3HC4 type family protein, expressed
HORVU1Hr1G049470	AT5G52780.1	Protein of unknown function (DUF3464)	LOC_Os10g38910.1	expressed protein
HORVU1Hr1G049500	AT4G01370.1	MAP kinase 4	LOC_Os10g38950.1	CGMC_MAPKCMGC_2_ERK.14 - CGMC includes CDA, MAPK, GSK3, and CLKC kinases, expressed
HORVU1Hr1G049690	AT4G34890.1	xanthine dehydrogenase 1	LOC_Os03g31550.1	aldehyde oxidase, putative, expressed
HORVU1Hr1G049740	AT1G14850.1	nucleoporin 155	LOC_Os06g20090.1	NUP155, putative, expressed
HORVU1Hr1G049760	AT4G36870.2	BEL1-like homeodomain 2	LOC_Os10g39030.1	homeobox domain containing protein, expressed
HORVU1Hr1G049800
HORVU1Hr1G049840	AT4G17980.1	NAC domain containing protein 71	LOC_Os10g42130.1	no apical meristem protein, putative, expressed
HORVU1Hr1G049900	AT4G35470.1	plant intracellular ras group-related LRR 4	LOC_Os10g42190.1	leucine rich repeat containing protein, expressed
HORVU1Hr1G050020
HORVU1Hr1G050040	AT2G38710.2	AMMECR1 family	LOC_Os10g42250.2	expressed protein
HORVU1Hr1G050050			LOC_Os01g73005.1	expressed protein
HORVU1Hr1G050070	AT4G27660.1		LOC_Os10g42270.1	expressed protein
HORVU1Hr1G050190	AT1G22140.1		LOC_Os03g26791.1	expressed protein
HORVU1Hr1G050310			LOC_Os05g40490.1	zinc knuckle domain containing protein, expressed
HORVU1Hr1G050470
HORVU1Hr1G050480	AT4G17900.1	PLATZ transcription factor family protein	LOC_Os10g42410.1	zinc-binding protein, putative, expressed
HORVU1Hr1G050520	AT4G17890.1	ARF-GAP domain 8	LOC_Os10g42420.1	GTPase-activating protein, putative, expressed
HORVU1Hr1G050560	AT4G17880.1	Basic helix-loop-helix (bHLH) DNA-binding family protein	LOC_Os10g42430.1	transcription factor MYC7E, putative, expressed
HORVU1Hr1G050640	AT2G35490.1	Plastid-lipid associated protein PAP / fibrillin family protein	LOC_Os10g42500.1	PAP fibrillin family domain containing protein, expressed
HORVU1Hr1G050730
HORVU1Hr1G050740	AT3G18410.1	Complex I subunit NDUFS6	LOC_Os10g42540.1	expressed protein
HORVU1Hr1G050760	AT5G16760.1	Inositol 1,3,4-trisphosphate 5/6-kinase family protein	LOC_Os10g42550.1	Inositol 1, 3, 4-trisphosphate 5/6-kinase, putative, expressed
HORVU1Hr1G050780	AT4G17940.1	Tetratricopeptide repeat (TPR)-like superfamily protein	LOC_Os10g42610.1	expressed protein
HORVU1Hr1G050810	AT5G52980.1		LOC_Os02g13200.1	expressed protein
HORVU1Hr1G050840
HORVU1Hr1G050850	AT2G35230.1	VQ motif-containing protein
HORVU1Hr1G050970	AT2G35500.1	shikimate kinase like 2	LOC_Os10g42700.1	CS domain containing protein, putative, expressed
HORVU1Hr1G051050	AT5G66230.1	Chalcone-flavanone isomerase family protein	LOC_Os10g42660.1	expressed protein
HORVU1Hr1G051060	AT3G03050.1	cellulose synthase-like D3	LOC_Os10g42750.1	CSLD1 - cellulose synthase-like family D, expressed
HORVU1Hr1G051160	AT1G32080.1	membrane protein, putative	LOC_Os10g42780.1	lrgB-like family protein, expressed
HORVU1Hr1G051180	AT1G29790.2	S-adenosyl-L-methionine-dependent methyltransferases superfamily protein	LOC_Os10g42770.1	a_IG002N01.7, putative, expressed
HORVU1Hr1G051190			LOC_Os08g04770.1	AMP-binding domain containing protein, expressed
HORVU1Hr1G051200	AT1G32090.1	early-responsive to dehydration stress protein (ERD4)	LOC_Os10g42820.1	early-responsive to dehydration protein-related, putative, expressed
HORVU1Hr1G051210	AT1G11300.1	protein serine/threonine kinases;protein kinases;ATP binding;sugar binding;kinases;carbohydrate binding	LOC_Os11g11890.1	protein kinase domain containing protein, expressed
HORVU1Hr1G051260	AT2G34830.1	WRKY DNA-binding protein 35	LOC_Os04g50920.1	WRKY37, expressed
HORVU1Hr1G051290	AT5G17010.3	Major facilitator superfamily protein	LOC_Os10g42830.1	transporter family protein, putative, expressed
HORVU1Hr1G051330	AT3G54140.1	peptide transporter 1	LOC_Os10g42900.1	peptide transporter PTR2, putative, expressed
HORVU1Hr1G051360	AT2G32180.1	plastid transcriptionally active 18	LOC_Os02g54360.1	enzyme of the cupin superfamily protein, putative, expressed
HORVU1Hr1G051370	AT1G19310.1	RING/U-box superfamily protein	LOC_Os01g61420.1	zinc finger, C3HC4 type domain containing protein, expressed
HORVU1Hr1G051410	AT1G60640.2		LOC_Os01g32130.1	expressed protein
HORVU1Hr1G051420	AT5G45390.1	CLP protease P4	LOC_Os10g43050.1	OsClp11 - Putative Clp protease homologue, expressed
HORVU1Hr1G051460			LOC_Os10g43075.1	expressed protein
HORVU1Hr1G051580	AT1G63830.2	PLAC8 family protein	LOC_Os10g39100.1	uncharacterized Cys-rich domain containing protein, putative, expressed
HORVU1Hr1G051660	AT2G45660.1	AGAMOUS-like 20	LOC_Os10g39130.1	OsMADS56 - MADS-box family gene with MIKCc type-box, expressed
HORVU1Hr1G051800			LOC_Os10g39200.4	expressed protein
HORVU1Hr1G051840	AT2G02180.1	tobamovirus multiplication protein 3	LOC_Os10g39220.1	tobamovirus multiplication protein, putative, expressed
HORVU1Hr1G051910	AT2G02180.1	tobamovirus multiplication protein 3	LOC_Os10g39220.1	tobamovirus multiplication protein, putative, expressed
HORVU1Hr1G051950			LOC_Os08g38620.1	expressed protein
HORVU1Hr1G051980	AT1G35515.1	high response to osmotic stress 10	LOC_Os10g35660.1	MYB family transcription factor, putative, expressed
HORVU1Hr1G052030	AT3G53730.1	Histone superfamily protein	LOC_Os10g39410.1	Core histone H2A/H2B/H3/H4 domain containing protein, putative, expressed
HORVU1Hr1G052110	AT2G33670.1	Seven transmembrane MLO family protein	LOC_Os10g39520.1	MLO domain containing protein, putative, expressed
HORVU1Hr1G052170			LOC_Os03g03760.1	MYB family transcription factor, putative, expressed
HORVU1Hr1G052180	AT2G42000.2	Plant EC metallothionein-like protein, family 15	LOC_Os10g39610.2	expressed protein
HORVU1Hr1G052230			LOC_Os06g04330.1	expressed protein
HORVU1Hr1G052290	AT3G45970.1	expansin-like A1	LOC_Os10g39640.1	expansin precursor, putative, expressed
HORVU1Hr1G052400	AT1G76240.1	Arabidopsis protein of unknown function (DUF241)	LOC_Os10g39660.1	expressed protein
HORVU1Hr1G052450	AT3G51440.1	Calcium-dependent phosphotriesterase superfamily protein	LOC_Os10g39710.1	strictosidine synthase, putative, expressed
HORVU1Hr1G052470	AT2G30870.1	glutathione S-transferase PHI 10	LOC_Os10g39740.1	glutathione S-transferase, putative, expressed
HORVU1Hr1G052530	AT2G16990.2	Major facilitator superfamily protein	LOC_Os11g05390.1	transporter, major facilitator family, putative, expressed
HORVU1Hr1G052580			LOC_Os01g41950.1	expressed protein
HORVU1Hr1G052620	AT1G20330.1	sterol methyltransferase 2	LOC_Os03g04340.1	C-methyltransferase, putative, expressed
HORVU1Hr1G052700	AT2G17730.2	NEP-interacting protein 2	LOC_Os10g39770.1	zinc finger, C3HC4 type, domain containing protein, expressed
HORVU1Hr1G052730	AT3G20050.1	T-complex protein 1 alpha subunit	LOC_Os04g46620.1	T-complex protein, putative, expressed
HORVU1Hr1G052760	AT3G58970.1	magnesium transporter 6	LOC_Os10g39790.2	CorA-like magnesium transporter protein, putative, expressed
HORVU1Hr1G052860	AT5G03455.1	Rhodanese/Cell cycle control phosphatase superfamily protein	LOC_Os10g39860.2	expressed protein
HORVU1Hr1G052880	AT5G03450.1	Transducin/WD40 repeat-like superfamily protein	LOC_Os10g39850.1	zinc finger, C3HC4 type domain containing protein, expressed
HORVU1Hr1G052890	AT4G12110.1	sterol-4alpha-methyl oxidase 1-1	LOC_Os10g39810.1	fatty acid hydroxylase, putative, expressed
HORVU1Hr1G052930	AT3G51790.1	transmembrane protein G1P-related 1	LOC_Os10g39870.1	ATG1, putative, expressed
HORVU1Hr1G052950	AT3G09925.1	Pollen Ole e 1 allergen and extensin family protein	LOC_Os10g39890.1	POEI31 - Pollen Ole e I allergen and extensin family protein precursor, putative, expressed
HORVU1Hr1G052960	AT5G22940.1	FRA8 homolog	LOC_Os03g01760.1	exostosin family domain containing protein, expressed
HORVU1Hr1G052990	AT2G28110.1	Exostosin family protein	LOC_Os03g01760.1	exostosin family domain containing protein, expressed
HORVU1Hr1G053000	AT5G04480.1	UDP-Glycosyltransferase superfamily protein	LOC_Os10g39900.1	glycosyltransferase family protein 1, putative, expressed
HORVU1Hr1G053050			LOC_Os10g39920.1	expressed protein
HORVU1Hr1G053070	AT4G33540.1	metallo-beta-lactamase family protein	LOC_Os02g58270.1	metallo-beta-lactamase family protein, putative, expressed
HORVU1Hr1G053110			LOC_Os03g01710.1	expressed protein
HORVU1Hr1G053310
HORVU1Hr1G053390			LOC_Os10g40280.1	expressed protein
HORVU1Hr1G053400	AT2G46930.1	Pectinacetylesterase family protein	LOC_Os07g44070.1	pectinacetylesterase domain containing protein, expressed
HORVU1Hr1G053420	AT4G11450.1	Protein of unknown function (DUF3527)	LOC_Os10g40324.1	expressed protein
HORVU1Hr1G053440	AT5G38710.1	Methylenetetrahydrofolate reductase family protein	LOC_Os10g40360.1	proline oxidase, mitochondrial precursor, putative, expressed
HORVU1Hr1G053600	AT5G47570.1		LOC_Os10g40410.2	expressed protein
HORVU1Hr1G053770	AT4G22590.1	Haloacid dehalogenase-like hydrolase (HAD) superfamily protein	LOC_Os10g40550.1	CPuORF23 - conserved peptide uORF-containing transcript, expressed
HORVU1Hr1G053780	AT4G31810.1	ATP-dependent caseinolytic (Clp) protease/crotonase family protein	LOC_Os10g40540.1	enoyl-CoA hydratase/isomerase family protein, putative, expressed
HORVU1Hr1G053900	AT1G63370.1	Flavin-binding monooxygenase family protein	LOC_Os10g40570.1	flavin-containing monooxygenase family protein, putative, expressed
HORVU1Hr1G053930	AT4G22540.1	OSBP(oxysterol binding protein)-related protein 2A	LOC_Os10g40590.1	oxysterol-binding protein, putative, expressed
HORVU1Hr1G053950	AT1G62520.1		LOC_Os10g40584.1	zinc finger family protein, putative, expressed
HORVU1Hr1G053990	AT1G12110.1	nitrate transporter 1.1	LOC_Os10g40600.1	peptide transporter PTR2, putative, expressed
HORVU1Hr1G054000	AT1G12110.1	nitrate transporter 1.1	LOC_Os10g40600.1	peptide transporter PTR2, putative, expressed
HORVU1Hr1G054020			LOC_Os10g40600.1	peptide transporter PTR2, putative, expressed
HORVU1Hr1G054040	AT4G12520.1	Bifunctional inhibitor/lipid-transfer protein/seed storage 2S albumin superfamily protein	LOC_Os10g40614.1	LTPL147 - Protease inhibitor/seed storage/LTP family protein precursor, expressed
HORVU1Hr1G054080
HORVU1Hr1G054100	AT4G16600.1	Nucleotide-diphospho-sugar transferases superfamily protein	LOC_Os10g40640.1	glycosyl transferase 8 domain containing protein, putative, expressed
HORVU1Hr1G054110	AT1G12244.1	Polynucleotidyl transferase, ribonuclease H-like superfamily protein	LOC_Os10g40650.1	holliday junction resolvase, putative, expressed
HORVU1Hr1G054130	AT1G31800.1	cytochrome P450, family 97, subfamily A, polypeptide 3	LOC_Os02g57290.3	cytochrome P450, putative, expressed
HORVU1Hr1G054240	AT1G65680.1	expansin B2	LOC_Os10g40720.1	expansin precursor, putative, expressed
HORVU1Hr1G054250			LOC_Os10g40730.1	expansin precursor, putative, expressed
HORVU1Hr1G054260	AT4G00050.1	basic helix-loop-helix (bHLH) DNA-binding superfamily protein	LOC_Os10g40740.1	helix-loop-helix DNA-binding domain containing protein, expressed
HORVU1Hr1G054290	AT1G71950.1	Proteinase inhibitor, propeptide	LOC_Os05g35740.2	subtilisin N-terminal Region family protein, expressed
HORVU1Hr1G054340	AT1G32370.2	tobamovirus multiplication 2B	LOC_Os02g17850.1	TOM2B, putative, expressed
HORVU1Hr1G054380	AT1G32440.1	plastidial pyruvate kinase 3	LOC_Os10g42100.1	pyruvate kinase, putative, expressed
HORVU1Hr1G054390	AT3G22400.1	PLAT/LH2 domain-containing lipoxygenase family protein	LOC_Os05g23880.1	lipoxygenase, putative, expressed
HORVU1Hr1G054430	AT2G38740.1	Haloacid dehalogenase-like hydrolase (HAD) superfamily protein	LOC_Os10g41930.1	haloacid dehalogenase-like hydrolase family protein, putative, expressed
HORVU1Hr1G054450	AT2G44870.1		LOC_Os10g41940.1	expressed protein
HORVU1Hr1G054470	AT1G26850.2	S-adenosyl-L-methionine-dependent methyltransferases superfamily protein	LOC_Os10g41970.1	methyltransferase, putative, expressed
HORVU1Hr1G054520
HORVU1Hr1G054530	AT1G24510.1	TCP-1/cpn60 chaperonin family protein	LOC_Os06g36700.1	T-complex protein, putative, expressed
HORVU1Hr1G054560	AT3G60190.1	DYNAMIN-like 1E	LOC_Os10g41820.1	dynamin family protein, putative, expressed
HORVU1Hr1G054570	AT2G44600.1		LOC_Os10g41800.1	expressed protein
HORVU1Hr1G054580
HORVU1Hr1G054600	AT2G21090.1	Pentatricopeptide repeat (PPR-like) superfamily protein	LOC_Os10g41740.1	pentatricopeptide, putative, expressed
HORVU1Hr1G054610	AT2G41705.1	camphor resistance CrcB family protein	LOC_Os10g41749.3	crcB-like protein, expressed
HORVU1Hr1G054770	AT1G23980.1	RING/U-box superfamily protein	LOC_Os10g41660.1	zinc finger, C3HC4 type domain containing protein, expressed
HORVU1Hr1G054930
HORVU1Hr1G055000	AT4G17140.2	pleckstrin homology (PH) domain-containing protein	LOC_Os02g27110.1	expressed protein
HORVU1Hr1G055140	AT4G17090.1	chloroplast beta-amylase	LOC_Os10g41550.1	beta-amylase, putative, expressed
HORVU1Hr1G055220	AT4G17080.1	Histone H3 K4-specific methyltransferase SET7/9 family protein	LOC_Os10g41534.3	ICE-like protease p20 domain containing protein, expressed
HORVU1Hr1G055250	AT2G44680.1	casein kinase II beta subunit 4	LOC_Os10g41520.2	casein kinase II subunit beta-4, putative, expressed
HORVU1Hr1G055320	AT2G32520.1	alpha/beta-Hydrolases superfamily protein	LOC_Os01g34700.1	dienelactone hydrolase family protein, expressed
HORVU1Hr1G055330			LOC_Os02g58510.1	GHMP kinases ATP-binding protein, putative, expressed
HORVU1Hr1G055340	AT4G33950.1	Protein kinase superfamily protein	LOC_Os10g41490.1	CAMK_CAMK_like.41 - CAMK includes calcium/calmodulin depedent protein kinases, expressed
HORVU1Hr1G055380	AT5G26860.1	lon protease 1	LOC_Os07g48960.1	OsLonP3 - Putative Lon protease homologue, expressed
HORVU1Hr1G055400	AT5G51120.1	polyadenylate-binding protein 1	LOC_Os02g52140.2	RNA recognition motif containing protein, putative, expressed
HORVU1Hr1G055440	AT4G09320.1	Nucleoside diphosphate kinase family protein	LOC_Os10g41410.2	nucleoside diphosphate kinase, putative, expressed
HORVU1Hr1G055470	AT2G44740.1	cyclin p4;1	LOC_Os10g41430.1	cyclin, putative, expressed
HORVU1Hr1G055490
HORVU1Hr1G055510	AT4G16970.1	Protein kinase superfamily protein	LOC_Os10g41390.1	protein kinase domain containing protein, expressed
HORVU1Hr1G055520	AT4G25130.1	peptide met sulfoxide reductase 4	LOC_Os10g41400.1	peptide methionine sulfoxide reductase, putative, expressed
HORVU1Hr1G055530	AT4G17540.1		LOC_Os10g41380.1	expressed protein
HORVU1Hr1G055550	AT1G76690.1	12-oxophytodienoate reductase 2	LOC_Os06g11290.1	12-oxophytodienoate reductase, putative, expressed
HORVU1Hr1G055560	AT1G70160.1		LOC_Os08g32910.1	expressed protein
HORVU1Hr1G055580	AT2G44900.1	ARABIDILLO-1	LOC_Os10g41360.1	ARABIDILLO-1, putative, expressed
HORVU1Hr1G055710	AT4G17490.1	ethylene responsive element binding factor 6	LOC_Os10g41330.1	AP2 domain containing protein, expressed
HORVU1Hr1G055890	AT2G35680.1	Phosphotyrosine protein phosphatases superfamily protein	LOC_Os10g41240.1	dual specificity protein phosphatase, putative, expressed
HORVU1Hr1G055900	AT5G61620.1	myb-like transcription factor family protein	LOC_Os10g41260.1	MYB family transcription factor, putative, expressed
HORVU1Hr1G055920	AT3G60380.1		LOC_Os10g41250.1	glycoprotein, putative, expressed
HORVU1Hr1G055930	AT2G44910.1	homeobox-leucine zipper protein 4	LOC_Os10g41230.1	homeobox associated leucine zipper, putative, expressed
HORVU1Hr1G055970	AT4G10110.1	RNA-binding (RRM/RBD/RNP motifs) family protein	LOC_Os05g35274.2	RNA recognition motif containing protein, putative, expressed
HORVU1Hr1G056010	AT1G11260.1	sugar transporter 1	LOC_Os10g41190.1	transporter family protein, putative, expressed
HORVU1Hr1G056020	AT5G47390.1	myb-like transcription factor family protein	LOC_Os10g41200.1	MYB family transcription factor, putative, expressed
HORVU1Hr1G056070	AT5G04620.2	biotin F	LOC_Os01g53450.1	aminotransferase, classes I and II, domain containing protein, expressed
HORVU1Hr1G056090	AT2G44940.1	Integrase-type DNA-binding superfamily protein	LOC_Os10g41130.1	AP2 domain containing protein, expressed
HORVU1Hr1G056100	AT5G47400.1		LOC_Os10g41120.1	expressed protein
HORVU1Hr1G056120			LOC_Os10g41100.1	CCT motif family protein, expressed
HORVU1Hr1G056160	AT1G08845.2	Ribosomal L18p/L5e family protein	LOC_Os10g41050.1	ribosomal L18p/L5e family protein, expressed
HORVU1Hr1G056170	AT5G47380.1	Protein of unknown function, DUF547	LOC_Os10g41040.2	ternary complex factor MIP1, putative, expressed
HORVU1Hr1G056280	AT2G45050.1	GATA transcription factor 2	LOC_Os10g40810.1	GATA zinc finger domain containing protein, expressed
HORVU1Hr1G056430	AT5G45290.1	RING/U-box superfamily protein	LOC_Os05g32350.1	zinc finger, C3HC4 type domain containing protein, expressed
HORVU1Hr1G056470	AT1G64890.1	Major facilitator superfamily protein	LOC_Os05g32320.1	integral membrane transporter family protein, putative, expressed
HORVU1Hr1G056530	AT3G45980.1	Histone superfamily protein	LOC_Os08g38300.1	Core histone H2A/H2B/H3/H4 domain containing protein, putative, expressed
HORVU1Hr1G056560	AT3G21070.2	NAD kinase 1	LOC_Os05g32210.1	NAD kinase, putative, expressed
HORVU1Hr1G056570	AT1G52690.1	Late embryogenesis abundant protein (LEA) family protein	LOC_Os05g46480.2	late embryogenesis abundant protein, group 3, putative, expressed
HORVU1Hr1G056600	AT3G51990.1	Protein kinase superfamily protein	LOC_Os05g32170.1	TKL_IRAK_CR4L.5 - The CR4L subfamily has homology with Crinkly4, expressed
HORVU1Hr1G056650	AT2G41200.1		LOC_Os05g32130.1	expressed protein
HORVU1Hr1G056670	AT5G13960.1	SU(VAR)3-9 homolog 4	LOC_Os01g70220.1	histone-lysine N-methyltransferase, putative, expressed
HORVU1Hr1G056710	AT4G25330.1		LOC_Os05g32100.1	expressed protein
HORVU1Hr1G056770	AT5G13500.1		LOC_Os05g32060.1	expressed protein
HORVU1Hr1G056870	AT5G19420.1	Regulator of chromosome condensation (RCC1) family with FYVE zinc finger domain	LOC_Os05g31920.1	FYVE zinc finger domain containing protein, expressed
HORVU1Hr1G056890	AT5G19410.1	ABC-2 type transporter family protein	LOC_Os05g31910.1	white-brown complex homolog protein 16, putative, expressed
HORVU1Hr1G057080
HORVU1Hr1G057180	AT2G38760.1	annexin 3	LOC_Os05g31760.1	annexin, putative, expressed
HORVU1Hr1G057290	AT3G10390.1	Flavin containing amine oxidoreductase family protein	LOC_Os04g47270.1	amine oxidase, putative, expressed
HORVU1Hr1G057320	AT3G10390.1	Flavin containing amine oxidoreductase family protein	LOC_Os04g47270.1	amine oxidase, putative, expressed
HORVU1Hr1G057330	AT3G23640.2	heteroglycan glucosidase 1	LOC_Os07g23880.1	glycosyl hydrolase, family 31, putative, expressed
HORVU1Hr1G057410	AT1G24620.1	EF hand calcium-binding protein family	LOC_Os05g31620.1	OsCML15 - Calmodulin-related calcium sensor protein, expressed
HORVU1Hr1G057460	AT5G64250.2	Aldolase-type TIM barrel family protein	LOC_Os08g37874.1	2-nitropropane dioxygenase family, putative, expressed
HORVU1Hr1G057600	AT2G41450.1	N-acetyltransferases;N-acetyltransferases	LOC_Os05g31254.1	acetyltransferase, GNAT family, putative, expressed
HORVU1Hr1G057640	AT3G57190.1	peptide chain release factor, putative	LOC_Os05g31160.1	peptide chain release factor 2, putative, expressed
HORVU1Hr1G057650			LOC_Os01g06740.1	ribosome inactivating protein, putative, expressed
HORVU1Hr1G057860	AT3G63440.1	cytokinin oxidase/dehydrogenase 6	LOC_Os05g31040.1	cytokinin dehydrogenase precursor, putative, expressed
HORVU1Hr1G057940	AT5G07920.1	diacylglycerol kinase1	LOC_Os03g31180.1	diacylglycerol kinase 1, putative, expressed
HORVU1Hr1G057950	AT5G41010.1	DNA directed RNA polymerase, 7 kDa subunit	LOC_Os01g34614.1	DNA directed RNA polymerase, 7 kDa subunit domain containing protein, expressed
HORVU1Hr1G057970	AT3G12390.1	Nascent polypeptide-associated complex (NAC), alpha subunit family protein	LOC_Os01g71230.1	nascent polypeptide-associated complex subunit alpha-like protein 3, putative, expressed
HORVU1Hr1G058000	AT1G08860.1	Calcium-dependent phospholipid-binding Copine family protein	LOC_Os05g30970.1	copine, putative, expressed
HORVU1Hr1G058020	AT4G03110.1	RNA-binding protein-defense related 1	LOC_Os01g71200.1	RNA recognition motif containing protein, putative, expressed
HORVU1Hr1G058090	AT5G18640.1	alpha/beta-Hydrolases superfamily protein	LOC_Os05g30900.1	lipase precursor, putative, expressed
HORVU1Hr1G058100	AT5G18610.2	Protein kinase superfamily protein	LOC_Os05g30870.1	protein kinase domain containing protein, expressed
HORVU1Hr1G058150	AT3G26700.1	Protein kinase superfamily protein	LOC_Os05g30820.1	protein kinase, putative, expressed
HORVU1Hr1G058170	AT3G62920.1		LOC_Os05g30810.1	expressed protein
HORVU1Hr1G058210
HORVU1Hr1G058230
HORVU1Hr1G058250	AT3G62900.1	CW-type Zinc Finger	LOC_Os05g30790.1	CW-type Zinc Finger, putative, expressed
HORVU1Hr1G058290	AT4G34980.1	subtilisin-like serine protease 2	LOC_Os05g30580.1	OsSub46 - Putative Subtilisin homologue, expressed
HORVU1Hr1G058350	AT5G27690.1	Heavy metal transport/detoxification superfamily protein	LOC_Os05g30570.1	heavy metal-associated domain containing protein, expressed
HORVU1Hr1G058370			LOC_Os05g30500.1	expressed protein
HORVU1Hr1G058390			LOC_Os05g30500.1	expressed protein
HORVU1Hr1G058420	AT1G02880.1	thiamin pyrophosphokinase1	LOC_Os05g30454.1	thiamin pyrophosphokinase 1, putative, expressed
HORVU1Hr1G058440
HORVU1Hr1G058450	AT1G09200.1	Histone superfamily protein	LOC_Os04g34240.1	histone H3, putative, expressed
HORVU1Hr1G058460
HORVU1Hr1G058480	AT1G02870.1		LOC_Os05g30420.1	expressed protein
HORVU1Hr1G058490	AT1G09200.1	Histone superfamily protein	LOC_Os04g34240.1	histone H3, putative, expressed
HORVU1Hr1G058500	AT3G45980.1	Histone superfamily protein	LOC_Os08g38300.1	Core histone H2A/H2B/H3/H4 domain containing protein, putative, expressed
HORVU1Hr1G058580	AT3G07440.1		LOC_Os02g27740.1	expressed protein
HORVU1Hr1G058590	AT4G32720.1	La protein 1	LOC_Os04g42010.1	RNA binding protein, putative, expressed
HORVU1Hr1G058630	AT4G02440.1	F-box family protein	LOC_Os05g30190.1	phytochrome A-associated F-box protein, putative, expressed
HORVU1Hr1G058750	AT3G06880.2	Transducin/WD40 repeat-like superfamily protein	LOC_Os05g30010.1	WD domain, G-beta repeat domain containing protein, expressed
HORVU1Hr1G058790	AT3G06880.1	Transducin/WD40 repeat-like superfamily protein	LOC_Os05g30010.1	WD domain, G-beta repeat domain containing protein, expressed
HORVU1Hr1G058810	AT3G62830.1	NAD(P)-binding Rossmann-fold superfamily protein	LOC_Os05g29990.1	NAD dependent epimerase/dehydratase family domain containing protein, expressed
HORVU1Hr1G058860	AT1G02816.1	Protein of unknown function, DUF538	LOC_Os05g29900.1	expressed protein
HORVU1Hr1G058880	AT3G06860.1	multifunctional protein 2	LOC_Os05g29880.3	3-hydroxyacyl-CoA dehydrogenase, putative, expressed
HORVU1Hr1G058940	AT3G16770.1	ethylene-responsive element binding protein	LOC_Os05g29810.1	AP2 domain containing protein, expressed
HORVU1Hr1G059000
HORVU1Hr1G059050	AT3G16785.1	phospholipase D P1	LOC_Os05g29050.2	phospholipase D p1, putative, expressed
HORVU1Hr1G059090	AT3G05640.2	Protein phosphatase 2C family protein	LOC_Os05g29030.2	protein phosphatase 2C, putative, expressed
HORVU1Hr1G059130	AT5G27930.1	Protein phosphatase 2C family protein	LOC_Os05g29030.2	protein phosphatase 2C, putative, expressed
HORVU1Hr1G059180	AT5G41880.1	DNA primases;DNA primases	LOC_Os05g29010.2	POLA4 - Putative DNA polymerase alpha complex subunit, expressed
HORVU1Hr1G059240			LOC_Os07g48590.1	retrotransposon protein, putative, unclassified
HORVU1Hr1G059290	AT2G47485.1		LOC_Os01g20730.1	expressed protein
HORVU1Hr1G059300	AT3G51550.1	Malectin/receptor-like protein kinase family protein	LOC_Os01g56330.1	TKL_IRAK_CrRLK1L-1.5 - The CrRLK1L-1 subfamily has homology to the CrRLK1L homolog, expressed
HORVU1Hr1G059310	AT3G05700.1	Drought-responsive family protein	LOC_Os05g28980.1	drought induced 19 protein, putative, expressed
HORVU1Hr1G059450	AT1G56310.1	Polynucleotidyl transferase, ribonuclease H-like superfamily protein	LOC_Os05g28860.1	3\'-5\' exonuclease, putative, expressed
HORVU1Hr1G059490	AT1G80880.1	Tetratricopeptide repeat (TPR)-like superfamily protein	LOC_Os08g17080.1	PPR repeat domain containing protein, putative, expressed
HORVU1Hr1G059510	AT2G47490.1	NAD+ transporter 1	LOC_Os05g28870.1	mitochondrial carrier protein, putative, expressed
HORVU1Hr1G059640
HORVU1Hr1G059720	AT3G55990.1	Plant protein of unknown function (DUF828)	LOC_Os05g28630.1	leaf senescence related protein, putative, expressed
HORVU1Hr1G059750	AT1G35220.1		LOC_Os05g28690.1	expressed protein
HORVU1Hr1G059760	AT3G55990.1	Plant protein of unknown function (DUF828)	LOC_Os05g28630.1	leaf senescence related protein, putative, expressed
HORVU1Hr1G059870	AT2G40170.1	Stress induced protein	LOC_Os05g28210.1	small hydrophilic plant seed protein, putative, expressed
HORVU1Hr1G059910	AT3G51810.1	Stress induced protein	LOC_Os05g28210.1	small hydrophilic plant seed protein, putative, expressed
HORVU1Hr1G059960	AT3G51800.3	metallopeptidase M24 family protein	LOC_Os05g28280.1	peptidase, M24 family protein, putative, expressed
HORVU1Hr1G060030	AT4G37260.1	myb domain protein 73	LOC_Os05g28320.1	myb-like DNA-binding domain containing protein, putative, expressed
HORVU1Hr1G060170	AT2G30100.1	pentatricopeptide (PPR) repeat-containing protein	LOC_Os05g28500.1	ubiquitin family protein, putative, expressed
HORVU1Hr1G060180	AT3G08947.1	ARM repeat superfamily protein	LOC_Os05g28510.4	importin subunit beta, putative, expressed
HORVU1Hr1G060200	AT2G30100.1	pentatricopeptide (PPR) repeat-containing protein	LOC_Os05g28500.1	ubiquitin family protein, putative, expressed
HORVU1Hr1G060330	AT3G11040.1	Glycosyl hydrolase family 85	LOC_Os05g27960.1	hydrolase, acting on glycosyl bonds, putative, expressed
HORVU1Hr1G060490	AT5G05410.1	DRE-binding protein 2A	LOC_Os05g27930.2	AP2 domain containing protein, expressed
HORVU1Hr1G060580
HORVU1Hr1G060610	AT4G15560.1	Deoxyxylulose-5-phosphate synthase	LOC_Os05g33840.1	transketolase, putative, expressed
HORVU1Hr1G060620	AT5G02750.1	RING/U-box superfamily protein	LOC_Os05g33830.1	zinc finger, C3HC4 type domain containing protein, expressed
HORVU1Hr1G060740	AT1G10740.1	alpha/beta-Hydrolases superfamily protein	LOC_Os05g33820.1	lipase, putative, expressed
HORVU1Hr1G060750	AT5G18830.3	squamosa promoter binding protein-like 7	LOC_Os05g33810.1	OsSPL9 - SBP-box gene family member, expressed
HORVU1Hr1G060770	AT5G18830.3	squamosa promoter binding protein-like 7	LOC_Os05g33810.1	OsSPL9 - SBP-box gene family member, expressed
HORVU1Hr1G060790	AT2G30780.1	Tetratricopeptide repeat (TPR)-like superfamily protein	LOC_Os05g33760.1	PPR repeat domain containing protein, putative, expressed
HORVU1Hr1G060810	AT5G27320.1	alpha/beta-Hydrolases superfamily protein	LOC_Os05g33730.1	gibberellin receptor GID1L2, putative, expressed
HORVU1Hr1G060850	AT4G03020.1	transducin family protein / WD-40 repeat family protein	LOC_Os05g33710.1	WD domain, G-beta repeat domain containing protein, expressed
HORVU1Hr1G060920	AT4G03010.1	RNI-like superfamily protein	LOC_Os05g33690.3	receptor-like protein kinase precursor, putative, expressed
HORVU1Hr1G061140	AT1G15690.1	Inorganic H pyrophosphatase family protein	LOC_Os01g23580.1	inorganic H+ pyrophosphatase, putative, expressed
HORVU1Hr1G061160	AT4G15530.6	pyruvate orthophosphate dikinase	LOC_Os05g33570.1	pyruvate, phosphate dikinase, chloroplast precursor, putative, expressed
HORVU1Hr1G061190	AT4G22745.1	methyl-CPG-binding domain 1	LOC_Os05g33550.1	methyl-binding domain protein MBD, putative, expressed
HORVU1Hr1G061200
HORVU1Hr1G061220	AT5G57620.1	myb domain protein 36	LOC_Os08g15020.1	MYB family transcription factor, putative, expressed
HORVU1Hr1G061230	AT2G48070.3	resistance to phytophthora 1	LOC_Os05g33520.1	expressed protein
HORVU1Hr1G061270	AT5G45520.1	Leucine-rich repeat (LRR) family protein	LOC_Os04g41380.1	Leucine Rich Repeat family protein, expressed
HORVU1Hr1G061360	AT5G07900.1	Mitochondrial transcription termination factor family protein	LOC_Os05g33460.1	mTERF domain containing protein, expressed
HORVU1Hr1G061380	AT1G03220.1	Eukaryotic aspartyl protease family protein	LOC_Os05g33400.1	basic 7S globulin precursor, putative, expressed
HORVU1Hr1G061400			LOC_Os03g62160.2	expressed protein
HORVU1Hr1G061430	AT5G42570.1	B-cell receptor-associated 31-like	LOC_Os05g19040.1	prefoldin, putative, expressed
HORVU1Hr1G061500	AT4G15470.1	Bax inhibitor-1 family protein	LOC_Os05g33360.1	transmembrane BAX inhibitor motif-containing protein, putative, expressed
HORVU1Hr1G061550
HORVU1Hr1G061580
HORVU1Hr1G061670
HORVU1Hr1G061780	AT4G02940.1	oxidoreductase, 2OG-Fe(II) oxygenase family protein	LOC_Os05g33310.1	oxidoreductase, 2OG-Fe oxygenase family protein, putative, expressed
HORVU1Hr1G061830			ChrUn.fgenesh.mRNA.51	expressed protein
HORVU1Hr1G061930
HORVU1Hr1G061960	AT3G52730.1	ubiquinol-cytochrome C reductase UQCRX/QCR9-like family protein	LOC_Os05g33210.2	cytochrome b-c1 complex subunit 9, putative, expressed
HORVU1Hr1G062080	AT3G23600.1	alpha/beta-Hydrolases superfamily protein	LOC_Os05g33100.1	endo-1,3;1,4-beta-D-glucanase precursor, putative, expressed
HORVU1Hr1G062110	AT3G23600.1	alpha/beta-Hydrolases superfamily protein	LOC_Os05g33100.1	endo-1,3;1,4-beta-D-glucanase precursor, putative, expressed
HORVU1Hr1G062130			LOC_Os05g33080.1	serine/threonine-protein kinase, putative, expressed
HORVU1Hr1G062160	AT5G19330.1	ARM repeat protein interacting with ABF2	LOC_Os05g33050.1	ABTB1 - Armadillo repeats with a Bric-a-Brac, Tramtrack, Broad Complex BTB domain, expressed
HORVU1Hr1G062210	AT3G05327.1	Cyclin family protein	LOC_Os05g33040.2	cyclin, putative, expressed
HORVU1Hr1G062250	AT3G16520.3	UDP-glucosyl transferase 88A1	LOC_Os07g32020.1	UDP-glucoronosyl and UDP-glucosyl transferase domain containing protein, expressed
HORVU1Hr1G062270	AT5G27550.1	P-loop containing nucleoside triphosphate hydrolases superfamily protein	LOC_Os05g33030.1	kinesin motor domain containing protein, putative, expressed
HORVU1Hr1G062330	AT2G26570.1	Plant protein of unknown function (DUF827)	LOC_Os03g27800.1	paramyosin, putative, expressed
HORVU1Hr1G062450			LOC_Os05g32970.1	expressed protein
HORVU1Hr1G062460	AT3G09770.1	RING/U-box superfamily protein	LOC_Os05g33000.2	E3 ubiquitin-protein ligase MGRN1, putative, expressed
HORVU1Hr1G062480	AT3G17611.1	RHOMBOID-like protein 14	LOC_Os01g18100.1	OsRhmbd3 - Putative Rhomboid homologue, expressed
HORVU1Hr1G062500	AT3G06150.1		LOC_Os05g32960.1	expressed protein
HORVU1Hr1G062510	AT4G14240.1	CBS domain-containing protein with a domain of unknown function (DUF21)	LOC_Os05g32850.1	CBS domain containing protein, expressed
HORVU1Hr1G062530	AT5G05480.1	Peptide-N4-(N-acetyl-beta-glucosaminyl)asparagine amidase A protein	LOC_Os05g32820.1	peptide-N4-asparagine amidase A, putative, expressed
HORVU1Hr1G062640	AT1G09820.1	Pentatricopeptide repeat (PPR-like) superfamily protein	LOC_Os05g32730.1	tetratricopeptide-like helical, putative, expressed
HORVU1Hr1G062900	AT4G24830.2	arginosuccinate synthase family	LOC_Os12g13320.1	argininosuccinate synthase, chloroplast precursor, putative, expressed
HORVU1Hr1G062970	AT1G05490.1	chromatin remodeling 31	LOC_Os05g32610.1	required to maintain repression 1, putative, expressed
HORVU1Hr1G063100	AT1G75490.1	Integrase-type DNA-binding superfamily protein	LOC_Os08g45110.1	AP2 domain containing protein, expressed
HORVU1Hr1G063250	AT1G06800.1	alpha/beta-Hydrolases superfamily protein	LOC_Os05g32380.1	phospholipase, putative, expressed
HORVU1Hr1G063310	AT1G03290.1		LOC_Os10g16440.1	CUE domain containing protein, expressed
HORVU1Hr1G063320	AT3G12490.2	cystatin B	LOC_Os05g33880.1	cysteine proteinase inhibitor precursor protein, putative, expressed
HORVU1Hr1G063330	AT4G26760.1	microtubule-associated protein 65-2	LOC_Os05g33890.1	microtubule associated protein, putative, expressed
HORVU1Hr1G063410	AT3G18170.1	Glycosyltransferase family 61 protein	LOC_Os03g37010.3	glycosyltransferase, putative, expressed
HORVU1Hr1G063420	AT1G68570.1	Major facilitator superfamily protein	LOC_Os05g33960.1	peptide transporter PTR2, putative, expressed
HORVU1Hr1G063510	AT4G30720.1	FAD/NAD(P)-binding oxidoreductase family protein	LOC_Os05g34040.1	monooxygenase, putative, expressed
HORVU1Hr1G063560	AT5G57350.1	H(+)-ATPase 3	LOC_Os04g56160.1	plasma membrane ATPase, putative, expressed
HORVU1Hr1G063610	AT1G11050.1	Protein kinase superfamily protein	LOC_Os05g34950.1	cysteine-rich receptor-like protein kinase 6 precursor, putative, expressed
HORVU1Hr1G063620	AT5G20240.1	K-box region and MADS-box transcription factor family protein	LOC_Os05g34940.2	OsMADS4 - MADS-box family gene with MIKCc type-box, expressed
HORVU1Hr1G063630	AT4G01170.1		LOC_Os05g34920.1	expressed protein
HORVU1Hr1G063700	AT1G44900.1	minichromosome maintenance (MCM2/3/5) family protein	LOC_Os11g29380.1	MCM2 - Putative minichromosome maintenance MCM complex subunit 2, expressed
HORVU1Hr1G063720
HORVU1Hr1G063740	AT1G01720.1	NAC (No Apical Meristem) domain transcriptional regulator superfamily protein	LOC_Os05g34830.1	No apical meristem protein, putative, expressed
HORVU1Hr1G063780	AT4G25420.1	2-oxoglutarate (2OG) and Fe(II)-dependent oxygenase superfamily protein	LOC_Os05g34854.2	gibberellin 20 oxidase 2, putative, expressed
HORVU1Hr1G063940	AT1G22840.1	CYTOCHROME C-1	LOC_Os05g34770.1	cytochrome c, putative, expressed
HORVU1Hr1G064040
HORVU1Hr1G064070	AT3G47570.1	Leucine-rich repeat protein kinase family protein	LOC_Os10g19160.1	receptor kinase, putative, expressed
HORVU1Hr1G064150
HORVU1Hr1G064200	AT1G09660.1	RNA-binding KH domain-containing protein	LOC_Os01g66300.1	KH domain containing protein, putative, expressed
HORVU1Hr1G064210	AT4G36020.1	cold shock domain protein 1	LOC_Os02g02870.1	glycine-rich protein 2, putative, expressed
HORVU1Hr1G064250
HORVU1Hr1G064290	AT5G38520.1	alpha/beta-Hydrolases superfamily protein	LOC_Os05g34630.1	hydrolase, alpha/beta fold family domain containing protein, expressed
HORVU1Hr1G064440	AT4G02600.1	Seven transmembrane MLO family protein	LOC_Os01g66510.1	MLO domain containing protein, putative, expressed
HORVU1Hr1G064460	AT4G10950.1	SGNH hydrolase-type esterase superfamily protein	LOC_Os02g18870.1	GDSL-like lipase/acylhydrolase, putative, expressed
HORVU1Hr1G064490	AT2G44100.1	guanosine nucleotide diphosphate dissociation inhibitor 1	LOC_Os05g23860.1	rab GDP dissociation inhibitor alpha, putative, expressed
HORVU1Hr1G064520			LOC_Os05g34530.1	auxin-inducible protein, putative, expressed
HORVU1Hr1G064530			LOC_Os05g34500.1	expressed protein
HORVU1Hr1G064600	AT5G36950.1	DegP protease 10	LOC_Os05g34460.1	OsDegp7 - Putative Deg protease homologue, expressed
HORVU1Hr1G064640	AT1G65620.4	Lateral organ boundaries (LOB) domain family protein	LOC_Os01g66590.1	DUF260 domain containing protein, putative, expressed
HORVU1Hr1G064700	AT1G65590.1	beta-hexosaminidase 3	LOC_Os05g34320.2	beta-hexosaminidase precursor, putative, expressed
HORVU1Hr1G064750	AT5G14910.1	Heavy metal transport/detoxification superfamily protein	LOC_Os05g27100.1	expressed protein
HORVU1Hr1G064830	AT3G10820.2	Transcription elongation factor (TFIIS) family protein	LOC_Os05g34210.1	expressed protein
HORVU1Hr1G064850	AT1G13570.1	F-box/RNI-like superfamily protein	LOC_Os02g33400.1	OsFBL9 - F-box domain and LRR containing protein, expressed
HORVU1Hr1G064870	AT2G29550.1	tubulin beta-7 chain	LOC_Os01g59150.2	tubulin/FtsZ domain containing protein, putative, expressed
HORVU1Hr1G064880	AT5G07900.1	Mitochondrial transcription termination factor family protein	LOC_Os05g34160.1	mTERF domain containing protein, expressed
HORVU1Hr1G064890	AT3G09270.1	glutathione S-transferase TAU 8	LOC_Os05g34150.1	glutathione S-transferase, putative, expressed
HORVU1Hr1G064950	AT3G10760.1	Homeodomain-like superfamily protein	LOC_Os05g34110.1	homeodomain-related, putative, expressed
HORVU1Hr1G064970	AT5G09220.1	amino acid permease 2	LOC_Os05g34980.1	amino acid transporter, putative, expressed
HORVU1Hr1G065000	AT1G71900.1	Protein of unknown function (DUF803)	LOC_Os05g35060.1	DUF803 domain containing, putative, expressed
HORVU1Hr1G065030	AT1G21410.1	F-box/RNI-like superfamily protein	LOC_Os05g35110.1	OsFBL22 - F-box domain and LRR containing protein, expressed
HORVU1Hr1G065120	AT5G26594.1	response regulator 24	LOC_Os03g53100.1	response regulator receiver domain containing protein, expressed
HORVU1Hr1G065150			LOC_Os01g04040.1	BBTI11 - Bowman-Birk type bran trypsin inhibitor precursor, putative, expressed
HORVU1Hr1G065250	AT4G22200.1	potassium transport 2/3	LOC_Os05g35410.1	potassium channel AKT2/3, putative, expressed
HORVU1Hr1G065290	AT1G77410.1	beta-galactosidase 16	LOC_Os05g35360.1	beta-galactosidase 7 precursor, putative, expressed
HORVU1Hr1G065390	AT4G10110.1	RNA-binding (RRM/RBD/RNP motifs) family protein	LOC_Os05g35274.2	RNA recognition motif containing protein, putative, expressed
HORVU1Hr1G065440			LOC_Os01g65530.1	RNA recognition motif containing protein, putative, expressed
HORVU1Hr1G065460	AT1G77810.2	Galactosyltransferase family protein	LOC_Os05g35266.1	galactosyltransferase, putative, expressed
HORVU1Hr1G065470	AT5G49920.1	Octicosapeptide/Phox/Bem1p family protein	LOC_Os05g35260.1	PB1 domain containing protein, expressed
HORVU1Hr1G065560	AT3G18660.2	plant glycogenin-like starch initiation protein 1	LOC_Os05g35200.2	glycosyl transferase, putative, expressed
HORVU1Hr1G065620	AT4G18550.1	alpha/beta-Hydrolases superfamily protein	LOC_Os05g49840.1	phospholipase, putative, expressed
HORVU1Hr1G065630			LOC_Os01g04040.1	BBTI11 - Bowman-Birk type bran trypsin inhibitor precursor, putative, expressed
HORVU1Hr1G065660			LOC_Os01g04040.1	BBTI11 - Bowman-Birk type bran trypsin inhibitor precursor, putative, expressed
HORVU1Hr1G065680	AT4G32700.2	helicases;ATP-dependent helicases;nucleic acid binding;ATP binding;DNA-directed DNA polymerases;DNA binding	LOC_Os12g19370.1	DNA polymerase I family protein, expressed
HORVU1Hr1G065740			LOC_Os12g19370.1	DNA polymerase I family protein, expressed
HORVU1Hr1G065770	AT5G04590.1	sulfite reductase	LOC_Os05g42350.1	ferredoxin--nitrite reductase, putative, expressed
HORVU1Hr1G065790
HORVU1Hr1G065810	AT1G61250.1	secretory carrier 3	LOC_Os05g42330.1	secretory carrier-associated membrane protein, putative, expressed
HORVU1Hr1G065830	AT1G03530.1	nuclear assembly factor 1	LOC_Os05g42300.1	NAF1 domain containing protein, expressed
HORVU1Hr1G065910	AT5G01960.1	RING/U-box superfamily protein	LOC_Os01g07390.1	zinc finger, C3HC4 type family protein, expressed
HORVU1Hr1G065930	AT5G45960.1	GDSL-like Lipase/Acylhydrolase superfamily protein	LOC_Os02g01140.1	GDSL-like lipase/acylhydrolase, putative, expressed
HORVU1Hr1G065990	AT5G54250.2	cyclic nucleotide-gated cation channel 4	LOC_Os05g42250.1	cyclic nucleotide-gated ion channel 2, putative, expressed
HORVU1Hr1G066020	AT5G54250.1	cyclic nucleotide-gated cation channel 4	LOC_Os05g42250.1	cyclic nucleotide-gated ion channel 2, putative, expressed
HORVU1Hr1G066030	AT3G18850.3	lysophosphatidyl acyltransferase 5	LOC_Os05g42270.1	acyltransferase, putative, expressed
HORVU1Hr1G066050	AT5G54250.2	cyclic nucleotide-gated cation channel 4	LOC_Os05g42250.1	cyclic nucleotide-gated ion channel 2, putative, expressed
HORVU1Hr1G066080			LOC_Os05g42240.1	expressed protein
HORVU1Hr1G066090	AT5G45910.1	GDSL-like Lipase/Acylhydrolase superfamily protein	LOC_Os05g11910.1	GDSL-like lipase/acylhydrolase, putative, expressed
HORVU1Hr1G066120			LOC_Os08g08230.1	kinesin-like protein, identical, putative, expressed
HORVU1Hr1G066130	AT2G28720.1	Histone superfamily protein	LOC_Os08g38300.1	Core histone H2A/H2B/H3/H4 domain containing protein, putative, expressed
HORVU1Hr1G066190	AT4G21380.1	receptor kinase 3	LOC_Os05g42210.1	serine/threonine-protein kinase receptor precursor, putative, expressed
HORVU1Hr1G066240	AT5G54500.1	flavodoxin-like quinone reductase 1	LOC_Os05g42190.1	NADPH-dependent FMN reductase domain containing protein, expressed
HORVU1Hr1G066340	AT5G54510.1	Auxin-responsive GH3 family protein	LOC_Os05g42150.1	OsGH3.4 - Probable indole-3-acetic acid-amido synthetase, expressed
HORVU1Hr1G066370	AT5G54000.1	2-oxoglutarate (2OG) and Fe(II)-dependent oxygenase superfamily protein	LOC_Os06g08023.1	flavonol synthase/flavanone 3-hydroxylase, putative, expressed
HORVU1Hr1G066410	AT2G16030.1	S-adenosyl-L-methionine-dependent methyltransferases superfamily protein	LOC_Os05g42140.1	methyltransferase domain containing protein, expressed
HORVU1Hr1G066450	AT3G21770.1	Peroxidase superfamily protein	LOC_Os05g42000.1	peroxidase precursor, putative, expressed
HORVU1Hr1G066510	AT3G20680.1	Domain of unknown function (DUF1995)	LOC_Os05g42100.1	expressed protein
HORVU1Hr1G066520
HORVU1Hr1G066530	AT5G54660.1	HSP20-like chaperones superfamily protein	LOC_Os05g42120.1	heat shock protein, putative, expressed
HORVU1Hr1G066630	AT3G27090.1	DCD (Development and Cell Death) domain protein	LOC_Os05g41930.2	N-rich protein, putative, expressed
HORVU1Hr1G066650			LOC_Os05g41970.1	SSA1 - 2S albumin seed storage family protein precursor, expressed
HORVU1Hr1G066760	AT5G61060.1	histone deacetylase 5	LOC_Os07g41090.3	histone deacetylase, putative, expressed
HORVU1Hr1G066770	AT1G50660.1		LOC_Os05g41910.1	expressed protein
HORVU1Hr1G066910
HORVU1Hr1G066960	AT5G59970.1	Histone superfamily protein	LOC_Os05g39050.1	Core histone H2A/H2B/H3/H4 domain containing protein, putative, expressed
HORVU1Hr1G067020	AT5G53920.1	ribosomal protein L11 methyltransferase-related	LOC_Os05g41800.1	ribosomal protein L11 methyltransferase-related, putative, expressed
HORVU1Hr1G067080	AT3G22840.1	Chlorophyll A-B binding family protein	LOC_Os07g08160.1	early light-induced protein, chloroplast precursor, putative, expressed
HORVU1Hr1G067110	AT5G44210.1	erf domain protein 9	LOC_Os05g41780.1	AP2 domain containing protein, expressed
HORVU1Hr1G067140	AT5G48600.2	structural maintenance of chromosome 3	LOC_Os05g41750.1	RecF/RecN/SMC N terminal domain containing protein, expressed
HORVU1Hr1G067150
HORVU1Hr1G067160	AT1G28360.1	ERF domain protein 12	LOC_Os05g41760.1	AP2 domain containing protein, expressed
HORVU1Hr1G067170	AT5G48600.2	structural maintenance of chromosome 3
HORVU1Hr1G067230	AT1G79330.1	metacaspase 5	LOC_Os05g41670.1	ICE-like protease p20 domain containing protein, putative, expressed
HORVU1Hr1G067330
HORVU1Hr1G067370	AT5G04000.2		LOC_Os05g41620.1	expressed protein
HORVU1Hr1G067480	AT2G41540.3	6-phosphogluconate dehydrogenase family protein	LOC_Os05g41590.1	glycerol-3-phosphate dehydrogenase, putative, expressed
HORVU1Hr1G067490
HORVU1Hr1G067520	AT5G63690.1	Nucleic acid-binding, OB-fold-like protein	LOC_Os07g37720.1	expressed protein
HORVU1Hr1G067530
HORVU1Hr1G067550	AT2G41560.1	autoinhibited Ca(2+)-ATPase, isoform 4	LOC_Os05g41580.1	calcium-transporting ATPase, plasma membrane-type, putative, expressed
HORVU1Hr1G067850	AT1G15220.2	cytochrome c biogenesis protein family	LOC_Os02g17520.1	cytochrome c-type biogenesis protein ccmH precursor, putative, expressed
HORVU1Hr1G067910	AT4G32390.1	Nucleotide-sugar transporter family protein	LOC_Os05g41480.1	domain of unknown function, DUF250 domain containing protein, expressed
HORVU1Hr1G067960	AT1G15220.1	cytochrome c biogenesis protein family	LOC_Os02g17520.1	cytochrome c-type biogenesis protein ccmH precursor, putative, expressed
HORVU1Hr1G067980	AT3G12490.2	cystatin B	LOC_Os05g41460.1	cysteine proteinase inhibitor precursor protein, putative, expressed
HORVU1Hr1G068010	AT2G26760.1	Cyclin B1;4	LOC_Os05g41390.1	cyclin, putative, expressed
HORVU1Hr1G068030	AT2G40890.1	cytochrome P450, family 98, subfamily A, polypeptide 3	LOC_Os05g41440.1	cytochrome P450, putative, expressed
HORVU1Hr1G068080	AT2G26760.1	Cyclin B1;4	LOC_Os05g41390.1	cyclin, putative, expressed
HORVU1Hr1G068110	AT1G34460.1	CYCLIN B1;5	LOC_Os05g42200.1	cyclin-B1-1, putative, expressed
HORVU1Hr1G068160	AT3G11520.1	CYCLIN B1;3	LOC_Os05g41390.1	cyclin, putative, expressed
HORVU1Hr1G068170	AT5G12250.1	beta-6 tubulin	LOC_Os01g18050.1	tubulin/FtsZ domain containing protein, putative, expressed
HORVU1Hr1G068200	AT3G14470.1	NB-ARC domain-containing disease resistance protein	LOC_Os05g41310.1	disease resistance protein RGA2, putative, expressed
HORVU1Hr1G068220	AT5G06950.4	bZIP transcription factor family protein	LOC_Os01g59350.1	transcription factor, putative, expressed
HORVU1Hr1G068330			LOC_Os11g01320.1	expressed protein
HORVU1Hr1G068440	AT2G27030.3	calmodulin 5	LOC_Os07g48780.1	OsCam1-2 - Calmodulin, expressed
HORVU1Hr1G068460	AT1G73100.1	SU(VAR)3-9 homolog 3	LOC_Os05g41172.2	histone-lysine N-methyltransferase, H3 lysine-9 specific SUVH1, putative, expressed
HORVU1Hr1G068490	AT2G27020.1	20S proteasome alpha subunit G1	LOC_Os01g59600.2	peptidase, T1 family, putative, expressed
HORVU1Hr1G068500	AT3G51510.1		LOC_Os05g41190.1	expressed protein
HORVU1Hr1G068520	AT2G32460.1	myb domain protein 101	LOC_Os01g59660.2	MYB family transcription factor, putative, expressed
HORVU1Hr1G068530
HORVU1Hr1G068570	AT5G46170.1	F-box family protein	LOC_Os05g41130.1	OsFBX168 - F-box domain containing protein, expressed
HORVU1Hr1G068580	AT1G36050.2	Endoplasmic reticulum vesicle transporter protein	LOC_Os05g41120.1	endoplasmic reticulum-Golgi intermediate compartment protein 3, putative, expressed
HORVU1Hr1G068590			LOC_Os02g47480.1	expressed protein
HORVU1Hr1G068760	AT3G56850.1	ABA-responsive element binding protein 3	LOC_Os05g41070.1	bZIP transcription factor, putative, expressed
HORVU1Hr1G068770	AT4G40030.2	Histone superfamily protein	LOC_Os05g41080.1	histone H3, putative, expressed
HORVU1Hr1G068790	AT1G10630.1	ADP-ribosylation factor A1F	LOC_Os05g41060.1	ADP-ribosylation factor, putative, expressed
HORVU1Hr1G068800	AT2G43820.1	UDP-glucosyltransferase 74F2	LOC_Os03g48740.1	indole-3-acetate beta-glucosyltransferase, putative, expressed
HORVU1Hr1G068830	AT3G43720.1	Bifunctional inhibitor/lipid-transfer protein/seed storage 2S albumin superfamily protein	LOC_Os05g41030.1	LTPL67 - Protease inhibitor/seed storage/LTP family protein precursor, expressed
HORVU1Hr1G068910	AT3G47510.1		LOC_Os05g40890.2	expressed protein
HORVU1Hr1G068940	AT3G01170.1	Ribosomal protein L34e superfamily protein	LOC_Os05g40950.1	pentatricopeptide repeat-containing protein, putative, expressed
HORVU1Hr1G068960	AT1G51340.2	MATE efflux family protein	LOC_Os10g13940.1	MATE efflux protein, putative, expressed
HORVU1Hr1G069020	AT4G21070.1	breast cancer susceptibility1	LOC_Os05g40810.1	BRCA1 C Terminus domain containing protein, expressed
HORVU1Hr1G069080	AT1G77350.2		LOC_Os05g40780.1	keratinocytes-associated protein 2, putative, expressed
HORVU1Hr1G069100	AT1G79620.1	Leucine-rich repeat protein kinase family protein	LOC_Os05g40770.1	leucine-rich repeat family protein, putative, expressed
HORVU1Hr1G069160	AT4G38180.1	FAR1-related sequence 5	LOC_Os06g13900.1	transposon protein, putative, unclassified, expressed
HORVU1Hr1G069210	AT2G38630.1	Transducin/WD40 repeat-like superfamily protein	LOC_Os05g40410.1	expressed protein
HORVU1Hr1G069310	AT5G24910.1	cytochrome P450, family 714, subfamily A, polypeptide 1	LOC_Os05g40384.1	cytochrome P450, putative, expressed
HORVU1Hr1G069420	AT5G58280.1	AP2/B3-like transcriptional factor family protein	LOC_Os05g40280.1	B3 DNA binding domain containing protein, expressed
HORVU1Hr1G069430	AT1G32070.3	nuclear shuttle interacting	LOC_Os05g40260.1	acetyltransferase, GNAT family, putative, expressed
HORVU1Hr1G069440	AT1G32070.3	nuclear shuttle interacting	LOC_Os05g40260.1	acetyltransferase, GNAT family, putative, expressed
HORVU1Hr1G069490	AT1G69740.1	Aldolase superfamily protein	LOC_Os06g49110.3	delta-aminolevulinic acid dehydratase, chloroplast precursor, putative, expressed
HORVU1Hr1G069510	AT5G58300.1	Leucine-rich repeat protein kinase family protein	LOC_Os05g40200.1	inactive receptor kinase At2g26730 precursor, putative, expressed
HORVU1Hr1G069530	AT3G08690.2	ubiquitin-conjugating enzyme 11	LOC_Os01g60410.1	ubiquitin-conjugating enzyme, putative, expressed
HORVU1Hr1G069550	AT3G08710.1	thioredoxin H-type 9	LOC_Os05g40190.1	thioredoxin, putative, expressed
HORVU1Hr1G069560	AT5G01920.1	Protein kinase superfamily protein	LOC_Os05g40180.1	serine/threonine-protein kinase stt7, chloroplast precursor, putative, expressed
HORVU1Hr1G069620	AT2G40750.1	WRKY DNA-binding protein 54	LOC_Os05g40060.1	WRKY48, expressed
HORVU1Hr1G069640			LOC_Os05g40070.1	WRKY84, expressed
HORVU1Hr1G069830	AT1G69530.2	expansin A1	LOC_Os05g39990.1	expansin precursor, putative, expressed
HORVU1Hr1G069840
HORVU1Hr1G070040	AT5G55830.1	Concanavalin A-like lectin protein kinase family protein	LOC_Os02g26160.1	receptor lectin kinase like protein, putative, expressed
HORVU1Hr1G070080	AT2G30370.1	allergen-related	LOC_Os05g39880.1	expressed protein
HORVU1Hr1G070100	AT5G58380.1	SOS3-interacting protein 1	LOC_Os05g39870.1	CAMK_KIN1/SNF1/Nim1_like.24 - CAMK includes calcium/calmodulin depedent protein kinases, expressed
HORVU1Hr1G070110	AT5G46280.1	Minichromosome maintenance (MCM2/3/5) family protein	LOC_Os05g39850.1	MCM3 - Putative minichromosome maintenance MCM complex subunit 3, expressed
HORVU1Hr1G070120	AT2G38370.1	Plant protein of unknown function (DUF827)	LOC_Os05g39840.1	expressed protein
HORVU1Hr1G070140	AT2G40475.1		LOC_Os05g39830.1	expressed protein
HORVU1Hr1G070190	AT2G30300.1	Major facilitator superfamily protein	LOC_Os05g39800.1	NFD4, putative, expressed
HORVU1Hr1G070200	AT5G07020.1	proline-rich family protein	LOC_Os02g35090.1	expressed protein
HORVU1Hr1G070220	AT3G08860.1	PYRIMIDINE 4	LOC_Os05g39770.1	aminotransferase, putative, expressed
HORVU1Hr1G070270	AT5G05350.1	PLAC8 family protein	LOC_Os05g39730.1	SAG20, putative, expressed
HORVU1Hr1G070290	AT5G07020.1	proline-rich family protein	LOC_Os02g35090.1	expressed protein
HORVU1Hr1G070390	AT5G58430.1	exocyst subunit exo70 family protein B1	LOC_Os05g39610.1	exo70 exocyst complex subunit domain containing protein, expressed
HORVU1Hr1G070410	AT2G40340.1	Integrase-type DNA-binding superfamily protein	LOC_Os05g39590.2	AP2 domain containing protein, expressed
HORVU1Hr1G070420	AT5G05440.1	Polyketide cyclase/dehydrase and lipid transport superfamily protein	LOC_Os05g39580.1	bet v I allergen family protein, putative, expressed
HORVU1Hr1G070440			LOC_Os05g39530.1	ribonuclease P family protein, putative, expressed
HORVU1Hr1G070460	AT1G05300.1	zinc transporter 5 precursor	LOC_Os05g39560.1	metal cation transporter, putative, expressed
HORVU1Hr1G070580	AT5G45840.2	Leucine-rich repeat protein kinase family protein	LOC_Os05g39410.2	expressed protein
HORVU1Hr1G070610	AT5G05520.1	Outer membrane OMP85 family protein	LOC_Os05g39390.1	outer membrane protein, OMP85 family protein, expressed
HORVU1Hr1G070640	AT3G11110.1	RING/U-box superfamily protein	LOC_Os05g39260.1	zinc finger, C3HC4 type domain containing protein, expressed
HORVU1Hr1G070690	AT5G01300.1	PEBP (phosphatidylethanolamine-binding protein) family protein	LOC_Os05g39250.1	phosphatidylethanolamine-binding protein, putative, expressed
HORVU1Hr1G070700	AT5G59970.1	Histone superfamily protein	LOC_Os05g38740.1	Core histone H2A/H2B/H3/H4 domain containing protein, putative, expressed
HORVU1Hr1G070710	AT1G14130.1	2-oxoglutarate (2OG) and Fe(II)-dependent oxygenase superfamily protein	LOC_Os04g39980.1	gibberellin 20 oxidase 2, putative, expressed
HORVU1Hr1G070730	AT2G38290.1	ammonium transporter 2	LOC_Os05g39240.1	ammonium transporter protein, putative, expressed
HORVU1Hr1G070800	AT5G07610.1	F-box family protein	LOC_Os05g16240.1	expressed protein
HORVU1Hr1G070810			LOC_Os05g39210.1	expressed protein
HORVU1Hr1G070880	AT1G64940.1	cytochrome P450, family 87, subfamily A, polypeptide 6	LOC_Os10g37100.1	cytochrome P450, putative, expressed
HORVU1Hr1G070960	AT5G20550.1	2-oxoglutarate (2OG) and Fe(II)-dependent oxygenase superfamily protein	LOC_Os06g07941.1	iron/ascorbate-dependent oxidoreductase, putative, expressed
HORVU1Hr1G071130	AT4G25110.1	metacaspase 2	LOC_Os03g27210.1	LOL3, putative, expressed
HORVU1Hr1G071150	AT3G55960.1	Haloacid dehalogenase-like hydrolase (HAD) superfamily protein	LOC_Os05g39070.3	NLI interacting factor-like phosphatase, putative, expressed
HORVU1Hr1G071180	AT3G14200.1	Chaperone DnaJ-domain superfamily protein	LOC_Os08g35160.1	heat shock protein DnaJ, putative, expressed
HORVU1Hr1G071190	AT3G53730.1	Histone superfamily protein	LOC_Os05g38740.1	Core histone H2A/H2B/H3/H4 domain containing protein, putative, expressed
HORVU1Hr1G071210	AT5G59970.1	Histone superfamily protein	LOC_Os05g38740.1	Core histone H2A/H2B/H3/H4 domain containing protein, putative, expressed
HORVU1Hr1G071260	AT5G53970.1	Tyrosine transaminase family protein	LOC_Os02g20360.1	tyrosine aminotransferase, putative, expressed
HORVU1Hr1G071280	AT2G22560.1	Kinase interacting (KIP1-like) family protein	LOC_Os05g39000.1	KIP1, putative, expressed
HORVU1Hr1G071340	AT5G60010.1	ferric reductase-like transmembrane component family protein	LOC_Os05g38980.1	respiratory burst oxidase, putative, expressed
HORVU1Hr1G071350	AT4G31130.1	Protein of unknown function (DUF1218)	LOC_Os05g38960.1	expressed protein
HORVU1Hr1G071380			LOC_Os05g38940.1	expressed protein
HORVU1Hr1G071390			LOC_Os05g38940.1	expressed protein
HORVU1Hr1G071430			LOC_Os05g38940.1	expressed protein
HORVU1Hr1G071440			LOC_Os01g41530.1	OsFBL2 - F-box domain and LRR containing protein, expressed
HORVU1Hr1G071500
HORVU1Hr1G071560	AT3G09660.1	minichromosome maintenance 8	LOC_Os05g38850.1	MCM8 - Putative minichromosome maintenance MCM family subunit 8, expressed
HORVU1Hr1G071570	AT5G02960.1	Ribosomal protein S12/S23 family protein	LOC_Os01g61814.1	40S ribosomal protein S23, putative, expressed
HORVU1Hr1G071580	AT5G02880.1	ubiquitin-protein ligase 4	LOC_Os05g38830.2	HECT-domain domain containing protein, expressed
HORVU1Hr1G071760	AT5G59970.1	Histone superfamily protein	LOC_Os05g38740.1	Core histone H2A/H2B/H3/H4 domain containing protein, putative, expressed
HORVU1Hr1G071770	AT5G59970.1	Histone superfamily protein	LOC_Os01g61920.1	Core histone H2A/H2B/H3/H4 domain containing protein, putative, expressed
HORVU1Hr1G071780	AT2G39340.1	SAC3/GANP/Nin1/mts3/eIF-3 p25 family	LOC_Os05g38730.1	SAC3/GANP family protein, putative, expressed
HORVU1Hr1G071870	AT2G39370.1		LOC_Os05g38690.1	expressed protein
HORVU1Hr1G071910	AT5G02580.1	Plant protein 1589 of unknown function	LOC_Os05g38680.1	plant-specific domain TIGR01589 family protein, expressed
HORVU1Hr1G071930	AT2G39450.1	Cation efflux family protein	LOC_Os01g62070.1	cation efflux family protein, putative, expressed
HORVU1Hr1G071940			LOC_Os02g45000.1	expressed protein
HORVU1Hr1G071950	AT5G02560.1	histone H2A 12	LOC_Os05g38640.1	Core histone H2A/H2B/H3/H4 domain containing protein, putative, expressed
HORVU1Hr1G071960	AT5G02560.1	histone H2A 12	LOC_Os05g38640.1	Core histone H2A/H2B/H3/H4 domain containing protein, putative, expressed
HORVU1Hr1G071980	AT5G27670.1	histone H2A 7	LOC_Os03g17100.1	Core histone H2A/H2B/H3/H4 domain containing protein, putative, expressed
HORVU1Hr1G072050	AT3G50280.1	HXXXD-type acyl-transferase family protein	LOC_Os08g01970.1	retrotransposon protein, putative, unclassified, expressed
HORVU1Hr1G072060	AT1G07770.2	ribosomal protein S15A	LOC_Os02g27760.1	40S ribosomal protein S15a, putative, expressed
HORVU1Hr1G072070	AT3G46060.1	RAB GTPase homolog 8A	LOC_Os05g38630.1	ras-related protein, putative, expressed
HORVU1Hr1G072170	AT5G59770.1	Protein-tyrosine phosphatase-like, PTPLA	LOC_Os05g38590.2	expressed protein
HORVU1Hr1G072180	AT5G59750.2	DHBP synthase RibB-like alpha/beta domain;GTP cyclohydrolase II	LOC_Os05g38570.1	riboflavin biosynthesis protein ribAB, chloroplast precursor, putative, expressed
HORVU1Hr1G072190	AT3G45980.1	Histone superfamily protein	LOC_Os03g17084.1	Core histone H2A/H2B/H3/H4 domain containing protein, putative, expressed
HORVU1Hr1G072200	AT3G46460.1	ubiquitin-conjugating enzyme 13	LOC_Os05g38550.2	ubiquitin-conjugating enzyme, putative, expressed
HORVU1Hr1G072210			LOC_Os06g28770.1	expressed protein
HORVU1Hr1G072220	AT3G12580.1	heat shock protein 70	LOC_Os05g38530.1	DnaK family protein, putative, expressed
HORVU1Hr1G072300			LOC_Os11g43500.1	NBS-LRR type disease resistance protein, putative, expressed
HORVU1Hr1G072360	AT2G01480.1	O-fucosyltransferase family protein	LOC_Os01g62390.1	growth regulator related protein, putative, expressed
HORVU1Hr1G072370	AT5G02370.1	ATP binding microtubule motor family protein	LOC_Os05g38480.1	kinesin motor domain containing protein, putative, expressed
HORVU1Hr1G072400	AT1G74410.1	RING/U-box superfamily protein	LOC_Os06g12560.1	zinc finger, C3HC4 type, domain containing protein, expressed
HORVU1Hr1G072430	AT5G02320.2	myb domain protein 3r-5	LOC_Os05g38460.1	MYB family transcription factor, putative, expressed
HORVU1Hr1G072500	AT2G28660.1	Chloroplast-targeted copper chaperone protein	LOC_Os08g31340.1	heavy metal-associated domain containing protein, expressed
HORVU1Hr1G072570	AT3G55520.1	FKBP-like peptidyl-prolyl cis-trans isomerase family protein	LOC_Os05g38370.1	peptidyl-prolyl cis-trans isomerase, FKBP-type, putative, expressed
HORVU1Hr1G072580	AT3G55515.1	ROTUNDIFOLIA like 7	LOC_Os01g62605.1	expressed protein
HORVU1Hr1G072610	AT4G21105.1	cytochrome-c oxidases;electron carriers	LOC_Os02g06650.1	COX VIIa, putative, expressed
HORVU1Hr1G072640	AT5G02130.1	Tetratricopeptide repeat (TPR)-like superfamily protein	LOC_Os05g38330.1	NDP1, putative, expressed
HORVU1Hr1G072670	AT2G37770.2	NAD(P)-linked oxidoreductase superfamily protein	LOC_Os01g62870.1	oxidoreductase, aldo/keto reductase family protein, putative, expressed
HORVU1Hr1G072700	AT2G37770.2	NAD(P)-linked oxidoreductase superfamily protein	LOC_Os05g38230.1	oxidoreductase, aldo/keto reductase family protein, putative, expressed
HORVU1Hr1G072750	AT3G53900.2	uracil phosphoribosyltransferase	LOC_Os05g38170.1	phosphoribosyl transferase, putative, expressed
HORVU1Hr1G072820	AT3G05330.1	cyclin family	LOC_Os02g26140.1	microtubule-binding protein TANGLED1, putative, expressed
HORVU1Hr1G072840
HORVU1Hr1G072850	AT5G02030.1	POX (plant homeobox) family protein	LOC_Os05g38120.1	homeodomain protein, putative, expressed
HORVU1Hr1G072890	AT3G55646.1		LOC_Os05g38040.4	expressed protein
HORVU1Hr1G072910	AT5G02010.1	RHO guanyl-nucleotide exchange factor 7	LOC_Os05g38000.1	ATROPGEF7/ROPGEF7, putative, expressed
HORVU1Hr1G072930	AT1G80190.1	partner of SLD five 1	LOC_Os05g37980.1	PSF1 - Putative GINS complex subunit, expressed
HORVU1Hr1G073010			LOC_Os05g37930.1	expressed protein
HORVU1Hr1G073040	AT3G54020.1	Arabidopsis Inositol phosphorylceramide synthase 1	LOC_Os05g37910.1	phosphatidic acid phosphatase-related, putative, expressed
HORVU1Hr1G073060	AT3G54020.1	Arabidopsis Inositol phosphorylceramide synthase 1	LOC_Os05g37910.1	phosphatidic acid phosphatase-related, putative, expressed
HORVU1Hr1G073070	AT3G04710.2	ankyrin repeat family protein	LOC_Os03g42350.1	ankyrin, putative, expressed
HORVU1Hr1G073130	AT3G54130.1	Josephin family protein	LOC_Os01g63250.1	josephin, putative, expressed
HORVU1Hr1G073210	AT2G38060.1	phosphate transporter 4;2	LOC_Os05g37820.1	transporter, major facilitator family, putative, expressed
HORVU1Hr1G073230	AT2G39940.1	RNI-like superfamily protein	LOC_Os05g37690.1	OsFBL23 - F-box domain and LRR containing protein, expressed
HORVU1Hr1G073280	AT3G47000.1	Glycosyl hydrolase family protein	LOC_Os05g37700.1	periplasmic beta-glucosidase precursor, putative, expressed
HORVU1Hr1G073300	AT2G38090.1	Duplicated homeodomain-like superfamily protein	LOC_Os05g37730.1	MYB family transcription factor, putative, expressed
HORVU1Hr1G073330	AT2G39980.1	HXXXD-type acyl-transferase family protein	LOC_Os05g37660.1	transferase family protein, putative, expressed
HORVU1Hr1G073340	AT2G38110.1	glycerol-3-phosphate acyltransferase 6	LOC_Os01g63580.1	glycerol-3-phosphate acyltransferase, putative, expressed
HORVU1Hr1G073460	AT2G29670.1	Tetratricopeptide repeat (TPR)-like superfamily protein	LOC_Os05g37520.1	expressed protein
HORVU1Hr1G073480			LOC_Os05g37460.1	expressed protein
HORVU1Hr1G073490	AT2G38120.1	Transmembrane amino acid transporter family protein	LOC_Os05g37470.1	transmembrane amino acid transporter protein, putative, expressed
HORVU1Hr1G073600	AT3G52240.1		LOC_Os05g37340.1	expressed protein
HORVU1Hr1G073610	AT3G52240.1		LOC_Os05g37340.1	expressed protein
HORVU1Hr1G073670	AT1G09200.1	Histone superfamily protein	LOC_Os04g34240.1	histone H3, putative, expressed
HORVU1Hr1G073680	AT3G53730.1	Histone superfamily protein	LOC_Os07g36500.1	Core histone H2A/H2B/H3/H4 domain containing protein, putative, expressed
HORVU1Hr1G073700	AT2G27690.1	cytochrome P450, family 94, subfamily C, polypeptide 1	LOC_Os05g37250.1	cytochrome P450, putative, expressed
HORVU1Hr1G073720	AT3G59310.1	Eukaryotic protein of unknown function (DUF914)	LOC_Os05g37200.1	solute carrier family 35 member F2, putative, expressed
HORVU1Hr1G073870	AT1G08320.1	bZIP transcription factor family protein	LOC_Os05g37170.1	transcription factor, putative, expressed
HORVU1Hr1G073940	AT2G38090.1	Duplicated homeodomain-like superfamily protein	LOC_Os05g37060.1	MYB family transcription factor, putative, expressed
HORVU1Hr1G074000	AT3G11600.1		LOC_Os05g37030.1	expressed protein
HORVU1Hr1G074020	AT3G52525.1	ovate family protein 6	LOC_Os01g64430.1	DUF623 domain containing protein, expressed
HORVU1Hr1G074060	AT3G44200.1	NIMA (never in mitosis, gene A)-related 6	LOC_Os05g36960.1	protein kinase, putative, expressed
HORVU1Hr1G074110	AT1G08460.1	histone deacetylase 8	LOC_Os05g36920.1	histone deacetylase, putative, expressed
HORVU1Hr1G074130	AT5G06370.1	NC domain-containing protein-related	LOC_Os05g36910.1	NC domain-containing protein, putative, expressed
HORVU1Hr1G074260	AT4G38620.1	myb domain protein 4	LOC_Os05g35500.1	MYB family transcription factor, putative, expressed
HORVU1Hr1G074290
HORVU1Hr1G074330	AT1G43670.1	Inositol monophosphatase family protein	LOC_Os05g36270.1	fructose-1,6-bisphosphatase, putative, expressed
HORVU1Hr1G074340	AT1G09200.1	Histone superfamily protein	LOC_Os04g34240.1	histone H3, putative, expressed
HORVU1Hr1G074350	AT5G09810.1	actin 7	LOC_Os01g64630.1	actin, putative, expressed
HORVU1Hr1G074370	AT1G72040.1	P-loop containing nucleoside triphosphate hydrolases superfamily protein	LOC_Os01g65350.1	deoxynucleoside kinase family, putative, expressed
HORVU1Hr1G074380	AT2G36290.1	alpha/beta-Hydrolases superfamily protein	LOC_Os04g33600.1	hydrolase, alpha/beta fold family protein, putative, expressed
HORVU1Hr1G074410	AT1G34320.1	Protein of unknown function (DUF668)	LOC_Os05g35530.1	expressed protein
HORVU1Hr1G074460	AT2G16570.1	GLN phosphoribosyl pyrophosphate amidotransferase 1	LOC_Os05g35580.1	amidophosphoribosyltransferase, chloroplast precursor, putative, expressed
HORVU1Hr1G074490	AT1G22540.1	Major facilitator superfamily protein	LOC_Os05g35594.1	peptide transporter, putative, expressed
HORVU1Hr1G074580	AT4G09600.1	GAST1 protein homolog 3	LOC_Os05g35690.1	GASR6 - Gibberellin-regulated GASA/GAST/Snakin family protein precursor, expressed
HORVU1Hr1G074590	AT2G22250.3	aspartate aminotransferase	LOC_Os01g65090.1	aminotransferase, classes I and II, domain containing protein, expressed
HORVU1Hr1G074600	AT1G71865.1		LOC_Os01g65094.1	expressed protein
HORVU1Hr1G074660	AT1G71950.1	Proteinase inhibitor, propeptide	LOC_Os05g35740.1	subtilisin N-terminal Region family protein, expressed
HORVU1Hr1G074670	AT5G63650.1	SNF1-related protein kinase 2.5	LOC_Os01g64970.1	CAMK_CAMK_like.11 - CAMK includes calcium/calmodulin depedent protein kinases, expressed
HORVU1Hr1G074730	AT5G17210.1	Protein of unknown function (DUF1218)	LOC_Os05g35830.1	expressed protein
HORVU1Hr1G074840	AT5G17210.1	Protein of unknown function (DUF1218)	LOC_Os05g35960.1	expressed protein
HORVU1Hr1G074860	AT1G01540.2	Protein kinase superfamily protein	LOC_Os05g36050.1	serine/threonine-protein kinase, putative, expressed
HORVU1Hr1G074890	AT4G24630.1	DHHC-type zinc finger family protein	LOC_Os05g36090.1	zinc finger DHHC domain-containing protein, putative, expressed
HORVU1Hr1G074900			LOC_Os05g36160.1	G-box-binding factor 4, putative, expressed
HORVU1Hr1G074940	AT1G25280.1	tubby like protein 10	LOC_Os05g36190.1	OsFBT7 - F-box and tubby domain containing protein, expressed
HORVU1Hr1G075030	AT1G43130.1	like COV 2	LOC_Os05g36110.2	protein of unknown function DUF502 domain containing protein, expressed
HORVU1Hr1G075110	AT2G46860.1	pyrophosphorylase 3	LOC_Os05g36260.1	soluble inorganic pyrophosphatase, putative, expressed
HORVU1Hr1G075120	AT1G35420.1	alpha/beta-Hydrolases superfamily protein	LOC_Os05g35470.1	dienelactone hydrolase family protein, expressed
HORVU1Hr1G075150	AT4G09160.1	SEC14 cytosolic factor family protein / phosphoglyceride transfer family protein	LOC_Os05g35460.1	patellin protein, putative, expressed
HORVU1Hr1G075160	AT1G75290.1	NAD(P)-binding Rossmann-fold superfamily protein	LOC_Os01g01660.1	isoflavone reductase, putative, expressed
HORVU1Hr1G075200			LOC_Os05g43030.1	expressed protein
HORVU1Hr1G075210	AT1G04770.1	Tetratricopeptide repeat (TPR)-like superfamily protein	LOC_Os05g43040.1	tetratricopeptide repeat domain containing protein, expressed
HORVU1Hr1G075270	AT5G04290.1	kow domain-containing transcription factor 1	LOC_Os05g43060.1	retrotransposon, putative, centromere-specific, expressed
HORVU1Hr1G075520	AT1G19715.3	Mannose-binding lectin superfamily protein	LOC_Os05g43240.3	jacalin-like lectin domain containing protein, expressed
HORVU1Hr1G075530	AT1G09850.1	xylem bark cysteine peptidase 3	LOC_Os05g43230.1	oryzain alpha chain precursor, putative, expressed
HORVU1Hr1G075580	AT5G56550.1	oxidative stress 3	LOC_Os05g44900.1	expressed protein
HORVU1Hr1G075620	AT3G47780.1	ABC2 homolog 6	LOC_Os08g30770.1	ABC transporter, ATP-binding protein, putative, expressed
HORVU1Hr1G075640	AT3G47730.1	ATP-binding cassette A2	LOC_Os08g30740.1	ABC transporter, ATP-binding protein, putative, expressed
HORVU1Hr1G075670	AT5G25930.1	Protein kinase family protein with leucine-rich repeat domain	LOC_Os05g44770.1	receptor-like protein kinase 5 precursor, putative, expressed
HORVU1Hr1G075820	AT1G63640.1	P-loop nucleoside triphosphate hydrolases superfamily protein with CH (Calponin Homology) domain	LOC_Os05g44560.1	kinesin motor domain containing protein, expressed
HORVU1Hr1G075830	AT3G16360.2	HPT phosphotransmitter 4	LOC_Os05g44570.1	histidine-containing phosphotransfer protein, putative, expressed
HORVU1Hr1G075840	AT2G25740.1	ATP-dependent protease La (LON) domain protein	LOC_Os05g44590.2	ATP-dependent protease La, putative, expressed
HORVU1Hr1G075860	AT5G19730.1	Pectin lyase-like superfamily protein	LOC_Os05g44600.1	pectinesterase, putative, expressed
HORVU1Hr1G075880			LOC_Os05g44630.1	IQ calmodulin-binding motif family protein, putative, expressed
HORVU1Hr1G075900	AT5G23940.1	HXXXD-type acyl-transferase family protein	LOC_Os08g44840.1	transferase family protein, putative, expressed
HORVU1Hr1G075920	AT1G63640.2	P-loop nucleoside triphosphate hydrolases superfamily protein with CH (Calponin Homology) domain	LOC_Os05g44560.1	kinesin motor domain containing protein, expressed
HORVU1Hr1G076040	AT1G09815.1	polymerase delta 4	LOC_Os08g06620.1	DNA polymerase delta subunit 4 family, putative, expressed
HORVU1Hr1G076060	AT5G47320.1	ribosomal protein S19	LOC_Os07g25024.1	chloroplast 30S ribosomal protein S19, putative
HORVU1Hr1G076080	AT1G09815.1	polymerase delta 4	LOC_Os08g06620.1	DNA polymerase delta subunit 4 family, putative, expressed
HORVU1Hr1G076090	AT5G19690.1	staurosporin and temperature sensitive 3-like A	LOC_Os05g44360.1	oligosaccharyl transferase, putative, expressed
HORVU1Hr1G076100	AT1G74310.1	heat shock protein 101	LOC_Os05g44340.1	heat shock protein 101, putative, expressed
HORVU1Hr1G076120	AT4G32480.1	Protein of unknown function (DUF506)	LOC_Os01g54340.1	plant-specific domain TIGR01615 family protein, expressed
HORVU1Hr1G076170	AT1G28240.1	Protein of unknown function (DUF616)	LOC_Os01g19870.1	hydrolase, acting on carbon-nitrogen, putative, expressed
HORVU1Hr1G076180	AT4G04910.1	AAA-type ATPase family protein	LOC_Os05g44310.1	vesicle-fusing ATPase, putative, expressed
HORVU1Hr1G076190	AT1G74310.1	heat shock protein 101	LOC_Os05g44340.1	heat shock protein 101, putative, expressed
HORVU1Hr1G076200
HORVU1Hr1G076210	AT1G21230.1	wall associated kinase 5	LOC_Os09g38830.1	OsWAK89a - OsWAK receptor-like protein kinase, expressed
HORVU1Hr1G076300	AT1G29670.1	GDSL-like Lipase/Acylhydrolase superfamily protein	LOC_Os05g44200.1	GDSL-like lipase/acylhydrolase, putative, expressed
HORVU1Hr1G076350	AT1G78580.1	trehalose-6-phosphate synthase	LOC_Os05g44210.2	trehalose-6-phosphate synthase, putative, expressed
HORVU1Hr1G076380	AT3G19510.1	Homeodomain-like protein with RING/FYVE/PHD-type zinc finger domain	LOC_Os06g12400.1	Homeobox domain containing protein, expressed
HORVU1Hr1G076390	AT1G28280.2	VQ motif-containing protein	LOC_Os01g54400.1	VQ domain containing protein, putative, expressed
HORVU1Hr1G076420	AT4G18930.1	RNA ligase/cyclic nucleotide phosphodiesterase family protein	LOC_Os05g44170.1	cyclic phosphodiesterase, putative, expressed
HORVU1Hr1G076470	AT1G78660.3	gamma-glutamyl hydrolase 1	LOC_Os05g44130.1	gamma-glutamyl hydrolase precursor, putative, expressed
HORVU1Hr1G076490	AT1G06920.1	ovate family protein 4	LOC_Os05g44090.1	DUF623 domain containing protein, expressed
HORVU1Hr1G076530	AT3G18820.1	RAB GTPase homolog G3F	LOC_Os05g44050.1	ras-related protein, putative, expressed
HORVU1Hr1G076580	AT1G64260.1	MuDR family transposase	LOC_Os08g19770.1	expressed protein
HORVU1Hr1G076590	AT5G46020.1		LOC_Os05g43970.1	heat- and acid-stable phosphoprotein, putative, expressed
HORVU1Hr1G076610	AT1G04170.1	eukaryotic translation initiation factor 2 gamma subunit	LOC_Os12g41400.1	eukaryotic translation initiation factor 2 subunit gamma, putative, expressed
HORVU1Hr1G076620	AT1G28520.2	vascular plant one zinc finger protein	LOC_Os05g43950.1	expressed protein
HORVU1Hr1G076690	AT2G33860.1	Transcriptional factor B3 family protein / auxin-responsive factor AUX/IAA-related	LOC_Os05g43920.1	auxin response factor 14, putative, expressed
HORVU1Hr1G076730	AT1G78440.1	Arabidopsis thaliana gibberellin 2-oxidase 1	LOC_Os05g43880.1	gibberellin 2-beta-dioxygenase, putative, expressed
HORVU1Hr1G076750	AT3G14180.1	sequence-specific DNA binding transcription factors	LOC_Os03g18330.1	transcription factor like protein, putative, expressed
HORVU1Hr1G076800	AT2G34140.1	Dof-type zinc finger DNA-binding family protein	LOC_Os01g55340.1	dof zinc finger domain containing protein, putative, expressed
HORVU1Hr1G076870	AT2G14260.1	proline iminopeptidase	LOC_Os05g43830.1	hydrolase, alpha/beta fold family domain containing protein, expressed
HORVU1Hr1G076880	AT4G28950.1	RHO-related protein from plants 9	LOC_Os05g43820.3	ras-related protein, putative, expressed
HORVU1Hr1G076900	AT1G53320.1	tubby like protein 7	LOC_Os05g43850.1	OsFBT9 - F-box and tubby domain containing protein, expressed
HORVU1Hr1G076910	AT4G18700.1	CBL-interacting protein kinase 12	LOC_Os05g43840.1	CAMK_KIN1/SNF1/Nim1_like.25 - CAMK includes calcium/calmodulin depedent protein kinases, expressed
HORVU1Hr1G076940	AT1G70630.1	Nucleotide-diphospho-sugar transferase family protein	LOC_Os05g43810.1	expressed protein
HORVU1Hr1G076950	AT3G22910.1	ATPase E1-E2 type family protein / haloacid dehalogenase-like hydrolase family protein	LOC_Os10g28240.1	calcium-transporting ATPase, plasma membrane-type, putative, expressed
HORVU1Hr1G077020	AT4G09640.1	Protein of unknown function (DUF803)	LOC_Os05g43790.1	DUF803 domain containing, putative, expressed
HORVU1Hr1G077080	AT5G60970.1	TEOSINTE BRANCHED 1, cycloidea and PCF transcription factor 5	LOC_Os05g43760.1	TCP family transcription factor, putative, expressed
HORVU1Hr1G077100	AT1G18650.1	plasmodesmata callose-binding protein 3	LOC_Os05g43690.1	glucan endo-1,3-beta-glucosidase-like protein 3 precursor, putative, expressed
HORVU1Hr1G077170	AT1G26600.1	CLAVATA3/ESR-RELATED 9	LOC_Os05g43660.1	expressed protein
HORVU1Hr1G077290	AT4G19645.2	TRAM, LAG1 and CLN8 (TLC) lipid-sensing domain containing protein	LOC_Os05g43540.1	transmembrane protein 56, putative, expressed
HORVU1Hr1G077360	AT2G32160.2	S-adenosyl-L-methionine-dependent methyltransferases superfamily protein	LOC_Os05g43560.1	AGAP007115-PA, putative, expressed
HORVU1Hr1G077420	AT5G16760.1	Inositol 1,3,4-trisphosphate 5/6-kinase family protein	LOC_Os02g26720.1	Inositol 1, 3, 4-trisphosphate 5/6-kinase, putative, expressed
HORVU1Hr1G077520	AT5G44370.1	phosphate transporter 4;6	LOC_Os12g07970.2	transporter, major facilitator family, putative, expressed
HORVU1Hr1G077590	AT4G21070.1	breast cancer susceptibility1	LOC_Os05g43610.1	ATBARD1/BARD1, putative, expressed
HORVU1Hr1G077760	AT3G15810.1	Protein of unknown function (DUF567)	LOC_Os05g43460.1	DUF567 domain containing protein, putative, expressed
HORVU1Hr1G077830	AT2G42010.1	phospholipase D beta 1	LOC_Os03g02740.1	phospholipase D, putative, expressed
HORVU1Hr1G077870	AT3G22540.1	Protein of unknown function (DUF1677)	LOC_Os03g46300.1	expressed protein
HORVU1Hr1G077900	AT1G75510.1	Transcription initiation factor IIF, beta subunit	LOC_Os05g43450.1	transcription initiation factor IIF beta subunit, putative, expressed
HORVU1Hr1G078030	AT3G04820.1	Pseudouridine synthase family protein	LOC_Os01g56620.1	pseudouridylate synthase, putative, expressed
HORVU1Hr1G078160	AT1G06750.2	P-loop containing nucleoside triphosphate hydrolases superfamily protein	LOC_Os05g43300.2	expressed protein
HORVU1Hr1G078250	AT3G03360.1	F-box/RNI-like superfamily protein	LOC_Os07g18560.1	OsFBLD6 - F-box, LRR and FBD domain containing protein, expressed
HORVU1Hr1G078300	AT4G29990.1	Leucine-rich repeat transmembrane protein kinase protein	LOC_Os05g44990.1	light repressible receptor protein kinase, putative, expressed
HORVU1Hr1G078310	AT5G60335.1	Thioesterase superfamily protein	LOC_Os05g09370.3	kinase, pfkB family, putative, expressed
HORVU1Hr1G078350	AT3G18000.1	S-adenosyl-L-methionine-dependent methyltransferases superfamily protein	LOC_Os05g47540.2	CPuORF26 - conserved peptide uORF-containing transcript, expressed
HORVU1Hr1G078380	AT2G34420.1	photosystem II light harvesting complex gene B1B2	LOC_Os09g17740.1	chlorophyll A-B binding protein, putative, expressed
HORVU1Hr1G078410	AT1G68830.1	STT7 homolog STN7	LOC_Os05g47560.1	serine/threonine-protein kinase SNT7, chloroplast precursor, putative, expressed
HORVU1Hr1G078460	AT3G10330.1	Cyclin-like family protein	LOC_Os05g47480.1	transcription initiation factor IIB, putative, expressed
HORVU1Hr1G078480	AT3G45980.1	Histone superfamily protein	LOC_Os03g17084.1	Core histone H2A/H2B/H3/H4 domain containing protein, putative, expressed
HORVU1Hr1G078490	AT1G29850.2	double-stranded DNA-binding family protein	LOC_Os05g47446.1	expressed protein
HORVU1Hr1G078530
HORVU1Hr1G078650	AT4G25730.1	FtsJ-like methyltransferase family protein	LOC_Os05g49230.1	ribosomal RNA large subunit methyltransferase J, putative, expressed
HORVU1Hr1G078710	AT2G32510.1	mitogen-activated protein kinase kinase kinase 17	LOC_Os05g46760.1	STE_MEKK_ste11_MAP3K.19 - STE kinases include homologs to sterile 7, sterile 11 and sterile 20 from yeast, expressed
HORVU1Hr1G078880	AT2G21520.1	Sec14p-like phosphatidylinositol transfer family protein	LOC_Os05g46720.1	phosphatidylinositol transfer, putative, expressed
HORVU1Hr1G078910	AT4G39150.2	DNAJ heat shock N-terminal domain-containing protein	LOC_Os05g46620.1	chaperone protein dnaJ 10, putative, expressed
HORVU1Hr1G078930	AT1G64950.1	cytochrome P450, family 89, subfamily A, polypeptide 5	LOC_Os02g01890.1	cytochrome P450, putative, expressed
HORVU1Hr1G078940	AT5G26660.1	myb domain protein 86	LOC_Os05g46610.1	myb-like DNA-binding domain containing protein, putative, expressed
HORVU1Hr1G079030	AT5G26660.1	myb domain protein 86	LOC_Os05g46610.1	myb-like DNA-binding domain containing protein, putative, expressed
HORVU1Hr1G079050	AT1G60780.1	Clathrin adaptor complexes medium subunit family protein	LOC_Os01g50770.1	adaptor complexes medium subunit family domain containing protein, expressed
HORVU1Hr1G079130	AT4G24910.1	Protein of unknown function (DUF579)	LOC_Os11g29680.1	expressed protein
HORVU1Hr1G079140	AT1G80170.1	Pectin lyase-like superfamily protein	LOC_Os05g46520.1	polygalacturonase, putative, expressed
HORVU1Hr1G079150	AT2G42010.1	phospholipase D beta 1	LOC_Os10g38060.1	phospholipase D, putative, expressed
HORVU1Hr1G079170	AT3G14460.1	LRR and NB-ARC domains-containing disease resistance protein	LOC_Os03g37720.1	NBS-LRR type disease resistance protein Rps1-k-1, putative, expressed
HORVU1Hr1G079200	AT1G80210.1	Mov34/MPN/PAD-1 family protein	LOC_Os05g46490.2	mov34 family protein, putative, expressed
HORVU1Hr1G079250	AT3G15670.1	Late embryogenesis abundant protein (LEA) family protein	LOC_Os05g46480.3	late embryogenesis abundant protein, group 3, putative, expressed
HORVU1Hr1G079270	AT3G13062.2	Polyketide cyclase/dehydrase and lipid transport superfamily protein	LOC_Os02g26860.1	START domain containing protein, putative, expressed
HORVU1Hr1G079280	AT3G15670.1	Late embryogenesis abundant protein (LEA) family protein	LOC_Os05g46480.2	late embryogenesis abundant protein, group 3, putative, expressed
HORVU1Hr1G079290	AT3G15670.1	Late embryogenesis abundant protein (LEA) family protein	LOC_Os05g46480.2	late embryogenesis abundant protein, group 3, putative, expressed
HORVU1Hr1G079310			LOC_Os02g40450.1	DEAD/DEAH box helicase domain containing protein, expressed
HORVU1Hr1G079410	AT1G55340.1	Protein of unknown function (DUF1639)	LOC_Os05g46395.1	expressed protein
HORVU1Hr1G079440	AT5G59970.1	Histone superfamily protein	LOC_Os05g38740.1	Core histone H2A/H2B/H3/H4 domain containing protein, putative, expressed
HORVU1Hr1G079450	AT3G21330.1	basic helix-loop-helix (bHLH) DNA-binding superfamily protein	LOC_Os05g46370.1	bHelix-loop-helix transcription factor, putative, expressed
HORVU1Hr1G079510	AT1G27120.1	Galactosyltransferase family protein	LOC_Os03g58920.2	galactosyltransferase family protein, putative, expressed
HORVU1Hr1G079570	AT5G11950.1	Putative lysine decarboxylase family protein	LOC_Os05g46360.1	possible lysine decarboxylase domain containing protein, expressed
HORVU1Hr1G079590	AT2G26180.1	IQ-domain 6	LOC_Os05g46350.1	IQ calmodulin-binding motif domain containing protein, expressed
HORVU1Hr1G079610			LOC_Os05g46300.1	OsFBX172 - F-box domain containing protein, expressed
HORVU1Hr1G079650	AT3G49030.1	FBD, F-box and Leucine Rich Repeat domains containing protein	LOC_Os05g46300.1	OsFBX172 - F-box domain containing protein, expressed
HORVU1Hr1G079730	AT5G56980.1		LOC_Os05g46340.1	expressed protein
HORVU1Hr1G079900	AT5G26680.2	5\'-3\' exonuclease family protein	LOC_Os05g46270.1	FEN1A - Putative flap endonuclease protein, expressed
HORVU1Hr1G079960	AT5G58290.1	regulatory particle triple-A ATPase 3	LOC_Os02g21970.1	26S protease regulatory subunit 6B, putative, expressed
HORVU1Hr1G079970
HORVU1Hr1G079980	AT4G02290.1	glycosyl hydrolase 9B13	LOC_Os01g21070.1	endoglucanase, putative, expressed
HORVU1Hr1G080060	AT2G19480.3	nucleosome assembly protein 1;2	LOC_Os05g46230.1	NAP domain containing protein, putative, expressed
HORVU1Hr1G080070	AT1G74260.1	purine biosynthesis 4	LOC_Os01g66500.1	phosphoribosylformylglycinamidine synthase, putative, expressed
HORVU1Hr1G080120	AT1G74100.1	sulfotransferase 16	LOC_Os11g30910.1	sulfotransferase domain containing protein, expressed
HORVU1Hr1G080160	AT5G63370.3	Protein kinase superfamily protein	LOC_Os12g23700.1	cyclin-dependent kinase G-2, putative, expressed
HORVU1Hr1G080180	AT3G47590.1	alpha/beta-Hydrolases superfamily protein	LOC_Os05g46210.1	OsPOP10 - Putative Prolyl Oligopeptidase homologue, expressed
HORVU1Hr1G080190	AT4G40030.2	Histone superfamily protein	LOC_Os04g34240.1	histone H3, putative, expressed
HORVU1Hr1G080200	AT5G59970.1	Histone superfamily protein	LOC_Os09g26340.1	Core histone H2A/H2B/H3/H4 domain containing protein, putative, expressed
HORVU1Hr1G080290	AT1G72770.1	homology to ABI1	LOC_Os05g46040.1	protein phosphatase 2C, putative, expressed
HORVU1Hr1G080320	AT5G62530.1	aldehyde dehydrogenase 12A1	LOC_Os12g40440.1	expressed protein
HORVU1Hr1G080330	AT4G09720.1	RAB GTPase homolog G3A	LOC_Os05g46000.1	ras-related protein, putative, expressed
HORVU1Hr1G080370	AT5G15090.1	voltage dependent anion channel 3	LOC_Os05g45950.1	outer mitochondrial membrane porin, putative, expressed
HORVU1Hr1G080410	AT1G71720.1	Nucleic acid-binding proteins superfamily	LOC_Os05g45920.1	S1 RNA binding domain containing protein, expressed
HORVU1Hr1G080440			LOC_Os05g45910.1	expressed protein
HORVU1Hr1G080470	AT4G36280.1	Histidine kinase-, DNA gyrase B-, and HSP90-like ATPase family protein	LOC_Os06g41710.1	CW-type Zinc Finger, putative, expressed
HORVU1Hr1G080480	AT1G64190.1	6-phosphogluconate dehydrogenase family protein	LOC_Os11g29400.1	6-phosphogluconate dehydrogenase, decarboxylating, putative, expressed
HORVU1Hr1G080510	AT1G64760.1	O-Glycosyl hydrolases family 17 protein	LOC_Os05g45860.1	glucan endo-1,3-beta-glucosidase precursor, putative, expressed
HORVU1Hr1G080590	AT3G04880.1	DNA-damage-repair/toleration protein (DRT102)	LOC_Os01g36090.1	DNA-damage-repair/toleration protein DRT102, putative, expressed
HORVU1Hr1G080640	AT4G15800.1	ralf-like 33	LOC_Os01g25560.1	RALFL7 - Rapid ALkalinization Factor RALF family protein precursor, expressed
HORVU1Hr1G080680	AT3G48520.1	cytochrome P450, family 94, subfamily B, polypeptide 3	LOC_Os11g29290.1	cytochrome P450, putative, expressed
HORVU1Hr1G080700	AT4G13650.1	Pentatricopeptide repeat (PPR) superfamily protein	LOC_Os05g45850.1	expressed protein
HORVU1Hr1G080770	AT3G24450.1	Heavy metal transport/detoxification superfamily protein	LOC_Os05g45820.1	heavy metal-associated domain containing protein, expressed
HORVU1Hr1G080780	AT5G24270.1	Calcium-binding EF-hand family protein	LOC_Os05g45810.1	calcineurin B, putative, expressed
HORVU1Hr1G080790	AT4G26570.2	calcineurin B-like 3	LOC_Os05g45810.1	calcineurin B, putative, expressed
HORVU1Hr1G080850	AT5G52450.1	MATE efflux family protein	LOC_Os10g11354.1	MATE efflux family protein, putative, expressed
HORVU1Hr1G080890	AT4G29480.1	Mitochondrial ATP synthase subunit G protein	LOC_Os05g45740.2	mitochondrial ATP synthase g subunit family protein, putative, expressed
HORVU1Hr1G080950	AT4G18240.1	starch synthase 4	LOC_Os05g45720.2	starch synthase, putative, expressed
HORVU1Hr1G080960	AT3G14470.1	NB-ARC domain-containing disease resistance protein	LOC_Os05g45690.1	expressed protein
HORVU1Hr1G081020	AT5G19151.1		LOC_Os05g45610.1	expressed protein
HORVU1Hr1G081030	AT4G25550.1	Cleavage/polyadenylation specificity factor, 25kDa subunit	LOC_Os04g58640.1	cleavage and polyadenylation specificity factor subunit 5, putative, expressed
HORVU1Hr1G081210	AT2G42800.1	receptor like protein 29	LOC_Os05g45430.1	TOO MANY MOUTHS precursor, putative, expressed
HORVU1Hr1G081240	AT1G29640.1	Protein of unknown function, DUF584	LOC_Os05g45440.1	expressed protein
HORVU1Hr1G081320	AT2G34260.1	transducin family protein / WD-40 repeat family protein	LOC_Os07g46620.1	WD repeat-containing protein 55, putative, expressed
HORVU1Hr1G081410	AT2G42750.1	DNAJ heat shock N-terminal domain-containing protein	LOC_Os05g45350.1	dnaJ domain containing protein, expressed
HORVU1Hr1G081470	AT4G14440.1	3-hydroxyacyl-CoA dehydratase 1	LOC_Os05g45300.1	enoyl-CoA hydratase/isomerase family protein, putative, expressed
HORVU1Hr1G081490	AT1G53400.1	Ubiquitin domain-containing protein	LOC_Os09g17620.1	ubiquitin domain-containing protein 2, putative, expressed
HORVU1Hr1G081530	AT4G18820.1	AAA-type ATPase family protein	LOC_Os01g53070.1	ATP binding protein, putative, expressed
HORVU1Hr1G081550	AT3G47520.1	malate dehydrogenase	LOC_Os08g33720.1	lactate/malate dehydrogenase, putative, expressed
HORVU1Hr1G081770	AT4G31840.1	early nodulin-like protein 15	LOC_Os08g17160.1	plastocyanin-like domain containing protein, putative, expressed
HORVU1Hr1G081810	AT2G32730.1	26S proteasome regulatory complex, non-ATPase subcomplex, Rpn2/Psmd1 subunit	LOC_Os08g12820.1	proteasome/cyclosome repeat containing protein, expressed
HORVU1Hr1G081840	AT1G07020.1		LOC_Os01g38490.1	expressed protein
HORVU1Hr1G081890	AT3G16520.3	UDP-glucosyl transferase 88A1	LOC_Os05g45100.1	anthocyanidin 5,3-O-glucosyltransferase, putative, expressed
HORVU1Hr1G081920	AT3G16520.3	UDP-glucosyl transferase 88A1	LOC_Os05g45180.1	anthocyanidin 5,3-O-glucosyltransferase, putative, expressed
HORVU1Hr1G081950	AT1G64060.1	respiratory burst oxidase protein F	LOC_Os05g45210.1	respiratory burst oxidase, putative, expressed
HORVU1Hr1G081980	AT3G55250.1		LOC_Os05g45030.1	calcium homeostasis regulator CHoR1, putative, expressed
HORVU1Hr1G082090
HORVU1Hr1G082150	AT5G60335.1	Thioesterase superfamily protein	LOC_Os05g09370.3	kinase, pfkB family, putative, expressed
HORVU1Hr1G082160	AT4G14342.1	Splicing factor 3B subunit 5/RDS3 complex subunit 10	LOC_Os08g34480.1	splicing factor 3B subunit 5, putative, expressed
HORVU1Hr1G082180
HORVU1Hr1G082190	AT2G13770.1		LOC_Os01g40070.1	expressed protein
HORVU1Hr1G082310	AT4G34410.1	redox responsive transcription factor 1	LOC_Os08g36920.1	AP2 domain containing protein, expressed
HORVU1Hr1G082330	AT4G14440.1	3-hydroxyacyl-CoA dehydratase 1	LOC_Os05g45300.1	enoyl-CoA hydratase/isomerase family protein, putative, expressed
HORVU1Hr1G082470
HORVU1Hr1G082650	AT1G18440.1	Peptidyl-tRNA hydrolase family protein	LOC_Os05g47630.1	peptidyl-tRNA hydrolase, mitochondrial precursor protein, putative, expressed
HORVU1Hr1G082660	AT4G29840.1	Pyridoxal-5\'-phosphate-dependent enzyme family protein	LOC_Os05g47640.1	threonine synthase, chloroplast precursor, putative, expressed
HORVU1Hr1G082670	AT1G68840.1	related to ABI3/VP1 2	LOC_Os05g47650.1	B3 DNA binding domain containing protein, expressed
HORVU1Hr1G082690
HORVU1Hr1G082790	AT2G05920.1	Subtilase family protein	LOC_Os07g39020.1	OsSub53 - Putative Subtilisin homologue, expressed
HORVU1Hr1G082860	AT2G17210.1	Tetratricopeptide repeat (TPR)-like superfamily protein	LOC_Os02g58620.1	pentatricopeptide, putative, expressed
HORVU1Hr1G082900	AT3G02600.1	lipid phosphate phosphatase 3	LOC_Os05g47660.1	lipid phosphatase protein, putative, expressed
HORVU1Hr1G082950	AT3G15730.1	phospholipase D alpha 1	LOC_Os03g27370.1	phospholipase D, putative, expressed
HORVU1Hr1G083000	AT3G19980.1	flower-specific, phytochrome-associated protein phosphatase 3	LOC_Os01g49690.1	Ser/Thr protein phosphatase family protein, putative, expressed
HORVU1Hr1G083100	AT3G14470.1	NB-ARC domain-containing disease resistance protein	LOC_Os02g16270.1	xa1, putative, expressed
HORVU1Hr1G083130	AT3G51160.1	NAD(P)-binding Rossmann-fold superfamily protein	LOC_Os06g04620.1	GDP-mannose 4,6 dehydratase 2, putative, expressed
HORVU1Hr1G083160	AT3G18280.1	Bifunctional inhibitor/lipid-transfer protein/seed storage 2S albumin superfamily protein	LOC_Os05g47700.1	LTPL152 - Protease inhibitor/seed storage/LTP family protein precursor, expressed
HORVU1Hr1G083300
HORVU1Hr1G083330	AT5G10190.1	Major facilitator superfamily protein	LOC_Os08g31700.1	UNE2, putative, expressed
HORVU1Hr1G083380	AT5G43850.1	RmlC-like cupins superfamily protein	LOC_Os10g28360.1	1,2-dihydroxy-3-keto-5-methylthiopentene dioxygenase protein, putative, expressed
HORVU1Hr1G083390	AT4G25315.2	Expressed protein	LOC_Os09g34120.1	expressed protein
HORVU1Hr1G083470	AT4G10260.1	pfkB-like carbohydrate kinase family protein	LOC_Os08g02120.1	kinase, pfkB family, putative, expressed
HORVU1Hr1G083490			LOC_Os10g32930.1	expressed protein
HORVU1Hr1G083530	AT1G68460.1	isopentenyltransferase 1	LOC_Os05g47840.1	IPP transferase, putative, expressed
HORVU1Hr1G083550
HORVU1Hr1G083580			LOC_Os10g32930.1	expressed protein
HORVU1Hr1G083680	AT4G18750.1	Pentatricopeptide repeat (PPR) superfamily protein	LOC_Os03g27880.1	tetratricopeptide-like helical, putative, expressed
HORVU1Hr1G083700	AT5G57500.1	Galactosyltransferase family protein	LOC_Os05g47880.1	hypro1, putative, expressed
HORVU1Hr1G083710	AT1G18080.1	Transducin/WD40 repeat-like superfamily protein	LOC_Os01g49290.1	WD repeat-containing protein, putative, expressed
HORVU1Hr1G083750	AT4G15490.1	UDP-Glycosyltransferase superfamily protein	LOC_Os05g47950.1	UDP-glucoronosyl and UDP-glucosyl transferase domain containing protein, expressed
HORVU1Hr1G083800	AT5G63290.1	Radical SAM superfamily protein	LOC_Os12g17070.2	radical SAM enzyme, putative, expressed
HORVU1Hr1G083810	AT5G51600.1	Microtubule associated protein (MAP65/ASE1) family protein	LOC_Os01g49200.1	microtubule associated protein, putative, expressed
HORVU1Hr1G083830	AT1G60400.1	F-box/RNI-like superfamily protein	LOC_Os12g36000.1	expressed protein
HORVU1Hr1G083910	AT3G03980.1	NAD(P)-binding Rossmann-fold superfamily protein	LOC_Os07g37420.1	versicolorin reductase, putative, expressed
HORVU1Hr1G083940	AT1G66750.1	CDK-activating kinase 4	LOC_Os02g29070.1	protein kinase domain containing protein, expressed
HORVU1Hr1G083960	AT3G12860.1	NOP56-like pre RNA processing ribonucleoprotein	LOC_Os03g22880.1	nucleolar protein 5A, putative, expressed
HORVU1Hr1G084160	AT3G09740.1	syntaxin of plants 71	LOC_Os05g48020.1	SNARE domain containing protein, putative, expressed
HORVU1Hr1G084190	AT1G71140.1	MATE efflux family protein	LOC_Os05g48040.2	MATE efflux family protein, putative, expressed
HORVU1Hr1G084200	AT3G07040.1	NB-ARC domain-containing disease resistance protein	LOC_Os01g16370.1	NBS-LRR type disease resistance protein, putative, expressed
HORVU1Hr1G084260	AT1G15110.1	phosphatidyl serine synthase family protein	LOC_Os05g48060.1	phosphatidylserine synthase, putative, expressed
HORVU1Hr1G084310
HORVU1Hr1G084350	AT1G22970.1		LOC_Os05g48070.1	expressed protein
HORVU1Hr1G084370	AT5G10240.1	asparagine synthetase 3	LOC_Os06g15420.1	asparagine synthetase, putative, expressed
HORVU1Hr1G084390	AT5G45910.1	GDSL-like Lipase/Acylhydrolase superfamily protein	LOC_Os06g06290.1	GDSL-like lipase/acylhydrolase, putative, expressed
HORVU1Hr1G084410
HORVU1Hr1G084730	AT3G23130.1	C2H2 and C2HC zinc fingers superfamily protein	LOC_Os04g08600.1	ZOS4-05 - C2H2 zinc finger protein, expressed
HORVU1Hr1G084960	AT4G12560.1	F-box and associated interaction domains-containing protein	LOC_Os02g35560.1	OsFBX53 - F-box domain containing protein, expressed
HORVU1Hr1G084970	AT5G42080.1	dynamin-like protein	LOC_Os05g48240.1	dynamin family protein, putative, expressed
HORVU1Hr1G084980	AT5G53390.1	O-acyltransferase (WSD1-like) family protein	LOC_Os05g48260.1	wax synthase, putative, expressed
HORVU1Hr1G085050	AT3G61750.1	Cytochrome b561/ferric reductase transmembrane with DOMON related domain	LOC_Os05g48270.1	auxin-responsive protein, putative, expressed
HORVU1Hr1G085130
HORVU1Hr1G085150	AT1G30840.2	purine permease 4	LOC_Os05g48300.1	purine permease, putative, expressed
HORVU1Hr1G085170	AT3G10950.1	Zinc-binding ribosomal protein family protein	LOC_Os05g48320.1	60S ribosomal protein L37a, putative, expressed
HORVU1Hr1G085230	AT1G30840.1	purine permease 4	LOC_Os05g48300.1	purine permease, putative, expressed
HORVU1Hr1G085390	AT2G34930.1	disease resistance family protein / LRR family protein	LOC_Os11g36120.1	receptor-like protein kinase precursor, putative, expressed
HORVU1Hr1G085470	AT3G15180.1	ARM repeat superfamily protein	LOC_Os05g48340.1	proteasome-related, putative, expressed
HORVU1Hr1G085500	AT3G12700.1	Eukaryotic aspartyl protease family protein	LOC_Os05g48330.1	aspartyl protease family protein, putative, expressed
HORVU1Hr1G085540	AT3G45980.1	Histone superfamily protein	LOC_Os03g17084.1	Core histone H2A/H2B/H3/H4 domain containing protein, putative, expressed
HORVU1Hr1G085620	AT4G21700.1	Protein of unknown function (DUF2921)	LOC_Os05g48370.1	expressed protein
HORVU1Hr1G085640			LOC_Os05g48416.1	lipase-related, putative, expressed
HORVU1Hr1G085660	AT4G09670.1	Oxidoreductase family protein	LOC_Os10g26400.1	uncharacterized oxidoreductase, putative, expressed
HORVU1Hr1G085700	AT1G79620.1	Leucine-rich repeat protein kinase family protein	LOC_Os03g21230.1	leucine-rich repeat family protein, putative, expressed
HORVU1Hr1G085930	AT3G26760.1	NAD(P)-binding Rossmann-fold superfamily protein	LOC_Os07g46830.1	sex determination protein tasselseed-2, putative, expressed
HORVU1Hr1G085960	AT1G69550.1	disease resistance protein (TIR-NBS-LRR class)	LOC_Os01g71106.2	NBS-LRR disease resistance protein, putative, expressed
HORVU1Hr1G086020	AT5G11550.1	ARM repeat superfamily protein	LOC_Os05g48580.1	expressed protein
HORVU1Hr1G086110	AT3G07310.1	Protein of unknown function (DUF760)	LOC_Os11g26890.1	expressed protein
HORVU1Hr1G086180	AT5G49610.1	F-box family protein	LOC_Os07g35050.1	OsFBX237 - F-box domain containing protein, expressed
HORVU1Hr1G086250			LOC_Os02g17770.1	expressed protein
HORVU1Hr1G086450	AT2G43120.1	RmlC-like cupins superfamily protein	LOC_Os08g27720.1	pirin, putative, expressed
HORVU1Hr1G086460	AT1G16890.3	ubiquitin-conjugating enzyme 36	LOC_Os01g48280.2	ubiquitin-conjugating enzyme, putative, expressed
HORVU1Hr1G086480	AT1G16890.2	ubiquitin-conjugating enzyme 36	LOC_Os01g48280.1	ubiquitin-conjugating enzyme, putative, expressed
HORVU1Hr1G086590			LOC_Os05g48640.1	ATROPGEF7/ROPGEF7, putative, expressed
HORVU1Hr1G086610	AT1G16890.2	ubiquitin-conjugating enzyme 36	LOC_Os01g48280.1	ubiquitin-conjugating enzyme, putative, expressed
HORVU1Hr1G086680
HORVU1Hr1G086690	AT1G16890.2	ubiquitin-conjugating enzyme 36	LOC_Os01g48280.1	ubiquitin-conjugating enzyme, putative, expressed
HORVU1Hr1G086710	AT1G78440.1	Arabidopsis thaliana gibberellin 2-oxidase 1	LOC_Os05g48700.1	gibberellin 2-beta-dioxygenase, putative, expressed
HORVU1Hr1G086810	AT1G78440.1	Arabidopsis thaliana gibberellin 2-oxidase 1	LOC_Os05g48700.1	gibberellin 2-beta-dioxygenase, putative, expressed
HORVU1Hr1G086870	AT2G16385.1		LOC_Os01g15610.1	expressed protein
HORVU1Hr1G086980	AT1G53000.1	Nucleotide-diphospho-sugar transferases superfamily protein	LOC_Os05g48750.1	3-deoxy-manno-octulosonate cytidylyltransferase, putative, expressed
HORVU1Hr1G087040
HORVU1Hr1G087050	AT1G11300.1	protein serine/threonine kinases;protein kinases;ATP binding;sugar binding;kinases;carbohydrate binding	LOC_Os10g01100.1	receptor-like protein kinase, putative, expressed
HORVU1Hr1G087070	AT2G20560.1	DNAJ heat shock family protein	LOC_Os05g48810.1	dnaJ domain containing protein, expressed
HORVU1Hr1G087100	AT3G05700.1	Drought-responsive family protein	LOC_Os05g48800.1	drought induced 19 protein, putative, expressed
HORVU1Hr1G087320	AT5G57550.1	xyloglucan endotransglucosylase/hydrolase 25	LOC_Os08g13920.1	glycosyl hydrolases family 16, putative, expressed
[truncated: 11,220 more rows]

## Sheet: Genotype WTVSHvmads8
Supplemental Data, Shen et al., (2023). Conserved regulation of pistil development at high temperatures. Plant Cell.
List of the 4061 DEGs regulated by genotype HvMADS8 at 15 °C and 28 °C
Gene ID	A.thaliana_Gene_ID_BLASTx	Symbol in Arabidopsis	O.sativa_Gene_ID_BLASTx	Symbol in Rice
HORVU0Hr1G000270			LOC_Os01g40750.1	expressed protein
HORVU0Hr1G000340	AT1G64660.1	methionine gamma-lyase	LOC_Os10g37340.1	cystathionine gamma-synthase, putative, expressed
HORVU0Hr1G000370	AT1G63020.1	nuclear RNA polymerase D1A	LOC_Os04g48370.1	RNA polymerase IV subunit, putative, expressed
HORVU0Hr1G000500			LOC_Os05g32240.1	expressed protein
HORVU0Hr1G000650	AT3G18660.1	plant glycogenin-like starch initiation protein 1	LOC_Os01g65780.2	glycosyl transferase, putative, expressed
HORVU0Hr1G000670	AT1G77130.1	plant glycogenin-like starch initiation protein 2	LOC_Os01g65780.2	glycosyl transferase, putative, expressed
HORVU0Hr1G000900
HORVU0Hr1G000910			LOC_Os10g22570.1	cellulase, putative, expressed
HORVU0Hr1G001110	AT5G58280.1	AP2/B3-like transcriptional factor family protein	LOC_Os05g40280.1	B3 DNA binding domain containing protein, expressed
HORVU0Hr1G001190	AT1G73100.1	SU(VAR)3-9 homolog 3	LOC_Os05g41172.2	histone-lysine N-methyltransferase, H3 lysine-9 specific SUVH1, putative, expressed
HORVU0Hr1G001240	AT5G17910.2		LOC_Os01g59670.1	expressed protein
HORVU0Hr1G001490	AT1G52230.1	photosystem I subunit H2	LOC_Os05g48630.2	expressed protein
HORVU0Hr1G001680	AT2G26760.1	Cyclin B1;4	LOC_Os05g41390.1	cyclin, putative, expressed
HORVU0Hr1G001770	AT5G48940.1	Leucine-rich repeat transmembrane protein kinase family protein	LOC_Os04g04330.1	receptor-like protein kinase 2 precursor, putative, expressed
HORVU0Hr1G002340	AT1G15140.1	FAD/NAD(P)-binding oxidoreductase	LOC_Os02g22260.1	fruit protein PKIWI502, putative, expressed
HORVU0Hr1G002500	AT4G33540.1	metallo-beta-lactamase family protein	LOC_Os02g58270.1	metallo-beta-lactamase family protein, putative, expressed
HORVU0Hr1G002920	AT1G34640.1	peptidases	LOC_Os07g43010.1	expressed protein
HORVU0Hr1G002950	AT5G21950.1	alpha/beta-Hydrolases superfamily protein	LOC_Os07g42140.1	hydrolase protein, putative, expressed
HORVU0Hr1G003020	AT1G69120.1	K-box region and MADS-box transcription factor family protein	LOC_Os07g41370.1	OsMADS18 - MADS-box family gene with MIKCc type-box, expressed
HORVU0Hr1G003190	AT2G32280.1	Protein of unknown function (DUF1218)	LOC_Os07g36110.2	expressed protein
HORVU0Hr1G003210	AT1G11380.1	PLAC8 family protein	LOC_Os07g36820.1	uncharacterized Cys-rich domain containing protein, putative, expressed
HORVU0Hr1G003220	AT5G54300.1	Protein of unknown function (DUF761)	LOC_Os07g37620.1	fiber expressed protein, putative, expressed
HORVU0Hr1G003230	AT5G41920.1	GRAS family transcription factor	LOC_Os07g38030.1	GRAS family transcription factor domain containing protein, expressed
HORVU0Hr1G003320	AT3G46870.1	Pentatricopeptide repeat (PPR) superfamily protein	LOC_Os07g36450.1	PPR repeat domain containing protein, putative, expressed
HORVU0Hr1G003340	AT1G69310.1	WRKY DNA-binding protein 57	LOC_Os07g02060.1	WRKY29, expressed
HORVU0Hr1G003840	AT5G14070.1	Thioredoxin superfamily protein	LOC_Os02g30850.1	OsGrx_C8 - glutaredoxin subgroup III, expressed
HORVU0Hr1G003890	AT4G21990.1	APS reductase 3	LOC_Os07g32570.2	OsAPRL1 adenosine 5\'-phosphosulfate reductase-like OsAPRL1, expressed
HORVU0Hr1G003900	AT4G21620.1	glycine-rich protein	LOC_Os07g03180.1	GCRP3 - Glycine and cysteine rich family protein precursor, expressed
HORVU0Hr1G003930
HORVU0Hr1G004270	AT3G17970.1	translocon at the outer membrane of chloroplasts 64-III	LOC_Os03g50010.1	toc64, putative, expressed
HORVU0Hr1G004400	AT2G18910.1	hydroxyproline-rich glycoprotein family protein	LOC_Os02g26370.1	wiskott-Aldrich syndrome protein family member 2, putative, expressed
HORVU0Hr1G004420	AT3G15430.2	Regulator of chromosome condensation (RCC1) family protein	LOC_Os07g27490.1	Regulator of chromosome condensation domain containing protein, expressed
HORVU0Hr1G004470	AT2G39780.1	ribonuclease 2	LOC_Os01g67180.1	ribonuclease T2 family domain containing protein, expressed
HORVU0Hr1G004630	AT3G52770.1	protein binding	LOC_Os04g33560.1	expressed protein
HORVU0Hr1G005060	AT4G25980.1	Peroxidase superfamily protein	LOC_Os12g08920.1	peroxidase precursor, putative, expressed
HORVU0Hr1G005160	AT1G08630.1	threonine aldolase 1	LOC_Os04g43650.1	L-allo-threonine aldolase, putative, expressed
HORVU0Hr1G005210	AT3G45210.1	Protein of unknown function, DUF584	LOC_Os04g43990.1	DUF584 domain containing protein, putative, expressed
HORVU0Hr1G005300	AT5G24530.1	2-oxoglutarate (2OG) and Fe(II)-dependent oxygenase superfamily protein	LOC_Os04g49194.1	naringenin,2-oxoglutarate 3-dioxygenase, putative, expressed
HORVU0Hr1G005420	AT5G10700.1	Peptidyl-tRNA hydrolase II (PTH2) family protein	LOC_Os04g51570.1	tyrosine phosphatase, putative, expressed
HORVU0Hr1G005540	AT1G11720.2	starch synthase 3	LOC_Os04g53310.1	soluble starch synthase 3, chloroplast precursor, putative, expressed
HORVU0Hr1G005750			LOC_Os04g57970.1	expressed protein
HORVU0Hr1G005920	AT5G27270.1	Tetratricopeptide repeat (TPR)-like superfamily protein	LOC_Os06g02120.1	PPR repeat domain containing protein, putative, expressed
HORVU0Hr1G006420	AT3G45980.1	Histone superfamily protein	LOC_Os08g38300.1	Core histone H2A/H2B/H3/H4 domain containing protein, putative, expressed
HORVU0Hr1G006430			LOC_Os08g38289.1	expressed protein
HORVU0Hr1G006720			LOC_Os01g41950.1	expressed protein
HORVU0Hr1G006750	AT2G36110.1	Polynucleotidyl transferase, ribonuclease H-like superfamily protein	LOC_Os01g47180.1	3-5 exonuclease domain-containing protein, putative, expressed
HORVU0Hr1G006800	AT5G45910.1	GDSL-like Lipase/Acylhydrolase superfamily protein	LOC_Os02g15230.3	GDSL-like lipase/acylhydrolase, putative, expressed
HORVU0Hr1G006830			LOC_Os01g52740.1	expressed protein
HORVU0Hr1G007020	AT5G27970.2	ARM repeat superfamily protein	LOC_Os01g56590.1	guanine nucleotide exchange family protein, putative, expressed
HORVU0Hr1G007320	AT5G42310.1	Pentatricopeptide repeat (PPR-like) superfamily protein	LOC_Os06g49670.2	pentatricopeptide, putative, expressed
HORVU0Hr1G007360	AT1G44446.1	Pheophorbide a oxygenase family protein with Rieske [2Fe-2S] domain	LOC_Os10g41780.4	chlorophyllide a oxygenase, chloroplast precursor, putative, expressed
HORVU0Hr1G007420
HORVU0Hr1G007470			LOC_Os04g24460.1	phytase, putative, expressed
HORVU0Hr1G007480			LOC_Os04g24469.1	jasmonate-induced protein, putative, expressed
HORVU0Hr1G007730	AT4G33280.1	AP2/B3-like transcriptional factor family protein	LOC_Os12g40080.1	B3 DNA binding domain containing protein, expressed
HORVU0Hr1G008050	AT1G09250.1	basic helix-loop-helix (bHLH) DNA-binding superfamily protein	LOC_Os03g19780.1	expressed protein
HORVU0Hr1G008580	AT4G10780.1	LRR and NB-ARC domains-containing disease resistance protein	LOC_Os03g14900.1	NB-ARC/LRR disease resistance protein, putative, expressed
HORVU0Hr1G008590			LOC_Os05g41390.1	cyclin, putative, expressed
HORVU0Hr1G008780	AT2G28470.1	beta-galactosidase 8	LOC_Os03g15020.1	beta-galactosidase precursor, putative, expressed
HORVU0Hr1G008850	AT1G12420.1	ACT domain repeat 8	LOC_Os03g14370.2	ACT domain containing protein, expressed
HORVU0Hr1G008970	AT3G02090.1	Insulinase (Peptidase family M16) protein	LOC_Os03g11410.1	mitochondrial-processing peptidase subunit, mitochondrial precursor, putative, expressed
HORVU0Hr1G009030	AT4G26670.1	Mitochondrial import inner membrane translocase subunit Tim17/Tim22/Tim23 family protein	LOC_Os03g09870.1	mitochondrial import inner membrane translocase subunit Tim17, putative, expressed
HORVU0Hr1G009060	AT1G72620.1	alpha/beta-Hydrolases superfamily protein	LOC_Os03g08110.1	hydrolase protein, putative, expressed
HORVU0Hr1G009930	AT3G12770.1	mitochondrial editing factor 22	LOC_Os02g26940.1	vegetative storage protein, putative, expressed
HORVU0Hr1G010170	AT1G49400.1	Nucleic acid-binding, OB-fold-like protein	LOC_Os08g27090.1	ribosomal protein S17, putative, expressed
HORVU0Hr1G010330			LOC_Os03g43580.1	IQ calmodulin-binding motif family protein, putative, expressed
HORVU0Hr1G010340
HORVU0Hr1G010760	AT5G17910.2		LOC_Os12g03410.1	expressed protein
HORVU0Hr1G010880	AT3G26210.1	cytochrome P450, family 71, subfamily B, polypeptide 23	LOC_Os12g32850.1	cytochrome P450, putative, expressed
HORVU0Hr1G011510	ATMG00090.1	structural constituent of ribosome;protein binding	LOC_Os12g34054.1	mitochondrial ribosomal protein S3, putative, expressed
HORVU0Hr1G011520	AT2G07734.1	Alpha-L RNA-binding motif/Ribosomal protein S4 family protein	LOC_Os04g16764.1	chloroplast 30S ribosomal protein S4, putative, expressed
HORVU0Hr1G012050
HORVU0Hr1G012390	AT2G04570.1	GDSL-like Lipase/Acylhydrolase superfamily protein	LOC_Os09g04710.1	GDSL-like lipase/acylhydrolase, putative, expressed
HORVU0Hr1G012460	AT4G04020.1	fibrillin	LOC_Os09g04790.1	PAP fibrillin family domain containing protein, expressed
HORVU0Hr1G012510	AT2G40116.1	Phosphoinositide-specific phospholipase C family protein	LOC_Os12g37560.2	phospholipase C, putative, expressed
HORVU0Hr1G012570			LOC_Os01g14850.1	MFS18 protein precursor, putative, expressed
HORVU0Hr1G012750	AT4G11070.2	WRKY family transcription factor	LOC_Os09g16510.1	WRKY74, expressed
HORVU0Hr1G012860	AT4G37970.1	cinnamyl alcohol dehydrogenase 6	LOC_Os09g23540.1	dehydrogenase, putative, expressed
HORVU0Hr1G012890	AT1G74750.1	Pentatricopeptide repeat (PPR) superfamily protein	LOC_Os12g44170.1	pentatricopeptide, putative, expressed
HORVU0Hr1G012920	AT1G48480.1	receptor-like kinase 1	LOC_Os09g23570.1	inactive receptor kinase At2g26730 precursor, putative, expressed
HORVU0Hr1G013250	AT5G65420.3	CYCLIN D4;1	LOC_Os09g29100.1	cyclin, putative, expressed
HORVU0Hr1G013340
HORVU0Hr1G013350	AT5G08470.1	peroxisome 1	LOC_Os08g44240.1	AAA-type ATPase family protein, putative, expressed
HORVU0Hr1G013390	AT5G28840.1	GDP-D-mannose 3\',5\'-epimerase	LOC_Os11g37890.3	NAD dependent epimerase/dehydratase family protein, putative, expressed
HORVU0Hr1G013800	AT4G16370.1	oligopeptide transporter	LOC_Os03g54000.1	oligopeptide transporter, putative, expressed
HORVU0Hr1G013910			LOC_Os05g25260.1	AP2 domain containing protein, expressed
HORVU0Hr1G014400	AT1G55120.1	beta-fructofuranosidase 5	LOC_Os01g73580.1	glycosyl hydrolases, putative, expressed
HORVU0Hr1G014460	AT1G32230.3	WWE protein-protein interaction domain protein family	LOC_Os03g63770.5	RCD1, putative, expressed
HORVU0Hr1G014630
HORVU0Hr1G014750	AT1G66100.1	Plant thionin	LOC_Os06g31800.1	THION2 - Plant thionin family protein precursor, expressed
HORVU0Hr1G014940	AT5G24680.1	Peptidase C78, ubiquitin fold modifier-specific peptidase 1/ 2	LOC_Os02g01710.4	peptidase family C78 domain containing protein, expressed
HORVU0Hr1G015600	AT2G24180.1	cytochrome p450 71b6	LOC_Os02g09200.1	cytochrome P450 71D10, putative, expressed
HORVU0Hr1G015930	AT1G10030.1	homolog of yeast ergosterol28	LOC_Os12g43670.1	ergosterol biosynthetic protein 28, putative, expressed
HORVU0Hr1G016180	AT4G10300.1	RmlC-like cupins superfamily protein	LOC_Os02g40700.1	enzyme of the cupin superfamily protein, putative, expressed
HORVU0Hr1G016330	AT2G37040.1	PHE ammonia lyase 1	LOC_Os02g41650.3	phenylalanine ammonia-lyase, putative, expressed
HORVU0Hr1G016340	AT4G21700.1	Protein of unknown function (DUF2921)	LOC_Os05g48370.1	expressed protein
HORVU0Hr1G016350	AT5G03230.1	Protein of unknown function, DUF584	LOC_Os02g41840.1	DUF584 domain containing protein, putative, expressed
HORVU0Hr1G016380
HORVU0Hr1G016410	AT1G65680.1	expansin B2	LOC_Os02g44108.1	expansin precursor, putative, expressed
HORVU0Hr1G016890	AT5G10770.1	Eukaryotic aspartyl protease family protein	LOC_Os02g48860.1	aspartic proteinase nepenthesin-2 precursor, putative, expressed
HORVU0Hr1G016930	AT1G26090.1	P-loop containing nucleoside triphosphate hydrolases superfamily protein	LOC_Os02g48130.1	uncharacterized protein At1g26090, chloroplast precursor, putative, expressed
HORVU0Hr1G017000	AT1G52820.1	2-oxoglutarate (2OG) and Fe(II)-dependent oxygenase superfamily protein	LOC_Os08g32160.1	oxidoreductase, 2OG-FeII oxygenase domain containing protein, putative, expressed
HORVU0Hr1G017160	AT5G39865.1	Glutaredoxin family protein	LOC_Os02g51370.1	glutaredoxin, putative, expressed
HORVU0Hr1G017220	AT5G66460.1	Glycosyl hydrolase superfamily protein	LOC_Os02g52800.1	OsMan03 - Endo-Beta-Mannanase, expressed
HORVU0Hr1G017320
HORVU0Hr1G017530	AT4G39840.1		LOC_Os08g31760.1	expressed protein
HORVU0Hr1G017570			LOC_Os02g57280.1	CBS domain containing membrane protein, putative, expressed
HORVU0Hr1G018170	AT1G31920.1	Tetratricopeptide repeat (TPR)-like superfamily protein	LOC_Os02g46980.1	pentatricopeptide, putative, expressed
HORVU0Hr1G018240	AT2G44940.1	Integrase-type DNA-binding superfamily protein	LOC_Os02g43970.1	AP2 domain containing protein, expressed
HORVU0Hr1G018320	AT1G65680.1	expansin B2	LOC_Os02g44108.1	expansin precursor, putative, expressed
HORVU0Hr1G018890	AT1G18590.1	sulfotransferase 17	LOC_Os11g30810.1	sulfotransferase domain containing protein, expressed
HORVU0Hr1G019020	AT5G20830.2	sucrose synthase 1	LOC_Os03g28330.4	sucrose synthase, putative, expressed
HORVU0Hr1G019500	AT1G28680.1	HXXXD-type acyl-transferase family protein	LOC_Os06g06180.1	transferase family protein, putative, expressed
HORVU0Hr1G019700	AT3G48700.1	carboxyesterase 13	LOC_Os06g11135.1	gibberellin receptor GID1L2, putative, expressed
HORVU0Hr1G019840	AT3G26300.1	cytochrome P450, family 71, subfamily B, polypeptide 34	LOC_Os12g32850.1	cytochrome P450, putative, expressed
HORVU0Hr1G019950	ATMG01190.1	ATP synthase subunit 1	LOC_Os09g08910.1	ATP synthase, putative, expressed
HORVU0Hr1G020040	AT1G70710.1	glycosyl hydrolase 9B1	LOC_Os06g14540.1	endoglucanase, putative, expressed
HORVU0Hr1G020250	AT1G68530.1	3-ketoacyl-CoA synthase 6	LOC_Os03g12030.1	3-ketoacyl-CoA synthase, putative, expressed
HORVU0Hr1G020280	AT5G55830.1	Concanavalin A-like lectin protein kinase family protein	LOC_Os06g17490.1	expressed protein
HORVU0Hr1G020320	AT1G49000.1		LOC_Os06g30400.1	expressed protein
HORVU0Hr1G020360	AT2G01660.1	plasmodesmata-located protein 6	LOC_Os06g14280.1	cysteine-rich repeat secretory protein precursor, putative, expressed
HORVU0Hr1G020750	AT2G44480.1	beta glucosidase 17	LOC_Os08g39870.1	Os8bglu28 - beta-glucosidase homologue, similar to Os4bglu12 exoglucanase, expressed
HORVU0Hr1G020810			LOC_Os09g31438.1	OsSPL17 - SBP-box gene family member, expressed
HORVU0Hr1G021040	AT1G03700.1	Uncharacterised protein family (UPF0497)	LOC_Os08g42430.1	membrane associated DUF588 domain containing protein, putative, expressed
HORVU0Hr1G021280	AT1G14720.1	xyloglucan endotransglucosylase/hydrolase 28	LOC_Os02g46910.1	glycosyl hydrolases family 16, putative, expressed
HORVU0Hr1G021450
HORVU0Hr1G022020	AT2G24762.1	glutamine dumper 4	LOC_Os06g42660.1	expressed protein
HORVU0Hr1G022090	AT4G10310.1	high-affinity K+ transporter 1	LOC_Os06g48810.1	OsHKT2;1 - Na+ transporter, expressed
HORVU0Hr1G022110	AT4G25810.1	xyloglucan endotransglycosylase 6	LOC_Os06g48200.1	glycosyl hydrolases family 16, putative, expressed
HORVU0Hr1G022340	AT2G24540.1	Galactose oxidase/kelch repeat superfamily protein	LOC_Os06g44500.1	OsFBK17 - F-box domain and kelch repeat containing protein, expressed
HORVU0Hr1G022690	AT4G35770.1	Rhodanese/Cell cycle control phosphatase superfamily protein	LOC_Os06g50930.1	rhodanese-like domain containing protein, putative, expressed
HORVU0Hr1G022780	AT2G36390.1	starch branching enzyme 2.1	LOC_Os06g51084.1	1,4-alpha-glucan-branching enzyme, chloroplast precursor, putative, expressed
HORVU0Hr1G023150	AT1G31720.1	Protein of unknown function (DUF1218)	LOC_Os02g47450.1	expressed protein
HORVU0Hr1G023470	AT1G11290.1	Pentatricopeptide repeat (PPR) superfamily protein	LOC_Os06g02200.1	pentatricopeptide, putative, expressed
HORVU0Hr1G023760	AT4G25170.1	Uncharacterised conserved protein (UCP012943)	LOC_Os02g44010.2	expressed protein
HORVU0Hr1G023930
HORVU0Hr1G024880
HORVU0Hr1G025120			LOC_Os10g21190.1	expressed protein
HORVU0Hr1G025440	AT1G52720.1		LOC_Os05g08420.1	expressed protein
HORVU0Hr1G026590	AT3G18400.1	NAC domain containing protein 58	LOC_Os12g22630.1	retrotransposon protein, putative, unclassified, expressed
HORVU0Hr1G027050	AT5G56550.1	oxidative stress 3	LOC_Os02g45930.1	expressed protein
HORVU0Hr1G027640	AT1G02070.1		LOC_Os04g46600.1	zinc finger protein, putative, expressed
HORVU0Hr1G028170	AT3G21215.1	RNA-binding (RRM/RBD/RNP motifs) family protein	LOC_Os08g15080.1	proline rich protein 3, putative, expressed
HORVU0Hr1G028350	AT1G23870.1	trehalose-phosphatase/synthase 9	LOC_Os02g54820.2	trehalose-6-phosphate synthase, putative, expressed
HORVU0Hr1G029190	AT3G27260.1	global transcription factor group E8	LOC_Os02g39210.1	expressed protein
HORVU0Hr1G030280	AT3G58750.1	citrate synthase 2	LOC_Os02g13840.1	citrate synthase, putative, expressed
HORVU0Hr1G030500	AT2G44940.1	Integrase-type DNA-binding superfamily protein	LOC_Os02g43970.1	AP2 domain containing protein, expressed
HORVU0Hr1G030680	AT2G45120.1	C2H2-like zinc finger protein	LOC_Os02g44130.1	ZOS2-14 - C2H2 zinc finger protein, expressed
HORVU0Hr1G030830	AT3G56400.1	WRKY DNA-binding protein 70	LOC_Os05g25770.1	WRKY45, expressed
HORVU0Hr1G032260	AT1G52720.1		LOC_Os05g08420.1	expressed protein
HORVU0Hr1G032400	AT1G53345.1		LOC_Os02g45950.1	expressed protein
HORVU0Hr1G032830	AT3G18480.1	CCAAT-displacement protein alternatively spliced product	LOC_Os03g50300.1	CASP, putative, expressed
HORVU0Hr1G034160	ATMG00060.1	NADH dehydrogenase subunit 5C	LOC_Os10g21418.1	NADPH-dependent oxidoreductase, putative, expressed
HORVU0Hr1G035640	AT5G42190.1	E3 ubiquitin ligase SCF complex subunit SKP1/ASK1 family protein	LOC_Os02g01160.1	skp1 family, tetramerisation domain containing protein, expressed
HORVU0Hr1G035750	AT3G58140.1	phenylalanyl-tRNA synthetase class IIc family protein	LOC_Os12g34860.1	phenylalanyl-tRNA synthetase, putative, expressed
HORVU0Hr1G035820	AT5G56760.1	serine acetyltransferase 1;1	LOC_Os01g52260.1	serine acetyltransferase protein, putative, expressed
HORVU0Hr1G037110			LOC_Os12g23620.1	expressed protein
HORVU0Hr1G037730
HORVU0Hr1G038040	AT1G66100.1	Plant thionin	LOC_Os06g31800.1	THION2 - Plant thionin family protein precursor, expressed
HORVU0Hr1G038650
HORVU0Hr1G038670	AT5G55090.1	mitogen-activated protein kinase kinase kinase 15	LOC_Os02g21700.1	STE_MEKK_ste11_MAP3K.8 - STE kinases include homologs to sterile 7, sterile 11 and sterile 20 from yeast, expressed
HORVU0Hr1G038750	AT3G57080.1	Eukaryotic rpb5 RNA polymerase subunit family protein	LOC_Os12g04510.1	DNA-directed RNA polymerases I, II, and III subunit RPABC1, putative, expressed
HORVU0Hr1G038770
HORVU0Hr1G038820	AT2G40010.1	Ribosomal protein L10 family protein	LOC_Os08g03640.1	60S acidic ribosomal protein P0, putative, expressed
HORVU0Hr1G038850	AT1G51660.1	mitogen-activated protein kinase kinase 4	LOC_Os02g54600.1	STE_MEK_ste7_MAP2K.5 - STE kinases include homologs to sterile 7, sterile 11 and sterile 20 from yeast, expressed
HORVU0Hr1G039150	AT1G02065.1	squamosa promoter binding protein-like 8	LOC_Os04g56170.1	OsSPL8 - SBP-box gene family member, expressed
HORVU0Hr1G039190
HORVU0Hr1G039620
HORVU0Hr1G039930			LOC_Os01g14320.1	expressed protein
HORVU0Hr1G040230			LOC_Os02g04850.1	expressed protein
HORVU0Hr1G040410	AT2G41010.1	calmodulin (CAM)-binding protein of 25 kDa	LOC_Os07g48710.1	VQ domain containing protein, putative, expressed
HORVU0Hr1G040490	AT2G18650.1	RING/U-box superfamily protein	LOC_Os02g54830.1	RING-H2 finger protein, putative, expressed
HORVU1Hr1G000030			LOC_Os12g44130.1	expressed protein
HORVU1Hr1G000340			LOC_Os04g24478.1	jasmonate-induced protein, putative, expressed
HORVU1Hr1G000350			LOC_Os04g24460.1	phytase, putative, expressed
HORVU1Hr1G000430	AT1G53520.1	Chalcone-flavanone isomerase family protein	LOC_Os02g21520.1	chalcone isomerase 3, putative, expressed
HORVU1Hr1G000440			LOC_Os04g24319.1	jasmonate-induced protein, putative, expressed
HORVU1Hr1G000450			LOC_Os04g24460.1	phytase, putative, expressed
HORVU1Hr1G000470			LOC_Os04g24460.1	phytase, putative, expressed
HORVU1Hr1G000830	AT3G14460.1	LRR and NB-ARC domains-containing disease resistance protein	LOC_Os03g63150.1	powdery mildew resistance protein PM3b, putative, expressed
HORVU1Hr1G000920			LOC_Os10g18760.1	dirigent, putative, expressed
HORVU1Hr1G002060	AT2G19130.1	S-locus lectin protein kinase family protein	LOC_Os04g01310.1	serine/threonine-protein kinase receptor precursor, putative, expressed
HORVU1Hr1G002100	AT2G02100.1	low-molecular-weight cysteine-rich 69	LOC_Os02g41904.1	DEF7 - Defensin and Defensin-like DEFL family, expressed
HORVU1Hr1G002110	AT3G14470.1	NB-ARC domain-containing disease resistance protein	LOC_Os01g52330.1	NB-ARC domain containing protein, expressed
HORVU1Hr1G002320	AT2G43780.2		LOC_Os05g01330.1	expressed protein
HORVU1Hr1G002340	AT2G20495.1		LOC_Os07g27460.1	serine/threonine-protein kinase 19, putative, expressed
HORVU1Hr1G002410	AT5G06860.1	polygalacturonase inhibiting protein 1	LOC_Os05g01370.1	polygalacturonase inhibitor precursor, putative, expressed
HORVU1Hr1G002430
HORVU1Hr1G003060	AT5G57685.1	glutamine dumper 3	LOC_Os06g44420.1	GDU1, putative, expressed
HORVU1Hr1G003080	AT5G57685.1	glutamine dumper 3	LOC_Os06g44420.1	GDU1, putative, expressed
HORVU1Hr1G003260			LOC_Os11g38380.1	expressed protein
HORVU1Hr1G003280	AT2G24350.1	RNA binding (RRM/RBD/RNP motifs) family protein	LOC_Os11g38340.1	expressed protein
HORVU1Hr1G003710			LOC_Os04g54759.1	expressed protein
HORVU1Hr1G003810	AT5G48270.1	Plant protein of unknown function (DUF868)	LOC_Os05g01790.1	expressed protein
HORVU1Hr1G003960	AT1G56070.1	Ribosomal protein S5/Elongation factor G/III/V family protein	LOC_Os02g32030.1	elongation factor, putative, expressed
HORVU1Hr1G004150	AT2G38870.1	Serine protease inhibitor, potato inhibitor I-type family protein	LOC_Os12g36210.1	inhibitor I family protein, putative, expressed
HORVU1Hr1G004520
HORVU1Hr1G004580	AT4G35350.1	xylem cysteine peptidase 1	LOC_Os09g21370.1	cysteine proteinase EP-B 1 precursor, putative, expressed
HORVU1Hr1G004610	AT5G02290.2	Protein kinase superfamily protein	LOC_Os05g02020.2	protein kinase APK1A, chloroplast precursor, putative, expressed
HORVU1Hr1G005280			LOC_Os03g39040.1	zinc knuckle domain containing protein, expressed
HORVU1Hr1G005390	AT3G55370.3	OBF-binding protein 3	LOC_Os05g02150.1	expressed protein
HORVU1Hr1G005510	AT1G21240.1	wall associated kinase 3	LOC_Os04g43730.1	OsWAK51 - OsWAK receptor-like protein kinase, expressed
HORVU1Hr1G005600	AT2G36840.1	ACT-like superfamily protein	LOC_Os05g02220.2	ACT domain containing protein, expressed
HORVU1Hr1G005710	AT3G07040.1	NB-ARC domain-containing disease resistance protein	ChrUn.fgenesh.mRNA.29	expressed protein
HORVU1Hr1G005730	AT3G26770.1	NAD(P)-binding Rossmann-fold superfamily protein	LOC_Os11g32030.1	sex determination protein tasselseed-2, putative, expressed
HORVU1Hr1G005920	AT3G53620.1	pyrophosphorylase 4	LOC_Os05g02310.1	soluble inorganic pyrophosphatase, putative, expressed
HORVU1Hr1G006290	AT3G14470.1	NB-ARC domain-containing disease resistance protein	LOC_Os10g04120.1	powdery mildew resistance protein PM3b, putative, expressed
HORVU1Hr1G006930			LOC_Os10g26660.2	expressed protein
HORVU1Hr1G007290	AT4G22120.2	ERD (early-responsive to dehydration stress) family protein	LOC_Os01g35050.2	early-responsive to dehydration protein-related, putative, expressed
HORVU1Hr1G008130	AT2G28680.1	RmlC-like cupins superfamily protein	LOC_Os05g02520.1	cupin domain containing protein, expressed
HORVU1Hr1G008580	AT1G73965.1	CLAVATA3/ESR-RELATED 13	LOC_Os02g21890.1	expressed protein
HORVU1Hr1G008830	AT1G49920.1	MuDR family transposase	LOC_Os08g20160.1	SWIM zinc finger family protein, putative, expressed
HORVU1Hr1G008840			LOC_Os01g40750.1	expressed protein
HORVU1Hr1G008900			LOC_Os01g40750.1	expressed protein
HORVU1Hr1G009030			LOC_Os01g40750.1	expressed protein
HORVU1Hr1G009330
HORVU1Hr1G009560			LOC_Os11g45620.1	rust-resistance protein Lr21, putative, expressed
HORVU1Hr1G009920	AT2G39350.1	ABC-2 type transporter family protein	LOC_Os05g02890.1	white-brown complex homolog protein 16, putative, expressed
HORVU1Hr1G009980	AT5G52200.1	phosphoprotein phosphatase inhibitors	LOC_Os05g23610.1	protein phosphatase inhibitor 2 containing protein, expressed
HORVU1Hr1G010130	AT1G32780.1	GroES-like zinc-binding dehydrogenase family protein	LOC_Os10g07229.1	dehydrogenase, putative, expressed
HORVU1Hr1G010230	AT2G02100.1	low-molecular-weight cysteine-rich 69	LOC_Os02g41904.1	DEF7 - Defensin and Defensin-like DEFL family, expressed
HORVU1Hr1G010250	AT2G02100.1	low-molecular-weight cysteine-rich 69	LOC_Os02g41904.1	DEF7 - Defensin and Defensin-like DEFL family, expressed
HORVU1Hr1G010940	AT4G31130.1	Protein of unknown function (DUF1218)	LOC_Os05g02990.2	expressed protein
HORVU1Hr1G011210	AT5G42100.1	beta-1,3-glucanase_putative	LOC_Os10g07290.1	glycosyl hydrolases family 17, putative, expressed
HORVU1Hr1G011520	AT1G58290.1	Glutamyl-tRNA reductase family protein	LOC_Os10g35840.1	shikimate/quinate 5-dehydrogenase, putative, expressed
HORVU1Hr1G011540	AT4G10110.1	RNA-binding (RRM/RBD/RNP motifs) family protein	LOC_Os05g35274.2	RNA recognition motif containing protein, putative, expressed
HORVU1Hr1G011720	AT3G07040.1	NB-ARC domain-containing disease resistance protein	LOC_Os08g14850.1	resistance protein, putative, expressed
HORVU1Hr1G011930	AT5G54160.1	O-methyltransferase 1	LOC_Os08g06100.1	O-methyltransferase, putative, expressed
HORVU1Hr1G011950	AT5G54160.1	O-methyltransferase 1	LOC_Os08g06100.1	O-methyltransferase, putative, expressed
HORVU1Hr1G011990			LOC_Os12g36220.1	inhibitor I family protein, putative, expressed
HORVU1Hr1G012610			LOC_Os05g44120.1	expressed protein
HORVU1Hr1G012680	AT2G36970.1	UDP-Glycosyltransferase superfamily protein	LOC_Os10g30560.1	UDP-glucoronosyl and UDP-glucosyl transferase domain containing protein, expressed
HORVU1Hr1G013190	AT2G37090.1	Nucleotide-diphospho-sugar transferases superfamily protein	LOC_Os05g03174.2	glycosyltransferase family 43 protein, putative, expressed
HORVU1Hr1G013700	AT5G03140.1	Concanavalin A-like lectin protein kinase family protein	LOC_Os05g03450.1	lectin protein kinase family protein, putative, expressed
HORVU1Hr1G013780	AT1G11475.1	RNA polymerases N / 8 kDa subunit	LOC_Os11g08940.1	RNA polymerases N 8 kDa subunit, putative, expressed
HORVU1Hr1G013820	AT3G45300.1	isovaleryl-CoA-dehydrogenase	LOC_Os05g03480.2	acyl-coenzyme A dehydrogenase, mitochondrial precursor, putative, expressed
HORVU1Hr1G014570	AT3G08510.3	phospholipase C 2	LOC_Os05g03610.1	phospholipase C, putative, expressed
HORVU1Hr1G014580	AT3G08510.2	phospholipase C 2	LOC_Os05g03610.1	phospholipase C, putative, expressed
HORVU1Hr1G015240	AT1G19880.1	Regulator of chromosome condensation (RCC1) family protein	LOC_Os04g56720.1	RCC2, putative, expressed
HORVU1Hr1G015300
HORVU1Hr1G015720	AT1G23380.1	KNOTTED1-like homeobox gene 6	LOC_Os01g19694.1	Homeobox domain containing protein, expressed
HORVU1Hr1G015810	AT1G17230.1	Leucine-rich receptor-like protein kinase family protein	LOC_Os08g16580.1	Cf2/Cf5 disease resistance protein, putative, expressed
HORVU1Hr1G016120			LOC_Os08g19170.1	G-patch domain containing protein, expressed
HORVU1Hr1G016660	AT4G33420.1	Peroxidase superfamily protein	LOC_Os05g04380.1	peroxidase precursor, putative, expressed
HORVU1Hr1G016700	AT2G21050.1	like AUXIN RESISTANT 2	LOC_Os10g05690.1	transmembrane amino acid transporter protein, putative, expressed
HORVU1Hr1G016710	AT2G33570.1	Domain of unknown function (DUF23)	LOC_Os02g48190.1	expressed protein
HORVU1Hr1G017050	AT3G62760.1	Glutathione S-transferase family protein	LOC_Os01g27360.1	glutathione S-transferase, putative, expressed
HORVU1Hr1G017380	AT3G17510.1	CBL-interacting protein kinase 1	LOC_Os05g04550.1	CAMK_KIN1/SNF1/Nim1_like.3 - CAMK includes calcium/calmodulin depedent protein kinases, expressed
HORVU1Hr1G017410	AT3G62160.1	HXXXD-type acyl-transferase family protein	LOC_Os05g04584.1	transferase family protein, putative, expressed
HORVU1Hr1G017470	AT4G11220.1	VIRB2-interacting protein 2	LOC_Os05g24770.1	reticulon domain containing protein, putative, expressed
HORVU1Hr1G017530	AT4G19950.1		LOC_Os08g01590.2	expressed protein
HORVU1Hr1G017550	AT4G19950.1		LOC_Os08g01590.1	expressed protein
HORVU1Hr1G017660	AT1G48330.1		LOC_Os05g04680.1	expressed protein
HORVU1Hr1G017900	AT1G09530.1	phytochrome interacting factor 3	LOC_Os05g04740.1	helix-loop-helix DNA-binding domain containing protein, expressed
HORVU1Hr1G018140	AT1G54870.1	NAD(P)-binding Rossmann-fold superfamily protein	LOC_Os05g04870.1	oxidoreductase, short chain dehydrogenase/reductase family protein, putative, expressed
HORVU1Hr1G018150	AT2G04230.1	FBD, F-box and Leucine Rich Repeat domains containing protein	LOC_Os07g02760.1	OsFBD13 - F-box and FBD domain containing protein, expressed
HORVU1Hr1G018600	AT1G06650.2	2-oxoglutarate (2OG) and Fe(II)-dependent oxygenase superfamily protein	LOC_Os03g48430.1	1-aminocyclopropane-1-carboxylate oxidase homolog 4, putative, expressed
HORVU1Hr1G018930	AT5G06810.1	Mitochondrial transcription termination factor family protein	LOC_Os08g40630.1	mTERF domain containing protein, expressed
HORVU1Hr1G019530	AT1G28580.1	GDSL-like Lipase/Acylhydrolase superfamily protein	LOC_Os10g25400.1	GDSL-like lipase/acylhydrolase, putative, expressed
HORVU1Hr1G020240	AT3G14460.1	LRR and NB-ARC domains-containing disease resistance protein	LOC_Os06g49380.6	NBS-LRR disease resistance protein, putative, expressed
HORVU1Hr1G020340	AT5G44710.1		LOC_Os05g05560.1	expressed protein
HORVU1Hr1G020380	AT5G62380.1	NAC-domain protein 101	LOC_Os03g61650.1	expressed protein
HORVU1Hr1G020660	AT5G45400.1	Replication factor-A protein 1-related	LOC_Os05g02040.1	RPA1C - Putative single-stranded DNA binding complex subunit 1, expressed
HORVU1Hr1G021600			LOC_Os05g30010.1	WD domain, G-beta repeat domain containing protein, expressed
HORVU1Hr1G021620	AT5G27690.1	Heavy metal transport/detoxification superfamily protein	LOC_Os05g05820.1	pro-resilin precursor, putative, expressed
HORVU1Hr1G021650	AT5G40020.1	Pathogenesis-related thaumatin superfamily protein	LOC_Os10g27280.1	thaumatin, putative, expressed
HORVU1Hr1G021880	AT5G37870.1	Protein with RING/U-box and TRAF-like domains	LOC_Os05g06060.1	E3 ubiquitin-protein ligase SINA-like 2, putative, expressed
HORVU1Hr1G021990	AT1G15910.1	XH/XS domain-containing protein	LOC_Os05g06130.1	transcription factor X1, putative, expressed
HORVU1Hr1G022020	AT3G14360.1	alpha/beta-Hydrolases superfamily protein	LOC_Os05g06140.1	lipase, putative, expressed
HORVU1Hr1G022530	AT1G21430.1	Flavin-binding monooxygenase family protein	LOC_Os11g10170.1	flavin monooxygenase, putative, expressed
HORVU1Hr1G022660	AT4G23890.1		LOC_Os07g09800.1	expressed protein
HORVU1Hr1G023100	AT1G15690.1	Inorganic H pyrophosphatase family protein	LOC_Os05g06480.1	inorganic H+ pyrophosphatase, putative, expressed
HORVU1Hr1G023220			LOC_Os07g41410.1	EGG APPARATUS-1, putative, expressed
HORVU1Hr1G023510	AT1G09390.1	GDSL-like Lipase/Acylhydrolase superfamily protein	LOC_Os05g06710.1	GDSL-like lipase/acylhydrolase, putative, expressed
HORVU1Hr1G023620	AT4G18960.1	K-box region and MADS-box transcription factor family protein	LOC_Os12g10540.4	OsMADS13 - MADS-box family gene with MIKCc type-box, expressed
HORVU1Hr1G023660	AT1G23410.1	Ribosomal protein S27a / Ubiquitin family protein	LOC_Os01g22490.1	40S ribosomal protein S27a, putative, expressed
HORVU1Hr1G024180	AT5G03170.1	FASCICLIN-like arabinogalactan-protein 11	LOC_Os05g07060.1	fasciclin domain containing protein, expressed
HORVU1Hr1G024860	AT2G46330.1	arabinogalactan protein 16	LOC_Os01g46850.1	expressed protein
HORVU1Hr1G025120	ATMG01360.1	cytochrome oxidase	LOC_Os12g33946.1	cytochrome c oxidase subunit 1, putative, expressed
HORVU1Hr1G025440	AT2G41475.1	Embryo-specific protein 3, (ATS3)	LOC_Os05g07890.1	embryo-specific 3, putative, expressed
HORVU1Hr1G025530	AT1G15380.1	Lactoylglutathione lyase / glyoxalase I family protein	LOC_Os05g07940.1	glyoxalase family protein, putative, expressed
HORVU1Hr1G025570	AT1G80160.1	Lactoylglutathione lyase / glyoxalase I family protein	LOC_Os05g07940.1	glyoxalase family protein, putative, expressed
HORVU1Hr1G025940	AT3G15630.1		LOC_Os05g08420.1	expressed protein
HORVU1Hr1G025960	AT2G35160.1	SU(VAR)3-9 homolog 5	LOC_Os08g30910.1	YDG/SRA domain containing protein, expressed
HORVU1Hr1G026100	AT3G15630.1		LOC_Os05g08420.1	expressed protein
HORVU1Hr1G026280	AT2G02160.1	CCCH-type zinc finger family protein	LOC_Os05g08400.1	zinc finger C-x8-C-x5-C-x3-H type family protein, expressed
HORVU1Hr1G026520	AT3G62160.1	HXXXD-type acyl-transferase family protein	LOC_Os05g08640.1	transferase family protein, putative, expressed
HORVU1Hr1G026530	AT4G13395.1	ROTUNDIFOLIA like 12	LOC_Os05g08620.1	expressed protein
HORVU1Hr1G026590	AT2G25670.1		LOC_Os01g08410.1	early fruit mRNA, putative, expressed
HORVU1Hr1G026780	AT2G25690.2	Protein of unknown function (DUF581)	LOC_Os05g08800.1	DUF581 domain containing protein, expressed
HORVU1Hr1G026800	AT5G25570.3		LOC_Os05g08820.1	expressed protein
HORVU1Hr1G027340
HORVU1Hr1G028170	AT3G16500.1	phytochrome-associated protein 1	LOC_Os05g09480.1	OsIAA16 - Auxin-responsive Aux/IAA gene family member, expressed
HORVU1Hr1G028430	AT3G14870.1	Plant protein of unknown function (DUF641)	LOC_Os01g10680.1	GIL1, putative, expressed
HORVU1Hr1G028500	AT4G16760.1	acyl-CoA oxidase 1	LOC_Os06g01390.1	acyl-coenzyme A oxidase 1.2, peroxisomal, putative, expressed
HORVU1Hr1G028510	AT4G16760.1	acyl-CoA oxidase 1	LOC_Os06g01390.1	acyl-coenzyme A oxidase 1.2, peroxisomal, putative, expressed
HORVU1Hr1G028920	AT1G60960.1	iron regulated transporter 3	LOC_Os05g10940.1	metal cation transporter, putative, expressed
HORVU1Hr1G029220	AT4G18960.1	K-box region and MADS-box transcription factor family protein	LOC_Os05g11414.1	OsMADS58 - MADS-box family gene with MIKCc type-box, expressed
HORVU1Hr1G029850	AT5G37770.1	EF hand calcium-binding protein family	LOC_Os05g13580.1	OsCML18 - Calmodulin-related calcium sensor protein, expressed
HORVU1Hr1G030040	AT5G25752.1	rhomboid-like protein 11	LOC_Os05g13370.1	OsRhmbd12 - Putative Rhomboid homologue, expressed
HORVU1Hr1G030060	AT4G27970.1	SLAC1 homologue 2	LOC_Os01g28840.1	C4-dicarboxylate transporter/malic acid transport protein, expressed
HORVU1Hr1G030200	AT3G21090.1	ABC-2 type transporter family protein	LOC_Os05g13520.1	white-brown complex homolog protein 12, putative, expressed
HORVU1Hr1G030410	AT1G01360.1	regulatory component of ABA receptor 1	LOC_Os05g12260.1	CAPIP1, putative, expressed
HORVU1Hr1G030540	AT4G29100.1	basic helix-loop-helix (bHLH) DNA-binding superfamily protein	LOC_Os05g14010.1	ethylene-responsive protein related, putative, expressed
HORVU1Hr1G030930	AT3G18524.1	MUTS homolog 2	LOC_Os05g19270.1	MSH-like DNA mismatch repair protein, putative, expressed
HORVU1Hr1G031420	AT3G12690.3	AGC kinase 1.5	LOC_Os05g14750.1	AGC_PVPK_like_kin82y.12 - ACG kinases include homologs to PKA, PKG and PKC, expressed
HORVU1Hr1G034420			LOC_Os10g24954.1	ulp1 protease family, C-terminal catalytic domain containing protein, expressed
HORVU1Hr1G034650	AT4G31820.1	Phototropic-responsive NPH3 family protein	LOC_Os06g08550.1	BTBN14 - Bric-a-Brac, Tramtrack, Broad Complex BTB domain with non-phototropic hypocotyl 3 NPH3 domain, expressed
HORVU1Hr1G036280	AT3G04610.1	RNA-binding KH domain-containing protein	LOC_Os10g27470.1	KH domain containing protein, putative, expressed
HORVU1Hr1G036300	AT3G04610.1	RNA-binding KH domain-containing protein	LOC_Os10g27470.1	KH domain containing protein, putative, expressed
HORVU1Hr1G037570	AT5G23530.1	carboxyesterase 18	LOC_Os07g44910.2	gibberellin receptor GID1L2, putative, expressed
HORVU1Hr1G038060	AT3G53180.1	glutamate-ammonia ligases;catalytics;glutamate-ammonia ligases	LOC_Os10g31820.1	fluG, putative, expressed
HORVU1Hr1G038120	AT5G22920.1	CHY-type/CTCHY-type/RING-type Zinc finger protein	LOC_Os10g31850.1	RING finger and CHY zinc finger domain-containing protein 1, putative, expressed
HORVU1Hr1G038130	AT5G22920.1	CHY-type/CTCHY-type/RING-type Zinc finger protein	LOC_Os10g31850.1	RING finger and CHY zinc finger domain-containing protein 1, putative, expressed
HORVU1Hr1G038750
HORVU1Hr1G039220			LOC_Os10g32930.1	expressed protein
HORVU1Hr1G039540	AT1G54570.1	Esterase/lipase/thioesterase family protein	LOC_Os01g26039.1	expressed protein
HORVU1Hr1G039720	AT5G46050.1	peptide transporter 3	LOC_Os10g33210.1	peptide transporter PTR3-A, putative, expressed
HORVU1Hr1G039830	AT1G02205.2	Fatty acid hydroxylase superfamily	LOC_Os10g33250.1	WAX2, putative, expressed
HORVU1Hr1G040130			LOC_Os06g02100.1	OsFBX181 - F-box domain containing protein, expressed
HORVU1Hr1G040700	AT1G11390.1	Protein kinase superfamily protein	LOC_Os07g37180.2	ABC1 family domain containing protein, putative, expressed
HORVU1Hr1G040720	AT3G23410.1	fatty alcohol oxidase 3	LOC_Os10g33460.1	alcohol oxidase, putative, expressed
HORVU1Hr1G040800	AT4G05320.4	polyubiquitin 10	LOC_Os10g33620.1	ubiquitin family protein, putative, expressed
HORVU1Hr1G041240	AT1G07090.1	Protein of unknown function (DUF640)	LOC_Os10g33780.1	DUF640 domain containing protein, putative, expressed
HORVU1Hr1G041580			LOC_Os11g41630.1	transposon protein, putative, CACTA, En/Spm sub-class, expressed
HORVU1Hr1G041890	AT5G03230.1	Protein of unknown function, DUF584	LOC_Os10g33990.1	DUF584 domain containing protein, putative, expressed
HORVU1Hr1G042030	AT5G18130.1		LOC_Os07g10420.1	expressed protein
HORVU1Hr1G042650
HORVU1Hr1G042710	AT3G43920.2	dicer-like 3	LOC_Os10g34430.1	Dicer, putative, expressed
HORVU1Hr1G042920	AT5G08290.1	mRNA splicing factor, thioredoxin-like U5 snRNP	LOC_Os07g10256.1	mitosis protein dim1, putative, expressed
HORVU1Hr1G043090			LOC_Os10g34570.1	expressed protein
HORVU1Hr1G043380			LOC_Os10g34700.1	expressed protein
HORVU1Hr1G043430	AT4G30880.1	Bifunctional inhibitor/lipid-transfer protein/seed storage 2S albumin superfamily protein	LOC_Os10g05720.2	LTPL37 - Protease inhibitor/seed storage/LTP family protein precursor, expressed
HORVU1Hr1G043580	AT3G17380.1	TRAF-like family protein	LOC_Os10g33830.1	MATH domain containing protein, expressed
HORVU1Hr1G043820	AT5G08370.1	alpha-galactosidase 2	LOC_Os10g35110.2	alpha-galactosidase precursor, putative, expressed
HORVU1Hr1G043890	AT1G73190.1	Aquaporin-like superfamily protein	LOC_Os10g35050.1	aquaporin protein, putative, expressed
HORVU1Hr1G044080	AT1G65690.1	Late embryogenesis abundant (LEA) hydroxyproline-rich glycoprotein family	LOC_Os04g58090.1	harpin-induced protein 1 domain containing protein, expressed
HORVU1Hr1G044490			LOC_Os01g06400.1	expressed protein
HORVU1Hr1G044960	AT4G27460.1	Cystathionine beta-synthase (CBS) family protein	LOC_Os10g35630.1	cystathionin beta synthase protein, putative, expressed
HORVU1Hr1G045010			LOC_Os02g12840.1	DEAD-box ATP-dependent RNA helicase, putative, expressed
HORVU1Hr1G045100	AT1G03650.1	Acyl-CoA N-acyltransferases (NAT) superfamily protein	LOC_Os10g35680.1	acetyltransferase, GNAT family, putative, expressed
HORVU1Hr1G045110	AT3G47160.2	RING/U-box superfamily protein	LOC_Os10g35670.1	zinc finger, RING-type, putative, expressed
HORVU1Hr1G045280	AT2G21385.1		LOC_Os09g36130.1	expressed protein
HORVU1Hr1G045530	AT2G29670.1	Tetratricopeptide repeat (TPR)-like superfamily protein	LOC_Os10g35800.1	expressed protein
HORVU1Hr1G045760			LOC_Os01g73830.1	expressed protein
HORVU1Hr1G045790			LOC_Os01g73830.1	expressed protein
HORVU1Hr1G046270	AT4G25570.1	Cytochrome b561/ferric reductase transmembrane protein family	LOC_Os10g36030.1	cytochrome b561, putative, expressed
HORVU1Hr1G046370	AT5G38160.1	Bifunctional inhibitor/lipid-transfer protein/seed storage 2S albumin superfamily protein	LOC_Os10g36170.1	LTPL160 - Protease inhibitor/seed storage/LTP family protein precursor, expressed
HORVU1Hr1G046680			LOC_Os10g36360.1	expressed protein
HORVU1Hr1G046690	AT4G12420.2	Cupredoxin superfamily protein	LOC_Os10g36390.1	monocopper oxidase, putative, expressed
HORVU1Hr1G046740	AT2G45190.1	Plant-specific transcription factor YABBY family protein	LOC_Os10g36420.1	YABBY domain containing protein, putative, expressed
HORVU1Hr1G047000	AT1G64980.1	Nucleotide-diphospho-sugar transferases superfamily protein	LOC_Os10g37230.1	expressed protein
HORVU1Hr1G047010	AT1G33260.2	Protein kinase superfamily protein	LOC_Os10g37190.1	protein kinase domain containing protein, expressed
HORVU1Hr1G047100	AT4G10380.1	NOD26-like intrinsic protein 5;1	LOC_Os10g36924.1	aquaporin protein, putative, expressed
HORVU1Hr1G047570	AT5G24660.1	response to low sulfur 2	LOC_Os10g36610.1	UP-9A, putative, expressed
HORVU1Hr1G047770
HORVU1Hr1G048380	AT2G17030.1	F-box family protein with a domain of unknown function (DUF295)	LOC_Os10g37570.1	OsFBDUF49 - F-box and DUF domain containing protein, expressed
HORVU1Hr1G048530	AT2G36290.1	alpha/beta-Hydrolases superfamily protein	LOC_Os10g37710.1	hydrolase, alpha/beta fold family protein, putative, expressed
HORVU1Hr1G048610	AT1G63120.1	RHOMBOID-like 2	LOC_Os03g02530.1	OsRhmbd7 - Putative Rhomboid homologue, expressed
HORVU1Hr1G048690	AT3G61060.2	phloem protein 2-A13	LOC_Os03g02550.1	OsFBX76 - F-box domain containing protein, expressed
HORVU1Hr1G048700	AT3G61060.1	phloem protein 2-A13	LOC_Os10g37830.1	OsFBX391 - F-box domain containing protein, expressed
HORVU1Hr1G048860	AT1G08250.1	arogenate dehydratase 6	LOC_Os10g37980.1	prephenate dehydratase domain containing protein, expressed
HORVU1Hr1G049000	AT1G04110.1	Subtilase family protein	LOC_Os10g38080.1	OsSub61 - Putative Subtilisin homologue, expressed
HORVU1Hr1G049070	AT1G10370.1	Glutathione S-transferase family protein	LOC_Os10g38140.1	glutathione S-transferase, putative, expressed
HORVU1Hr1G049090	AT1G10370.1	Glutathione S-transferase family protein	LOC_Os10g38150.1	glutathione S-transferase, N-terminal domain containing protein, expressed
HORVU1Hr1G049210	AT1G10360.1	glutathione S-transferase TAU 18	LOC_Os10g38590.1	glutathione S-transferase, N-terminal domain containing protein, expressed
HORVU1Hr1G049250	AT1G10360.1	glutathione S-transferase TAU 18	LOC_Os10g38730.1	glutathione S-transferase, putative, expressed
HORVU1Hr1G049260	AT1G59670.1	glutathione S-transferase TAU 15	LOC_Os10g38710.1	glutathione S-transferase, putative, expressed
HORVU1Hr1G049390
HORVU1Hr1G049430	AT4G13100.1	RING/U-box superfamily protein	LOC_Os01g68900.1	zinc finger, C3HC4 type family protein, expressed
HORVU1Hr1G049470	AT5G52780.1	Protein of unknown function (DUF3464)	LOC_Os10g38910.1	expressed protein
HORVU1Hr1G049760	AT4G36870.2	BEL1-like homeodomain 2	LOC_Os10g39030.1	homeobox domain containing protein, expressed
HORVU1Hr1G049800
HORVU1Hr1G050480	AT4G17900.1	PLATZ transcription factor family protein	LOC_Os10g42410.1	zinc-binding protein, putative, expressed
HORVU1Hr1G050740	AT3G18410.1	Complex I subunit NDUFS6	LOC_Os10g42540.1	expressed protein
HORVU1Hr1G050780	AT4G17940.1	Tetratricopeptide repeat (TPR)-like superfamily protein	LOC_Os10g42610.1	expressed protein
HORVU1Hr1G050810	AT5G52980.1		LOC_Os02g13200.1	expressed protein
HORVU1Hr1G051160	AT1G32080.1	membrane protein, putative	LOC_Os10g42780.1	lrgB-like family protein, expressed
HORVU1Hr1G051200	AT1G32090.1	early-responsive to dehydration stress protein (ERD4)	LOC_Os10g42820.1	early-responsive to dehydration protein-related, putative, expressed
HORVU1Hr1G051210	AT1G11300.1	protein serine/threonine kinases;protein kinases;ATP binding;sugar binding;kinases;carbohydrate binding	LOC_Os11g11890.1	protein kinase domain containing protein, expressed
HORVU1Hr1G051330	AT3G54140.1	peptide transporter 1	LOC_Os10g42900.1	peptide transporter PTR2, putative, expressed
HORVU1Hr1G051360	AT2G32180.1	plastid transcriptionally active 18	LOC_Os02g54360.1	enzyme of the cupin superfamily protein, putative, expressed
HORVU1Hr1G051660	AT2G45660.1	AGAMOUS-like 20	LOC_Os10g39130.1	OsMADS56 - MADS-box family gene with MIKCc type-box, expressed
HORVU1Hr1G051800			LOC_Os10g39200.4	expressed protein
HORVU1Hr1G051950			LOC_Os08g38620.1	expressed protein
HORVU1Hr1G052170			LOC_Os03g03760.1	MYB family transcription factor, putative, expressed
HORVU1Hr1G052180	AT2G42000.2	Plant EC metallothionein-like protein, family 15	LOC_Os10g39610.2	expressed protein
HORVU1Hr1G052290	AT3G45970.1	expansin-like A1	LOC_Os10g39640.1	expansin precursor, putative, expressed
HORVU1Hr1G052450	AT3G51440.1	Calcium-dependent phosphotriesterase superfamily protein	LOC_Os10g39710.1	strictosidine synthase, putative, expressed
HORVU1Hr1G052700	AT2G17730.2	NEP-interacting protein 2	LOC_Os10g39770.1	zinc finger, C3HC4 type, domain containing protein, expressed
HORVU1Hr1G053400	AT2G46930.1	Pectinacetylesterase family protein	LOC_Os07g44070.1	pectinacetylesterase domain containing protein, expressed
HORVU1Hr1G053420	AT4G11450.1	Protein of unknown function (DUF3527)	LOC_Os10g40324.1	expressed protein
HORVU1Hr1G053440	AT5G38710.1	Methylenetetrahydrofolate reductase family protein	LOC_Os10g40360.1	proline oxidase, mitochondrial precursor, putative, expressed
HORVU1Hr1G053950	AT1G62520.1		LOC_Os10g40584.1	zinc finger family protein, putative, expressed
HORVU1Hr1G054020			LOC_Os10g40600.1	peptide transporter PTR2, putative, expressed
HORVU1Hr1G054110	AT1G12244.1	Polynucleotidyl transferase, ribonuclease H-like superfamily protein	LOC_Os10g40650.1	holliday junction resolvase, putative, expressed
HORVU1Hr1G054240	AT1G65680.1	expansin B2	LOC_Os10g40720.1	expansin precursor, putative, expressed
HORVU1Hr1G054390	AT3G22400.1	PLAT/LH2 domain-containing lipoxygenase family protein	LOC_Os05g23880.1	lipoxygenase, putative, expressed
HORVU1Hr1G054470	AT1G26850.2	S-adenosyl-L-methionine-dependent methyltransferases superfamily protein	LOC_Os10g41970.1	methyltransferase, putative, expressed
HORVU1Hr1G054560	AT3G60190.1	DYNAMIN-like 1E	LOC_Os10g41820.1	dynamin family protein, putative, expressed
HORVU1Hr1G054570	AT2G44600.1		LOC_Os10g41800.1	expressed protein
HORVU1Hr1G054600	AT2G21090.1	Pentatricopeptide repeat (PPR-like) superfamily protein	LOC_Os10g41740.1	pentatricopeptide, putative, expressed
HORVU1Hr1G054930
HORVU1Hr1G055140	AT4G17090.1	chloroplast beta-amylase	LOC_Os10g41550.1	beta-amylase, putative, expressed
HORVU1Hr1G055400	AT5G51120.1	polyadenylate-binding protein 1	LOC_Os02g52140.2	RNA recognition motif containing protein, putative, expressed
HORVU1Hr1G055470	AT2G44740.1	cyclin p4;1	LOC_Os10g41430.1	cyclin, putative, expressed
HORVU1Hr1G055520	AT4G25130.1	peptide met sulfoxide reductase 4	LOC_Os10g41400.1	peptide methionine sulfoxide reductase, putative, expressed
HORVU1Hr1G055890	AT2G35680.1	Phosphotyrosine protein phosphatases superfamily protein	LOC_Os10g41240.1	dual specificity protein phosphatase, putative, expressed
HORVU1Hr1G055900	AT5G61620.1	myb-like transcription factor family protein	LOC_Os10g41260.1	MYB family transcription factor, putative, expressed
HORVU1Hr1G055920	AT3G60380.1		LOC_Os10g41250.1	glycoprotein, putative, expressed
HORVU1Hr1G055930	AT2G44910.1	homeobox-leucine zipper protein 4	LOC_Os10g41230.1	homeobox associated leucine zipper, putative, expressed
HORVU1Hr1G056010	AT1G11260.1	sugar transporter 1	LOC_Os10g41190.1	transporter family protein, putative, expressed
HORVU1Hr1G056090	AT2G44940.1	Integrase-type DNA-binding superfamily protein	LOC_Os10g41130.1	AP2 domain containing protein, expressed
HORVU1Hr1G056120			LOC_Os10g41100.1	CCT motif family protein, expressed
HORVU1Hr1G056280	AT2G45050.1	GATA transcription factor 2	LOC_Os10g40810.1	GATA zinc finger domain containing protein, expressed
HORVU1Hr1G056470	AT1G64890.1	Major facilitator superfamily protein	LOC_Os05g32320.1	integral membrane transporter family protein, putative, expressed
HORVU1Hr1G056560	AT3G21070.2	NAD kinase 1	LOC_Os05g32210.1	NAD kinase, putative, expressed
HORVU1Hr1G056890	AT5G19410.1	ABC-2 type transporter family protein	LOC_Os05g31910.1	white-brown complex homolog protein 16, putative, expressed
HORVU1Hr1G057080
HORVU1Hr1G057410	AT1G24620.1	EF hand calcium-binding protein family	LOC_Os05g31620.1	OsCML15 - Calmodulin-related calcium sensor protein, expressed
HORVU1Hr1G057860	AT3G63440.1	cytokinin oxidase/dehydrogenase 6	LOC_Os05g31040.1	cytokinin dehydrogenase precursor, putative, expressed
HORVU1Hr1G057940	AT5G07920.1	diacylglycerol kinase1	LOC_Os03g31180.1	diacylglycerol kinase 1, putative, expressed
HORVU1Hr1G058210
HORVU1Hr1G058230
HORVU1Hr1G058290	AT4G34980.1	subtilisin-like serine protease 2	LOC_Os05g30580.1	OsSub46 - Putative Subtilisin homologue, expressed
HORVU1Hr1G058350	AT5G27690.1	Heavy metal transport/detoxification superfamily protein	LOC_Os05g30570.1	heavy metal-associated domain containing protein, expressed
HORVU1Hr1G058590	AT4G32720.1	La protein 1	LOC_Os04g42010.1	RNA binding protein, putative, expressed
HORVU1Hr1G058810	AT3G62830.1	NAD(P)-binding Rossmann-fold superfamily protein	LOC_Os05g29990.1	NAD dependent epimerase/dehydratase family domain containing protein, expressed
HORVU1Hr1G059290	AT2G47485.1		LOC_Os01g20730.1	expressed protein
HORVU1Hr1G059750	AT1G35220.1		LOC_Os05g28690.1	expressed protein
HORVU1Hr1G059870	AT2G40170.1	Stress induced protein	LOC_Os05g28210.1	small hydrophilic plant seed protein, putative, expressed
HORVU1Hr1G060610	AT4G15560.1	Deoxyxylulose-5-phosphate synthase	LOC_Os05g33840.1	transketolase, putative, expressed
HORVU1Hr1G060620	AT5G02750.1	RING/U-box superfamily protein	LOC_Os05g33830.1	zinc finger, C3HC4 type domain containing protein, expressed
HORVU1Hr1G060810	AT5G27320.1	alpha/beta-Hydrolases superfamily protein	LOC_Os05g33730.1	gibberellin receptor GID1L2, putative, expressed
HORVU1Hr1G061140	AT1G15690.1	Inorganic H pyrophosphatase family protein	LOC_Os01g23580.1	inorganic H+ pyrophosphatase, putative, expressed
HORVU1Hr1G061160	AT4G15530.6	pyruvate orthophosphate dikinase	LOC_Os05g33570.1	pyruvate, phosphate dikinase, chloroplast precursor, putative, expressed
HORVU1Hr1G061270	AT5G45520.1	Leucine-rich repeat (LRR) family protein	LOC_Os04g41380.1	Leucine Rich Repeat family protein, expressed
HORVU1Hr1G061780	AT4G02940.1	oxidoreductase, 2OG-Fe(II) oxygenase family protein	LOC_Os05g33310.1	oxidoreductase, 2OG-Fe oxygenase family protein, putative, expressed
HORVU1Hr1G061930
HORVU1Hr1G062110	AT3G23600.1	alpha/beta-Hydrolases superfamily protein	LOC_Os05g33100.1	endo-1,3;1,4-beta-D-glucanase precursor, putative, expressed
HORVU1Hr1G062250	AT3G16520.3	UDP-glucosyl transferase 88A1	LOC_Os07g32020.1	UDP-glucoronosyl and UDP-glucosyl transferase domain containing protein, expressed
HORVU1Hr1G062330	AT2G26570.1	Plant protein of unknown function (DUF827)	LOC_Os03g27800.1	paramyosin, putative, expressed
HORVU1Hr1G062450			LOC_Os05g32970.1	expressed protein
HORVU1Hr1G062530	AT5G05480.1	Peptide-N4-(N-acetyl-beta-glucosaminyl)asparagine amidase A protein	LOC_Os05g32820.1	peptide-N4-asparagine amidase A, putative, expressed
HORVU1Hr1G062970	AT1G05490.1	chromatin remodeling 31	LOC_Os05g32610.1	required to maintain repression 1, putative, expressed
HORVU1Hr1G063410	AT3G18170.1	Glycosyltransferase family 61 protein	LOC_Os03g37010.3	glycosyltransferase, putative, expressed
HORVU1Hr1G063420	AT1G68570.1	Major facilitator superfamily protein	LOC_Os05g33960.1	peptide transporter PTR2, putative, expressed
HORVU1Hr1G063560	AT5G57350.1	H(+)-ATPase 3	LOC_Os04g56160.1	plasma membrane ATPase, putative, expressed
HORVU1Hr1G063720
HORVU1Hr1G063740	AT1G01720.1	NAC (No Apical Meristem) domain transcriptional regulator superfamily protein	LOC_Os05g34830.1	No apical meristem protein, putative, expressed
HORVU1Hr1G063780	AT4G25420.1	2-oxoglutarate (2OG) and Fe(II)-dependent oxygenase superfamily protein	LOC_Os05g34854.2	gibberellin 20 oxidase 2, putative, expressed
HORVU1Hr1G064150
HORVU1Hr1G064210	AT4G36020.1	cold shock domain protein 1	LOC_Os02g02870.1	glycine-rich protein 2, putative, expressed
HORVU1Hr1G064290	AT5G38520.1	alpha/beta-Hydrolases superfamily protein	LOC_Os05g34630.1	hydrolase, alpha/beta fold family domain containing protein, expressed
HORVU1Hr1G064440	AT4G02600.1	Seven transmembrane MLO family protein	LOC_Os01g66510.1	MLO domain containing protein, putative, expressed
HORVU1Hr1G064460	AT4G10950.1	SGNH hydrolase-type esterase superfamily protein	LOC_Os02g18870.1	GDSL-like lipase/acylhydrolase, putative, expressed
HORVU1Hr1G064530			LOC_Os05g34500.1	expressed protein
HORVU1Hr1G064830	AT3G10820.2	Transcription elongation factor (TFIIS) family protein	LOC_Os05g34210.1	expressed protein
HORVU1Hr1G064850	AT1G13570.1	F-box/RNI-like superfamily protein	LOC_Os02g33400.1	OsFBL9 - F-box domain and LRR containing protein, expressed
HORVU1Hr1G064950	AT3G10760.1	Homeodomain-like superfamily protein	LOC_Os05g34110.1	homeodomain-related, putative, expressed
HORVU1Hr1G064970	AT5G09220.1	amino acid permease 2	LOC_Os05g34980.1	amino acid transporter, putative, expressed
HORVU1Hr1G065120	AT5G26594.1	response regulator 24	LOC_Os03g53100.1	response regulator receiver domain containing protein, expressed
HORVU1Hr1G065250	AT4G22200.1	potassium transport 2/3	LOC_Os05g35410.1	potassium channel AKT2/3, putative, expressed
HORVU1Hr1G065460	AT1G77810.2	Galactosyltransferase family protein	LOC_Os05g35266.1	galactosyltransferase, putative, expressed
HORVU1Hr1G065660			LOC_Os01g04040.1	BBTI11 - Bowman-Birk type bran trypsin inhibitor precursor, putative, expressed
HORVU1Hr1G065790
HORVU1Hr1G065930	AT5G45960.1	GDSL-like Lipase/Acylhydrolase superfamily protein	LOC_Os02g01140.1	GDSL-like lipase/acylhydrolase, putative, expressed
HORVU1Hr1G066020	AT5G54250.1	cyclic nucleotide-gated cation channel 4	LOC_Os05g42250.1	cyclic nucleotide-gated ion channel 2, putative, expressed
HORVU1Hr1G066050	AT5G54250.2	cyclic nucleotide-gated cation channel 4	LOC_Os05g42250.1	cyclic nucleotide-gated ion channel 2, putative, expressed
HORVU1Hr1G066240	AT5G54500.1	flavodoxin-like quinone reductase 1	LOC_Os05g42190.1	NADPH-dependent FMN reductase domain containing protein, expressed
HORVU1Hr1G066340	AT5G54510.1	Auxin-responsive GH3 family protein	LOC_Os05g42150.1	OsGH3.4 - Probable indole-3-acetic acid-amido synthetase, expressed
HORVU1Hr1G066450	AT3G21770.1	Peroxidase superfamily protein	LOC_Os05g42000.1	peroxidase precursor, putative, expressed
HORVU1Hr1G066510	AT3G20680.1	Domain of unknown function (DUF1995)	LOC_Os05g42100.1	expressed protein
HORVU1Hr1G066530	AT5G54660.1	HSP20-like chaperones superfamily protein	LOC_Os05g42120.1	heat shock protein, putative, expressed
HORVU1Hr1G066910
HORVU1Hr1G067110	AT5G44210.1	erf domain protein 9	LOC_Os05g41780.1	AP2 domain containing protein, expressed
HORVU1Hr1G067150
HORVU1Hr1G067160	AT1G28360.1	ERF domain protein 12	LOC_Os05g41760.1	AP2 domain containing protein, expressed
HORVU1Hr1G067170	AT5G48600.2	structural maintenance of chromosome 3
HORVU1Hr1G067230	AT1G79330.1	metacaspase 5	LOC_Os05g41670.1	ICE-like protease p20 domain containing protein, putative, expressed
HORVU1Hr1G067480	AT2G41540.3	6-phosphogluconate dehydrogenase family protein	LOC_Os05g41590.1	glycerol-3-phosphate dehydrogenase, putative, expressed
HORVU1Hr1G067550	AT2G41560.1	autoinhibited Ca(2+)-ATPase, isoform 4	LOC_Os05g41580.1	calcium-transporting ATPase, plasma membrane-type, putative, expressed
HORVU1Hr1G068030	AT2G40890.1	cytochrome P450, family 98, subfamily A, polypeptide 3	LOC_Os05g41440.1	cytochrome P450, putative, expressed
HORVU1Hr1G068080	AT2G26760.1	Cyclin B1;4	LOC_Os05g41390.1	cyclin, putative, expressed
HORVU1Hr1G068460	AT1G73100.1	SU(VAR)3-9 homolog 3	LOC_Os05g41172.2	histone-lysine N-methyltransferase, H3 lysine-9 specific SUVH1, putative, expressed
HORVU1Hr1G068500	AT3G51510.1		LOC_Os05g41190.1	expressed protein
HORVU1Hr1G068760	AT3G56850.1	ABA-responsive element binding protein 3	LOC_Os05g41070.1	bZIP transcription factor, putative, expressed
HORVU1Hr1G068770	AT4G40030.2	Histone superfamily protein	LOC_Os05g41080.1	histone H3, putative, expressed
HORVU1Hr1G068800	AT2G43820.1	UDP-glucosyltransferase 74F2	LOC_Os03g48740.1	indole-3-acetate beta-glucosyltransferase, putative, expressed
HORVU1Hr1G068830	AT3G43720.1	Bifunctional inhibitor/lipid-transfer protein/seed storage 2S albumin superfamily protein	LOC_Os05g41030.1	LTPL67 - Protease inhibitor/seed storage/LTP family protein precursor, expressed
HORVU1Hr1G068910	AT3G47510.1		LOC_Os05g40890.2	expressed protein
HORVU1Hr1G069020	AT4G21070.1	breast cancer susceptibility1	LOC_Os05g40810.1	BRCA1 C Terminus domain containing protein, expressed
HORVU1Hr1G069420	AT5G58280.1	AP2/B3-like transcriptional factor family protein	LOC_Os05g40280.1	B3 DNA binding domain containing protein, expressed
HORVU1Hr1G069490	AT1G69740.1	Aldolase superfamily protein	LOC_Os06g49110.3	delta-aminolevulinic acid dehydratase, chloroplast precursor, putative, expressed
HORVU1Hr1G069560	AT5G01920.1	Protein kinase superfamily protein	LOC_Os05g40180.1	serine/threonine-protein kinase stt7, chloroplast precursor, putative, expressed
HORVU1Hr1G069620	AT2G40750.1	WRKY DNA-binding protein 54	LOC_Os05g40060.1	WRKY48, expressed
HORVU1Hr1G070040	AT5G55830.1	Concanavalin A-like lectin protein kinase family protein	LOC_Os02g26160.1	receptor lectin kinase like protein, putative, expressed
HORVU1Hr1G070080	AT2G30370.1	allergen-related	LOC_Os05g39880.1	expressed protein
HORVU1Hr1G070140	AT2G40475.1		LOC_Os05g39830.1	expressed protein
HORVU1Hr1G070190	AT2G30300.1	Major facilitator superfamily protein	LOC_Os05g39800.1	NFD4, putative, expressed
HORVU1Hr1G070220	AT3G08860.1	PYRIMIDINE 4	LOC_Os05g39770.1	aminotransferase, putative, expressed
HORVU1Hr1G070410	AT2G40340.1	Integrase-type DNA-binding superfamily protein	LOC_Os05g39590.2	AP2 domain containing protein, expressed
HORVU1Hr1G070580	AT5G45840.2	Leucine-rich repeat protein kinase family protein	LOC_Os05g39410.2	expressed protein
HORVU1Hr1G070690	AT5G01300.1	PEBP (phosphatidylethanolamine-binding protein) family protein	LOC_Os05g39250.1	phosphatidylethanolamine-binding protein, putative, expressed
HORVU1Hr1G070710	AT1G14130.1	2-oxoglutarate (2OG) and Fe(II)-dependent oxygenase superfamily protein	LOC_Os04g39980.1	gibberellin 20 oxidase 2, putative, expressed
HORVU1Hr1G070800	AT5G07610.1	F-box family protein	LOC_Os05g16240.1	expressed protein
HORVU1Hr1G070810			LOC_Os05g39210.1	expressed protein
HORVU1Hr1G070880	AT1G64940.1	cytochrome P450, family 87, subfamily A, polypeptide 6	LOC_Os10g37100.1	cytochrome P450, putative, expressed
HORVU1Hr1G071180	AT3G14200.1	Chaperone DnaJ-domain superfamily protein	LOC_Os08g35160.1	heat shock protein DnaJ, putative, expressed
HORVU1Hr1G071260	AT5G53970.1	Tyrosine transaminase family protein	LOC_Os02g20360.1	tyrosine aminotransferase, putative, expressed
HORVU1Hr1G071280	AT2G22560.1	Kinase interacting (KIP1-like) family protein	LOC_Os05g39000.1	KIP1, putative, expressed
HORVU1Hr1G071350	AT4G31130.1	Protein of unknown function (DUF1218)	LOC_Os05g38960.1	expressed protein
HORVU1Hr1G071380			LOC_Os05g38940.1	expressed protein
HORVU1Hr1G071390			LOC_Os05g38940.1	expressed protein
HORVU1Hr1G071430			LOC_Os05g38940.1	expressed protein
HORVU1Hr1G071770	AT5G59970.1	Histone superfamily protein	LOC_Os01g61920.1	Core histone H2A/H2B/H3/H4 domain containing protein, putative, expressed
HORVU1Hr1G071870	AT2G39370.1		LOC_Os05g38690.1	expressed protein
HORVU1Hr1G071930	AT2G39450.1	Cation efflux family protein	LOC_Os01g62070.1	cation efflux family protein, putative, expressed
HORVU1Hr1G071940			LOC_Os02g45000.1	expressed protein
HORVU1Hr1G072170	AT5G59770.1	Protein-tyrosine phosphatase-like, PTPLA	LOC_Os05g38590.2	expressed protein
HORVU1Hr1G072210			LOC_Os06g28770.1	expressed protein
HORVU1Hr1G072220	AT3G12580.1	heat shock protein 70	LOC_Os05g38530.1	DnaK family protein, putative, expressed
HORVU1Hr1G072580	AT3G55515.1	ROTUNDIFOLIA like 7	LOC_Os01g62605.1	expressed protein
HORVU1Hr1G072610	AT4G21105.1	cytochrome-c oxidases;electron carriers	LOC_Os02g06650.1	COX VIIa, putative, expressed
HORVU1Hr1G072700	AT2G37770.2	NAD(P)-linked oxidoreductase superfamily protein	LOC_Os05g38230.1	oxidoreductase, aldo/keto reductase family protein, putative, expressed
HORVU1Hr1G072840
HORVU1Hr1G072850	AT5G02030.1	POX (plant homeobox) family protein	LOC_Os05g38120.1	homeodomain protein, putative, expressed
HORVU1Hr1G072890	AT3G55646.1		LOC_Os05g38040.4	expressed protein
HORVU1Hr1G073340	AT2G38110.1	glycerol-3-phosphate acyltransferase 6	LOC_Os01g63580.1	glycerol-3-phosphate acyltransferase, putative, expressed
HORVU1Hr1G073460	AT2G29670.1	Tetratricopeptide repeat (TPR)-like superfamily protein	LOC_Os05g37520.1	expressed protein
HORVU1Hr1G073600	AT3G52240.1		LOC_Os05g37340.1	expressed protein
HORVU1Hr1G073720	AT3G59310.1	Eukaryotic protein of unknown function (DUF914)	LOC_Os05g37200.1	solute carrier family 35 member F2, putative, expressed
HORVU1Hr1G073870	AT1G08320.1	bZIP transcription factor family protein	LOC_Os05g37170.1	transcription factor, putative, expressed
HORVU1Hr1G074020	AT3G52525.1	ovate family protein 6	LOC_Os01g64430.1	DUF623 domain containing protein, expressed
HORVU1Hr1G074350	AT5G09810.1	actin 7	LOC_Os01g64630.1	actin, putative, expressed
HORVU1Hr1G074370	AT1G72040.1	P-loop containing nucleoside triphosphate hydrolases superfamily protein	LOC_Os01g65350.1	deoxynucleoside kinase family, putative, expressed
HORVU1Hr1G074580	AT4G09600.1	GAST1 protein homolog 3	LOC_Os05g35690.1	GASR6 - Gibberellin-regulated GASA/GAST/Snakin family protein precursor, expressed
HORVU1Hr1G074670	AT5G63650.1	SNF1-related protein kinase 2.5	LOC_Os01g64970.1	CAMK_CAMK_like.11 - CAMK includes calcium/calmodulin depedent protein kinases, expressed
HORVU1Hr1G074730	AT5G17210.1	Protein of unknown function (DUF1218)	LOC_Os05g35830.1	expressed protein
HORVU1Hr1G074860	AT1G01540.2	Protein kinase superfamily protein	LOC_Os05g36050.1	serine/threonine-protein kinase, putative, expressed
HORVU1Hr1G074900			LOC_Os05g36160.1	G-box-binding factor 4, putative, expressed
HORVU1Hr1G075150	AT4G09160.1	SEC14 cytosolic factor family protein / phosphoglyceride transfer family protein	LOC_Os05g35460.1	patellin protein, putative, expressed
HORVU1Hr1G075200			LOC_Os05g43030.1	expressed protein
HORVU1Hr1G075210	AT1G04770.1	Tetratricopeptide repeat (TPR)-like superfamily protein	LOC_Os05g43040.1	tetratricopeptide repeat domain containing protein, expressed
HORVU1Hr1G075580	AT5G56550.1	oxidative stress 3	LOC_Os05g44900.1	expressed protein
HORVU1Hr1G075670	AT5G25930.1	Protein kinase family protein with leucine-rich repeat domain	LOC_Os05g44770.1	receptor-like protein kinase 5 precursor, putative, expressed
HORVU1Hr1G075860	AT5G19730.1	Pectin lyase-like superfamily protein	LOC_Os05g44600.1	pectinesterase, putative, expressed
HORVU1Hr1G075880			LOC_Os05g44630.1	IQ calmodulin-binding motif family protein, putative, expressed
HORVU1Hr1G075900	AT5G23940.1	HXXXD-type acyl-transferase family protein	LOC_Os08g44840.1	transferase family protein, putative, expressed
HORVU1Hr1G076040	AT1G09815.1	polymerase delta 4	LOC_Os08g06620.1	DNA polymerase delta subunit 4 family, putative, expressed
HORVU1Hr1G076080	AT1G09815.1	polymerase delta 4	LOC_Os08g06620.1	DNA polymerase delta subunit 4 family, putative, expressed
HORVU1Hr1G076100	AT1G74310.1	heat shock protein 101	LOC_Os05g44340.1	heat shock protein 101, putative, expressed
HORVU1Hr1G076190	AT1G74310.1	heat shock protein 101	LOC_Os05g44340.1	heat shock protein 101, putative, expressed
HORVU1Hr1G076200
HORVU1Hr1G076350	AT1G78580.1	trehalose-6-phosphate synthase	LOC_Os05g44210.2	trehalose-6-phosphate synthase, putative, expressed
HORVU1Hr1G076490	AT1G06920.1	ovate family protein 4	LOC_Os05g44090.1	DUF623 domain containing protein, expressed
HORVU1Hr1G076580	AT1G64260.1	MuDR family transposase	LOC_Os08g19770.1	expressed protein
HORVU1Hr1G076690	AT2G33860.1	Transcriptional factor B3 family protein / auxin-responsive factor AUX/IAA-related	LOC_Os05g43920.1	auxin response factor 14, putative, expressed
HORVU1Hr1G076730	AT1G78440.1	Arabidopsis thaliana gibberellin 2-oxidase 1	LOC_Os05g43880.1	gibberellin 2-beta-dioxygenase, putative, expressed
HORVU1Hr1G076800	AT2G34140.1	Dof-type zinc finger DNA-binding family protein	LOC_Os01g55340.1	dof zinc finger domain containing protein, putative, expressed
HORVU1Hr1G076950	AT3G22910.1	ATPase E1-E2 type family protein / haloacid dehalogenase-like hydrolase family protein	LOC_Os10g28240.1	calcium-transporting ATPase, plasma membrane-type, putative, expressed
HORVU1Hr1G077080	AT5G60970.1	TEOSINTE BRANCHED 1, cycloidea and PCF transcription factor 5	LOC_Os05g43760.1	TCP family transcription factor, putative, expressed
HORVU1Hr1G077170	AT1G26600.1	CLAVATA3/ESR-RELATED 9	LOC_Os05g43660.1	expressed protein
HORVU1Hr1G077760	AT3G15810.1	Protein of unknown function (DUF567)	LOC_Os05g43460.1	DUF567 domain containing protein, putative, expressed
HORVU1Hr1G078310	AT5G60335.1	Thioesterase superfamily protein	LOC_Os05g09370.3	kinase, pfkB family, putative, expressed
HORVU1Hr1G078410	AT1G68830.1	STT7 homolog STN7	LOC_Os05g47560.1	serine/threonine-protein kinase SNT7, chloroplast precursor, putative, expressed
HORVU1Hr1G078650	AT4G25730.1	FtsJ-like methyltransferase family protein	LOC_Os05g49230.1	ribosomal RNA large subunit methyltransferase J, putative, expressed
HORVU1Hr1G078880	AT2G21520.1	Sec14p-like phosphatidylinositol transfer family protein	LOC_Os05g46720.1	phosphatidylinositol transfer, putative, expressed
HORVU1Hr1G079140	AT1G80170.1	Pectin lyase-like superfamily protein	LOC_Os05g46520.1	polygalacturonase, putative, expressed
HORVU1Hr1G079250	AT3G15670.1	Late embryogenesis abundant protein (LEA) family protein	LOC_Os05g46480.3	late embryogenesis abundant protein, group 3, putative, expressed
HORVU1Hr1G079280	AT3G15670.1	Late embryogenesis abundant protein (LEA) family protein	LOC_Os05g46480.2	late embryogenesis abundant protein, group 3, putative, expressed
HORVU1Hr1G079310			LOC_Os02g40450.1	DEAD/DEAH box helicase domain containing protein, expressed
HORVU1Hr1G079450	AT3G21330.1	basic helix-loop-helix (bHLH) DNA-binding superfamily protein	LOC_Os05g46370.1	bHelix-loop-helix transcription factor, putative, expressed
HORVU1Hr1G079570	AT5G11950.1	Putative lysine decarboxylase family protein	LOC_Os05g46360.1	possible lysine decarboxylase domain containing protein, expressed
HORVU1Hr1G079590	AT2G26180.1	IQ-domain 6	LOC_Os05g46350.1	IQ calmodulin-binding motif domain containing protein, expressed
HORVU1Hr1G079730	AT5G56980.1		LOC_Os05g46340.1	expressed protein
HORVU1Hr1G080160	AT5G63370.3	Protein kinase superfamily protein	LOC_Os12g23700.1	cyclin-dependent kinase G-2, putative, expressed
HORVU1Hr1G080290	AT1G72770.1	homology to ABI1	LOC_Os05g46040.1	protein phosphatase 2C, putative, expressed
HORVU1Hr1G080410	AT1G71720.1	Nucleic acid-binding proteins superfamily	LOC_Os05g45920.1	S1 RNA binding domain containing protein, expressed
HORVU1Hr1G080510	AT1G64760.1	O-Glycosyl hydrolases family 17 protein	LOC_Os05g45860.1	glucan endo-1,3-beta-glucosidase precursor, putative, expressed
HORVU1Hr1G080640	AT4G15800.1	ralf-like 33	LOC_Os01g25560.1	RALFL7 - Rapid ALkalinization Factor RALF family protein precursor, expressed
HORVU1Hr1G080770	AT3G24450.1	Heavy metal transport/detoxification superfamily protein	LOC_Os05g45820.1	heavy metal-associated domain containing protein, expressed
HORVU1Hr1G080950	AT4G18240.1	starch synthase 4	LOC_Os05g45720.2	starch synthase, putative, expressed
HORVU1Hr1G081020	AT5G19151.1		LOC_Os05g45610.1	expressed protein
HORVU1Hr1G081490	AT1G53400.1	Ubiquitin domain-containing protein	LOC_Os09g17620.1	ubiquitin domain-containing protein 2, putative, expressed
HORVU1Hr1G081530	AT4G18820.1	AAA-type ATPase family protein	LOC_Os01g53070.1	ATP binding protein, putative, expressed
HORVU1Hr1G081810	AT2G32730.1	26S proteasome regulatory complex, non-ATPase subcomplex, Rpn2/Psmd1 subunit	LOC_Os08g12820.1	proteasome/cyclosome repeat containing protein, expressed
HORVU1Hr1G081890	AT3G16520.3	UDP-glucosyl transferase 88A1	LOC_Os05g45100.1	anthocyanidin 5,3-O-glucosyltransferase, putative, expressed
HORVU1Hr1G082090
HORVU1Hr1G082180
HORVU1Hr1G082190	AT2G13770.1		LOC_Os01g40070.1	expressed protein
HORVU1Hr1G082330	AT4G14440.1	3-hydroxyacyl-CoA dehydratase 1	LOC_Os05g45300.1	enoyl-CoA hydratase/isomerase family protein, putative, expressed
HORVU1Hr1G082790	AT2G05920.1	Subtilase family protein	LOC_Os07g39020.1	OsSub53 - Putative Subtilisin homologue, expressed
HORVU1Hr1G083130	AT3G51160.1	NAD(P)-binding Rossmann-fold superfamily protein	LOC_Os06g04620.1	GDP-mannose 4,6 dehydratase 2, putative, expressed
HORVU1Hr1G083330	AT5G10190.1	Major facilitator superfamily protein	LOC_Os08g31700.1	UNE2, putative, expressed
HORVU1Hr1G083470	AT4G10260.1	pfkB-like carbohydrate kinase family protein	LOC_Os08g02120.1	kinase, pfkB family, putative, expressed
HORVU1Hr1G083810	AT5G51600.1	Microtubule associated protein (MAP65/ASE1) family protein	LOC_Os01g49200.1	microtubule associated protein, putative, expressed
HORVU1Hr1G083910	AT3G03980.1	NAD(P)-binding Rossmann-fold superfamily protein	LOC_Os07g37420.1	versicolorin reductase, putative, expressed
HORVU1Hr1G083940	AT1G66750.1	CDK-activating kinase 4	LOC_Os02g29070.1	protein kinase domain containing protein, expressed
HORVU1Hr1G084310
HORVU1Hr1G084390	AT5G45910.1	GDSL-like Lipase/Acylhydrolase superfamily protein	LOC_Os06g06290.1	GDSL-like lipase/acylhydrolase, putative, expressed
HORVU1Hr1G084730	AT3G23130.1	C2H2 and C2HC zinc fingers superfamily protein	LOC_Os04g08600.1	ZOS4-05 - C2H2 zinc finger protein, expressed
HORVU1Hr1G085130
HORVU1Hr1G085230	AT1G30840.1	purine permease 4	LOC_Os05g48300.1	purine permease, putative, expressed
HORVU1Hr1G085500	AT3G12700.1	Eukaryotic aspartyl protease family protein	LOC_Os05g48330.1	aspartyl protease family protein, putative, expressed
HORVU1Hr1G085620	AT4G21700.1	Protein of unknown function (DUF2921)	LOC_Os05g48370.1	expressed protein
HORVU1Hr1G085930	AT3G26760.1	NAD(P)-binding Rossmann-fold superfamily protein	LOC_Os07g46830.1	sex determination protein tasselseed-2, putative, expressed
HORVU1Hr1G085960	AT1G69550.1	disease resistance protein (TIR-NBS-LRR class)	LOC_Os01g71106.2	NBS-LRR disease resistance protein, putative, expressed
HORVU1Hr1G086020	AT5G11550.1	ARM repeat superfamily protein	LOC_Os05g48580.1	expressed protein
HORVU1Hr1G086450	AT2G43120.1	RmlC-like cupins superfamily protein	LOC_Os08g27720.1	pirin, putative, expressed
HORVU1Hr1G086710	AT1G78440.1	Arabidopsis thaliana gibberellin 2-oxidase 1	LOC_Os05g48700.1	gibberellin 2-beta-dioxygenase, putative, expressed
HORVU1Hr1G086810	AT1G78440.1	Arabidopsis thaliana gibberellin 2-oxidase 1	LOC_Os05g48700.1	gibberellin 2-beta-dioxygenase, putative, expressed
HORVU1Hr1G087040
HORVU1Hr1G087530	AT1G03870.1	FASCICLIN-like arabinoogalactan 9	LOC_Os01g47780.1	fasciclin domain containing protein, expressed
HORVU1Hr1G087570	AT2G20520.1	FASCICLIN-like arabinogalactan 6	LOC_Os05g48900.1	fasciclin domain containing protein, expressed
HORVU1Hr1G087940	AT5G45980.1	WUSCHEL related homeobox 8	LOC_Os05g48990.1	homeobox domain containing protein, expressed
HORVU1Hr1G087970	AT3G25750.1	F-box family protein with a domain of unknown function (DUF295)	LOC_Os01g34630.1	retrotransposon protein, putative, Ty1-copia subclass, expressed
HORVU1Hr1G088010	AT2G30890.1	Cytochrome b561/ferric reductase transmembrane protein family	LOC_Os05g49040.1	expressed protein
HORVU1Hr1G088190	AT5G07610.1	F-box family protein	LOC_Os01g28300.1	OsFBX7 - F-box domain containing protein, expressed
HORVU1Hr1G088440	AT2G45590.1	Protein kinase superfamily protein	LOC_Os08g17320.1	protein kinase family protein, putative, expressed
HORVU1Hr1G088870	AT2G34420.1	photosystem II light harvesting complex gene B1B2	LOC_Os01g41710.1	chlorophyll A-B binding protein, putative, expressed
HORVU1Hr1G089510	AT4G39250.1	RAD-like 1	LOC_Os05g49240.1	homeodomain-related, putative, expressed
HORVU1Hr1G089570	AT1G75250.1	RAD-like 6	LOC_Os01g47370.1	MYB family transcription factor, putative, expressed
HORVU1Hr1G089680	AT1G75220.1	Major facilitator superfamily protein	LOC_Os05g49270.1	transporter family protein, putative, expressed
HORVU1Hr1G089760	AT3G27850.1	ribosomal protein L12-C	LOC_Os05g49320.1	ribosomal protein L7/L12 C-terminal domain containing protein, expressed
HORVU1Hr1G089840	AT3G27880.1	Protein of unknown function (DUF1645)	LOC_Os05g49350.1	DUF1645 domain containing protein, putative, expressed
HORVU1Hr1G089860	AT1G23710.1	Protein of unknown function (DUF1645)	LOC_Os05g49350.1	DUF1645 domain containing protein, putative, expressed
HORVU1Hr1G089970	AT2G46270.1	G-box binding factor 3	LOC_Os05g49420.1	transcription factor, putative, expressed
HORVU1Hr1G090030			LOC_Os05g49420.1	transcription factor, putative, expressed
HORVU1Hr1G090110	AT4G23810.1	WRKY family transcription factor	LOC_Os05g49620.1	WRKY19, expressed
HORVU1Hr1G090130	AT4G23810.1	WRKY family transcription factor	LOC_Os05g49620.1	WRKY19, expressed
HORVU1Hr1G090250	AT1G64380.1	Integrase-type DNA-binding superfamily protein	LOC_Os05g49700.1	AP2 domain containing protein, expressed
HORVU1Hr1G090730	AT2G26640.1	3-ketoacyl-CoA synthase 11	LOC_Os05g49900.1	3-ketoacyl-CoA synthase, putative, expressed
HORVU1Hr1G090770	AT5G64440.1	fatty acid amide hydrolase	LOC_Os12g07150.1	amidase family protein, putative, expressed
HORVU1Hr1G090930			LOC_Os05g50100.1	expressed protein
HORVU1Hr1G090940	AT1G73670.1	MAP kinase 15	LOC_Os05g50120.1	CGMC_MAPKCMGC_2.3 - CGMC includes CDA, MAPK, GSK3, and CLKC kinases, expressed
HORVU1Hr1G091130	AT1G12140.1	flavin-monooxygenase glucosinolate S-oxygenase 5	LOC_Os10g40570.1	flavin-containing monooxygenase family protein, putative, expressed
HORVU1Hr1G091400	AT5G14700.1	NAD(P)-binding Rossmann-fold superfamily protein	LOC_Os05g50250.1	cinnamoyl-CoA reductase-related, putative, expressed
HORVU1Hr1G091450	AT4G36620.1	GATA transcription factor 19	LOC_Os05g50270.1	GATA zinc finger domain containing protein, expressed
HORVU1Hr1G091460	AT1G75220.1	Major facilitator superfamily protein	LOC_Os05g50280.1	transporter family protein, putative, expressed
HORVU1Hr1G091600	AT1G27680.1	ADPGLC-PPase large subunit	LOC_Os05g50380.2	glucose-1-phosphate adenylyltransferase large subunit, chloroplast precursor, putative, expressed
HORVU1Hr1G091660
HORVU1Hr1G091900			LOC_Os05g50550.1	polyprenyl synthetase, putative, expressed
HORVU1Hr1G091950			LOC_Os03g11670.1	pentatricopeptide repeat domain containing protein, putative, expressed
HORVU1Hr1G092130	AT2G47260.1	WRKY DNA-binding protein 23	LOC_Os05g50610.2	WRKY8, expressed
HORVU1Hr1G092300	AT4G05200.1	cysteine-rich RLK (RECEPTOR-like protein kinase) 25	LOC_Os07g35310.1	TKL_IRAK_DUF26-lc.12 - DUF26 kinases have homology to DUF26 containing loci, expressed
HORVU1Hr1G092540	AT2G46150.1	Late embryogenesis abundant (LEA) hydroxyproline-rich glycoprotein family	LOC_Os05g50720.1	harpin-induced protein 1 domain containing protein, expressed
HORVU1Hr1G092610			LOC_Os03g24130.1	CXXC1 - Cysteine-rich protein with CXXC and CXXXC motifs precursor, putative, expressed
HORVU1Hr1G092630	AT5G52870.1		LOC_Os05g50730.1	expressed protein
HORVU1Hr1G092670
HORVU1Hr1G092690	AT1G08050.1	Zinc finger (C3HC4-type RING finger) family protein	LOC_Os08g03270.1	zinc finger family protein, putative, expressed
HORVU1Hr1G092790
HORVU1Hr1G092820
HORVU1Hr1G092890	AT2G46370.4	Auxin-responsive GH3 family protein	LOC_Os05g50890.1	OsGH3.5 - Probable indole-3-acetic acid-amido synthetase, expressed
HORVU1Hr1G093240	AT1G30820.1	CTP synthase family protein	LOC_Os01g43020.1	CTP synthase, putative, expressed
HORVU1Hr1G093440	AT3G16160.1	Tesmin/TSO1-like CXC domain-containing protein	LOC_Os05g51040.1	tesmin/TSO1-like CXC domain containing protein, expressed
HORVU1Hr1G093600	AT3G50930.1	cytochrome BC1 synthesis	LOC_Os05g51130.1	mitochondrial chaperone BCS1, putative, expressed
HORVU1Hr1G094010	AT5G22090.1	Protein of unknown function (DUF3049)	LOC_Os03g49830.1	expressed protein
HORVU1Hr1G094290	AT3G53450.1	Putative lysine decarboxylase family protein	LOC_Os05g51390.1	uncharacterized protein PA4923, putative, expressed
HORVU1Hr1G095250			LOC_Os01g35830.1	expressed protein
HORVU1Hr1G095310			LOC_Os04g29920.1	reticulon domain containing protein, putative, expressed
HORVU1Hr1G095340	AT4G20270.1	Leucine-rich receptor-like protein kinase family protein	LOC_Os05g51740.1	receptor protein kinase CLAVATA1 precursor, putative, expressed
HORVU1Hr1G095430	AT4G10960.1	UDP-D-glucose/UDP-D-galactose 4-epimerase 5	LOC_Os05g51670.1	NAD dependent epimerase/dehydratase family protein, putative, expressed
HORVU2Hr1G000090	AT5G51760.1	Protein phosphatase 2C family protein	LOC_Os05g38290.2	protein phosphatase 2C, putative, expressed
HORVU2Hr1G000140	AT1G59950.1	NAD(P)-linked oxidoreductase superfamily protein	LOC_Os04g08550.1	oxidoreductase, aldo/keto reductase family protein, putative, expressed
HORVU2Hr1G000280	AT3G61440.1	cysteine synthase C1	LOC_Os04g08350.2	cysteine synthase, chloroplast/chromoplast precursor, putative, expressed
HORVU2Hr1G000290	AT1G63350.1	Disease resistance protein (CC-NBS-LRR class) family	LOC_Os04g08390.1	Leucine Rich Repeat family protein, expressed
HORVU2Hr1G000700	AT3G14460.1	LRR and NB-ARC domains-containing disease resistance protein	LOC_Os04g53496.1	NBS-LRR disease resistance protein, putative, expressed
HORVU2Hr1G000770
HORVU2Hr1G001760	AT3G62300.2	DOMAIN OF UNKNOWN FUNCTION 724 7	LOC_Os11g19730.1	expressed protein
HORVU2Hr1G001810	AT1G79270.1	evolutionarily conserved C-terminal region 8	LOC_Os04g04000.1	ECT protein, putative, expressed
HORVU2Hr1G002130	AT3G24240.1	Leucine-rich repeat receptor-like protein kinase family protein	LOC_Os04g04330.2	receptor-like protein kinase 2 precursor, putative, expressed
HORVU2Hr1G002180	AT1G69200.1	fructokinase-like 2	LOC_Os03g40550.1	kinase, pfkB family, putative, expressed
HORVU2Hr1G002320			LOC_Os02g54480.1	RNA-directed DNA polymerase, putative, expressed
HORVU2Hr1G002410	AT5G57460.1		LOC_Os08g14620.1	expressed protein
HORVU2Hr1G002440	AT3G09220.1	laccase 7	LOC_Os10g20610.1	laccase-15 precursor, putative, expressed
HORVU2Hr1G002460	AT2G30770.1	cytochrome P450, family 71, subfamily A, polypeptide 13	LOC_Os08g01480.1	cytochrome P450, putative, expressed
HORVU2Hr1G002720	AT1G14880.1	PLANT CADMIUM RESISTANCE 1	LOC_Os02g36940.1	uncharacterized Cys-rich domain containing protein, putative, expressed
HORVU2Hr1G003290	AT1G52500.2	MUTM homolog-1	LOC_Os08g21330.1	formamidopyrimidine-DNA glycosylase, putative, expressed
HORVU2Hr1G003370	AT3G54710.1	homolog of yeast CDT1 B homolog of yeast CDT1 B	LOC_Os04g10650.1	CDT1A - Putative DNA replication initiation protein, expressed
HORVU2Hr1G003830	AT4G34880.1	Amidase family protein	LOC_Os06g16030.1	amidase family protein, putative, expressed
HORVU2Hr1G003840	AT4G34880.1	Amidase family protein	LOC_Os04g10460.1	amidase, putative, expressed
HORVU2Hr1G003870	AT5G47020.1		LOC_Os04g10380.1	glycine-rich protein, putative, expressed
HORVU2Hr1G003900	AT2G30830.1	2-oxoglutarate (2OG) and Fe(II)-dependent oxygenase superfamily protein	LOC_Os04g10350.1	1-aminocyclopropane-1-carboxylate oxidase homolog 2, putative, expressed
HORVU2Hr1G003920	AT5G53890.1	phytosylfokine-alpha receptor 2	LOC_Os07g01710.1	phytosulfokine receptor precursor, putative, expressed
HORVU2Hr1G005020	AT2G01580.1		LOC_Os04g01960.1	expressed protein
HORVU2Hr1G005160	AT5G62170.1		LOC_Os04g01610.1	expressed protein
HORVU2Hr1G005170	AT5G52640.1	heat shock protein 90.1	LOC_Os04g01740.1	heat shock protein, putative, expressed
HORVU2Hr1G005470	AT1G18010.1	Major facilitator superfamily protein	LOC_Os04g01520.1	expressed protein
HORVU2Hr1G005520	AT3G17210.1	heat stable protein 1	LOC_Os01g33160.1	stress responsive A/B Barrel domain containing protein, expressed
HORVU2Hr1G005590	AT3G17210.1	heat stable protein 1	LOC_Os01g33160.1	stress responsive A/B Barrel domain containing protein, expressed
HORVU2Hr1G005630	AT5G60580.4	RING/U-box superfamily protein	LOC_Os04g01490.1	zinc finger, C3HC4 type, domain containing protein, expressed
HORVU2Hr1G006100	AT3G53810.1	Concanavalin A-like lectin protein kinase family protein	LOC_Os04g44900.1	lectin-like receptor kinase, putative, expressed
HORVU2Hr1G006230
HORVU2Hr1G007080	AT1G71480.1	Nuclear transport factor 2 (NTF2) family protein	LOC_Os09g09320.1	nuclear transport factor, putative, expressed
HORVU2Hr1G007130	AT2G48020.1	Major facilitator superfamily protein	LOC_Os11g42430.1	transporter family protein, putative, expressed
HORVU2Hr1G007350	AT5G24860.1	flowering promoting factor 1	LOC_Os07g47450.1	flowering promoting factor-like 1, putative, expressed
HORVU2Hr1G007610	AT3G14470.1	NB-ARC domain-containing disease resistance protein	LOC_Os04g11430.1	disease resistance RPP13-like protein 1, putative, expressed
HORVU2Hr1G007990	AT3G45070.1	P-loop containing nucleoside triphosphate hydrolases superfamily protein	LOC_Os09g08190.1	sulfotransferase domain containing protein, expressed
HORVU2Hr1G009070	AT1G64260.1	MuDR family transposase	LOC_Os01g35960.1	expressed protein
HORVU2Hr1G009110			LOC_Os11g17954.1	transposon protein, putative, Pong sub-class, expressed
HORVU2Hr1G009560	AT5G44950.1	F-box/RNI-like/FBD-like domains-containing protein	LOC_Os04g13150.1	OsFBX125 - F-box domain containing protein, expressed
HORVU2Hr1G009570	AT4G10400.2	F-box/RNI-like/FBD-like domains-containing protein	LOC_Os04g13150.1	OsFBX125 - F-box domain containing protein, expressed
HORVU2Hr1G009600	AT1G13570.1	F-box/RNI-like superfamily protein	LOC_Os04g13150.1	OsFBX125 - F-box domain containing protein, expressed
HORVU2Hr1G009670			LOC_Os04g13150.1	OsFBX125 - F-box domain containing protein, expressed
HORVU2Hr1G010030	AT2G16500.1	arginine decarboxylase 1	LOC_Os04g01690.3	pyridoxal-dependent decarboxylase protein, putative, expressed
HORVU2Hr1G010620	AT3G47570.1	Leucine-rich repeat protein kinase family protein	LOC_Os04g15630.1	xa21, putative, expressed
HORVU2Hr1G010830	AT4G39330.1	cinnamyl alcohol dehydrogenase 9	LOC_Os04g15920.1	dehydrogenase, putative, expressed
HORVU2Hr1G010840	AT4G39330.1	cinnamyl alcohol dehydrogenase 9	LOC_Os04g15920.1	dehydrogenase, putative, expressed
HORVU2Hr1G011250	AT2G37025.1	TRF-like 8	LOC_Os10g30719.1	MYB family transcription factor, putative, expressed
HORVU2Hr1G011570
HORVU2Hr1G011690	AT5G03340.1	ATPase, AAA-type, CDC48 protein	LOC_Os08g31870.1	cell division cycle protein 48, putative, expressed
HORVU2Hr1G011870	AT1G30450.2	cation-chloride co-transporter 1	LOC_Os01g19850.1	amino acid permease family protein, putative, expressed
HORVU2Hr1G012310	AT1G67390.1	F-box family protein	LOC_Os04g13150.1	OsFBX125 - F-box domain containing protein, expressed
HORVU2Hr1G012360	AT1G74100.1	sulfotransferase 16	LOC_Os08g40380.1	sulfotransferase domain containing protein, expressed
HORVU2Hr1G012520	AT1G28120.1		LOC_Os08g42540.1	ubiquitin thioesterase otubain-like, putative, expressed
HORVU2Hr1G012710	AT4G12280.1	copper amine oxidase family protein	LOC_Os04g20164.1	amine oxidase precursor, putative, expressed
HORVU2Hr1G012760	AT4G12270.1	Copper amine oxidase family protein	LOC_Os04g20164.2	amine oxidase precursor, putative, expressed
HORVU2Hr1G012850	AT3G02875.1	Peptidase M20/M25/M40 family protein	LOC_Os07g14590.1	hydrolase, putative, expressed
HORVU2Hr1G013250			LOC_Os06g06580.1	expressed protein
HORVU2Hr1G013400	AT5G02810.1	pseudo-response regulator 7	LOC_Os07g49460.3	response regulator receiver domain containing protein, expressed
HORVU2Hr1G013450	AT3G47640.2	basic helix-loop-helix (bHLH) DNA-binding superfamily protein	LOC_Os03g26210.2	helix-loop-helix DNA-binding domain containing protein, expressed
HORVU2Hr1G013730	AT3G08510.2	phospholipase C 2	LOC_Os07g49330.1	phospholipase C, putative, expressed
HORVU2Hr1G013940	AT1G73040.1	Mannose-binding lectin superfamily protein	LOC_Os12g09700.1	Jacalin-like lectin domain containing protein, putative, expressed
HORVU2Hr1G013950	AT1G73040.1	Mannose-binding lectin superfamily protein	LOC_Os12g09700.1	Jacalin-like lectin domain containing protein, putative, expressed
HORVU2Hr1G013980			LOC_Os12g09720.1	dirigent, putative, expressed
HORVU2Hr1G014020			LOC_Os12g09700.1	Jacalin-like lectin domain containing protein, putative, expressed
HORVU2Hr1G014150	AT1G07160.1	Protein phosphatase 2C family protein	LOC_Os03g18150.1	protein phosphatase 2C, putative, expressed
HORVU2Hr1G014240	AT1G32100.1	pinoresinol reductase 1	LOC_Os12g16410.1	isoflavone reductase, putative, expressed
HORVU2Hr1G014390	AT5G54960.1	pyruvate decarboxylase-2	LOC_Os03g18220.1	pyruvate decarboxylase isozyme 2, putative, expressed
HORVU2Hr1G014490	AT5G40700.2		LOC_Os12g17530.1	expressed protein
HORVU2Hr1G014670
HORVU2Hr1G014840	AT1G17750.1	PEP1 receptor 2	LOC_Os10g06760.1	receptor-like protein kinase precursor, putative, expressed
HORVU2Hr1G015100	AT4G38180.1	FAR1-related sequence 5	LOC_Os01g63030.1	transposon protein, putative, unclassified, expressed
HORVU2Hr1G015360	AT3G10985.1	senescence associated gene 20	LOC_Os03g18770.1	wound-induced protein WI12, putative, expressed
HORVU2Hr1G015410	AT3G10985.1	senescence associated gene 20	LOC_Os03g18770.1	wound-induced protein WI12, putative, expressed
HORVU2Hr1G015430	AT3G08840.2	D-alanine--D-alanine ligase family	LOC_Os07g49110.1	D-alanine--D-alanine ligase family, putative, expressed
HORVU2Hr1G015940	AT4G16146.1	cAMP-regulated phosphoprotein 19-related protein	LOC_Os03g19220.2	expressed protein
HORVU2Hr1G015980	AT1G09240.1	nicotianamine synthase 3	LOC_Os07g48980.1	nicotianamine synthase, putative, expressed
HORVU2Hr1G016070	AT5G45520.1	Leucine-rich repeat (LRR) family protein	LOC_Os02g34490.1	Leucine Rich Repeat family protein, expressed
HORVU2Hr1G016470	AT1G64790.2	ILITYHIA
HORVU2Hr1G017020	AT3G56850.1	ABA-responsive element binding protein 3	LOC_Os07g48660.1	bZIP transcription factor domain containing protein, expressed
HORVU2Hr1G017240	AT5G18240.4	myb-related protein 1	LOC_Os07g48596.1	Myb transcription factor, putative, expressed
HORVU2Hr1G017290	AT3G47500.1	cycling DOF factor 3	LOC_Os07g48570.1	expressed protein
HORVU2Hr1G017310	AT1G08570.1	atypical CYS HIS rich thioredoxin 4	LOC_Os07g48510.1	thioredoxin, putative, expressed
HORVU2Hr1G017450	AT2G39050.1	hydroxyproline-rich glycoprotein family protein	LOC_Os07g48490.4	stress responsive protein, putative, expressed
HORVU2Hr1G017640	AT5G20920.1	eukaryotic translation initiation factor 2 beta subunit	LOC_Os03g21550.2	eukaryotic translation initiation factor 2 subunit beta, putative, expressed
HORVU2Hr1G017770	AT2G14720.2	vacuolar sorting receptor 4	LOC_Os07g48229.1	vacuolar-sorting receptor precursor, putative, expressed
HORVU2Hr1G017950	AT3G48140.1	B12D protein	LOC_Os07g17330.1	B12D protein, putative, expressed
HORVU2Hr1G018340	AT2G30360.1	SOS3-interacting protein 4	LOC_Os07g48090.1	CAMK_KIN1/SNF1/Nim1_like.30 - CAMK includes calcium/calmodulin depedent protein kinases, expressed
HORVU2Hr1G018890	AT4G26940.2	Galactosyltransferase family protein	LOC_Os02g06840.1	galactosyltransferase, putative, expressed
HORVU2Hr1G019500	AT2G47710.1	Adenine nucleotide alpha hydrolases-like superfamily protein	LOC_Os07g47620.1	universal stress protein domain containing protein, putative, expressed
HORVU2Hr1G019790	AT3G05500.1	Rubber elongation factor protein (REF)	LOC_Os07g47510.1	stress-related protein, putative, expressed
HORVU2Hr1G020140	AT1G25550.1	myb-like transcription factor family protein	LOC_Os02g22020.1	MYB family transcription factor, putative, expressed
HORVU2Hr1G020250			LOC_Os07g47300.1	spo0B-associated GTP-binding protein, putative, expressed
HORVU2Hr1G020310
HORVU2Hr1G020580	AT1G64940.1	cytochrome P450, family 87, subfamily A, polypeptide 6	LOC_Os02g01890.1	cytochrome P450, putative, expressed
HORVU2Hr1G020790
HORVU2Hr1G021020	AT3G05030.1	sodium hydrogen exchanger 2	LOC_Os07g47100.2	transporter, monovalent cation:proton antiporter-2 family, putative, expressed
HORVU2Hr1G021200	AT5G06680.1	spindle pole body component 98	LOC_Os09g27370.1	Spc97 / Spc98 family protein, putative, expressed
HORVU2Hr1G021530			LOC_Os07g46846.1	sex determination protein tasselseed-2, putative, expressed
HORVU2Hr1G021540	AT3G26760.1	NAD(P)-binding Rossmann-fold superfamily protein	LOC_Os07g46830.1	sex determination protein tasselseed-2, putative, expressed
HORVU2Hr1G021550	AT3G26760.1	NAD(P)-binding Rossmann-fold superfamily protein	LOC_Os07g46830.1	sex determination protein tasselseed-2, putative, expressed
HORVU2Hr1G022110	AT3G12860.1	NOP56-like pre RNA processing ribonucleoprotein	LOC_Os03g22880.1	nucleolar protein 5A, putative, expressed
HORVU2Hr1G022680	AT4G18810.2	NAD(P)-binding Rossmann-fold superfamily protein	LOC_Os02g13970.2	Complex I intermediate-associated protein 30 domain containing protein, putative, expressed
HORVU2Hr1G022780	AT2G41250.1	Haloacid dehalogenase-like hydrolase (HAD) superfamily protein	LOC_Os07g46520.1	rhythmically expressed gene 2 protein, putative, expressed
HORVU2Hr1G023550	AT2G41770.1	Protein of unknown function (DUF288)	LOC_Os07g46300.1	expressed protein
HORVU2Hr1G023590	AT3G18080.1	B-S glucosidase 44	LOC_Os07g46280.1	Os7bglu26 - beta-mannosidase/glucosidase/exoglucanase, expressed
HORVU2Hr1G023690	AT5G13760.1	Plasma-membrane choline transporter family protein	LOC_Os07g46240.1	choline transporter-related, putative, expressed
HORVU2Hr1G023810	AT3G63095.1	Tetratricopeptide repeat (TPR)-like superfamily protein	LOC_Os07g46210.1	LTPL2 - Protease inhibitor/seed storage/LTP family protein precursor, expressed
HORVU2Hr1G023970	AT1G15200.2	protein-protein interaction regulator family protein	LOC_Os03g49520.2	pinin/SDK/memA protein, putative, expressed
HORVU2Hr1G024380	AT4G28690.1		LOC_Os10g32850.1	expressed protein
HORVU2Hr1G024760			ChrUn.fgenesh.mRNA.23	expressed protein
HORVU2Hr1G025290	AT5G23530.1	carboxyesterase 18	LOC_Os07g44910.2	gibberellin receptor GID1L2, putative, expressed
HORVU2Hr1G025380	AT5G23530.1	carboxyesterase 18	LOC_Os06g20200.1	gibberellin receptor GID1L2, putative, expressed
HORVU2Hr1G025510	AT3G19184.1	AP2/B3-like transcriptional factor family protein	LOC_Os01g13300.1	B3 DNA binding domain containing protein, expressed
HORVU2Hr1G025580	AT3G14590.2	Calcium-dependent lipid-binding (CaLB domain) family protein	LOC_Os02g20970.1	C2 domain containing protein, putative, expressed
HORVU2Hr1G025710	AT5G05140.1	Transcription elongation factor (TFIIS) family protein	LOC_Os07g44820.1	expressed protein
HORVU2Hr1G025810	AT1G31550.2	GDSL-like Lipase/Acylhydrolase superfamily protein	LOC_Os07g44780.1	GDSL-like lipase/acylhydrolase, putative, expressed
HORVU2Hr1G026020	AT1G46264.1	heat shock transcription factor B4	LOC_Os07g44690.1	HSF-type DNA-binding domain containing protein, expressed
HORVU2Hr1G027080	AT3G17510.1	CBL-interacting protein kinase 1	LOC_Os07g44290.1	CAMK_KIN1/SNF1/Nim1_like.29 - CAMK includes calcium/calmodulin depedent protein kinases, expressed
HORVU2Hr1G027290	AT1G48310.1	chromatin remodeling factor18	LOC_Os07g44210.1	SNF2 family N-terminal domain containing protein, expressed
HORVU2Hr1G027560	AT1G79620.1	Leucine-rich repeat protein kinase family protein	LOC_Os03g21230.1	leucine-rich repeat family protein, putative, expressed
HORVU2Hr1G027640	AT1G57590.1	Pectinacetylesterase family protein	LOC_Os07g44070.1	pectinacetylesterase domain containing protein, expressed
HORVU2Hr1G027680	AT3G62040.1	Haloacid dehalogenase-like hydrolase (HAD) superfamily protein	LOC_Os07g44060.1	haloacid dehalogenase-like hydrolase family protein, putative, expressed
HORVU2Hr1G028910			LOC_Os11g11370.1	expressed protein
HORVU2Hr1G028920	AT2G13770.1		LOC_Os01g62160.1	trp repressor/replication initiator, putative, expressed
HORVU2Hr1G028930	AT4G38170.1	FAR1-related sequence 9	LOC_Os09g11870.1	transposon protein, putative, unclassified, expressed
HORVU2Hr1G029150
HORVU2Hr1G029160	AT4G37870.1	phosphoenolpyruvate carboxykinase 1	LOC_Os03g15050.2	phosphoenolpyruvate carboxykinase, putative, expressed
HORVU2Hr1G029240	AT4G37660.1	Ribosomal protein L12/ ATP-dependent Clp protease adaptor protein ClpS family protein	LOC_Os07g43310.1	ribosomal protein L7/L12 C-terminal domain containing protein, expressed
HORVU2Hr1G029250	AT4G39680.2	SAP domain-containing protein	LOC_Os03g26630.1	SAP domain containing protein, expressed
HORVU2Hr1G029270	AT4G39700.1	Heavy metal transport/detoxification superfamily protein	LOC_Os03g26650.2	heavy metal-associated domain containing protein, expressed
HORVU2Hr1G029290	AT2G22190.1	Haloacid dehalogenase-like hydrolase (HAD) superfamily protein	LOC_Os07g43160.1	uncharacterized glycosyl hydrolase Rv2006/MT2062, putative, expressed
HORVU2Hr1G029480	AT5G64080.2	Bifunctional inhibitor/lipid-transfer protein/seed storage 2S albumin superfamily protein	LOC_Os07g43290.1	LTPL56 - Protease inhibitor/seed storage/LTP family protein precursor, expressed
HORVU2Hr1G029720	AT4G33520.1	P-type ATP-ase 1	LOC_Os07g43040.1	heavy metal-associated domain containing protein, expressed
HORVU2Hr1G030260	AT3G10150.1	purple acid phosphatase 16	LOC_Os01g71420.1	Ser/Thr protein phosphatase family protein, putative, expressed
HORVU2Hr1G030290	AT3G10150.1	purple acid phosphatase 16	LOC_Os01g71420.1	Ser/Thr protein phosphatase family protein, putative, expressed
HORVU2Hr1G030870	AT3G43190.1	sucrose synthase 4	LOC_Os07g42490.2	sucrose synthase, putative, expressed
HORVU2Hr1G030930	AT3G14130.1	Aldolase-type TIM barrel family protein	LOC_Os07g42440.1	hydroxyacid oxidase 1, putative, expressed
HORVU2Hr1G031100	AT4G16265.1	RNA polymerases M/15 Kd subunit	LOC_Os07g42395.1	DNA-directed RNA polymerase II subunit RPB9, putative, expressed
HORVU2Hr1G031130	AT1G48410.1	Stabilizer of iron transporter SufD / Polynucleotidyl transferase	LOC_Os03g58600.1	PAZ domain containing protein, putative, expressed
HORVU2Hr1G031180	AT4G16760.1	acyl-CoA oxidase 1	LOC_Os06g01390.1	acyl-coenzyme A oxidase 1.2, peroxisomal, putative, expressed
HORVU2Hr1G031310	AT1G17380.1	jasmonate-zim-domain protein 5	LOC_Os07g42370.3	zinc-finger protein, putative, expressed
HORVU2Hr1G031410	AT1G72480.1	Lung seven transmembrane receptor family protein	LOC_Os07g42310.1	lung seven transmembrane domain containing protein, putative, expressed
HORVU2Hr1G031460			LOC_Os07g42250.1	strictosidine synthase, putative, expressed
HORVU2Hr1G031490	AT2G05840.1	20S proteasome subunit PAA2	LOC_Os03g08280.1	peptidase, T1 family, putative, expressed
HORVU2Hr1G031500	AT3G57030.1	Calcium-dependent phosphotriesterase superfamily protein	LOC_Os07g42250.1	strictosidine synthase, putative, expressed
HORVU2Hr1G031620
HORVU2Hr1G032220	AT5G19730.1	Pectin lyase-like superfamily protein	LOC_Os07g41650.1	pectinesterase, putative, expressed
HORVU2Hr1G032280	AT4G16380.1	Heavy metal transport/detoxification superfamily protein	LOC_Os07g41600.1	proline-rich protein, putative, expressed
HORVU2Hr1G032320	AT4G14540.1	nuclear factor Y, subunit B3	LOC_Os03g29970.1	histone-like transcription factor and archaeal histone, putative, expressed
HORVU2Hr1G032370
HORVU2Hr1G032600	AT4G12730.1	FASCICLIN-like arabinogalactan 2	LOC_Os09g30010.1	fasciclin domain containing protein, expressed
HORVU2Hr1G032670	AT5G08030.1	PLC-like phosphodiesterases superfamily protein	LOC_Os07g41150.1	glycerophosphoryl diester phosphodiesterase family protein, putative, expressed
HORVU2Hr1G032690	AT3G29575.4	ABI five binding protein 3	LOC_Os07g41160.1	protein of unknown function DUF1675 domain containing protein, expressed
HORVU2Hr1G032730	AT3G25150.1	Nuclear transport factor 2 (NTF2) family protein with RNA binding (RRM-RBD-RNP motifs) domain	LOC_Os07g41180.1	RNA-binding protein-like, putative, expressed
HORVU2Hr1G032890	AT1G74110.1	cytochrome P450, family 78, subfamily A, polypeptide 10	LOC_Os07g41240.1	cytochrome P450, putative, expressed
HORVU2Hr1G032990	AT2G41500.1	WD-40 repeat family protein / small nuclear ribonucleoprotein Prp4p-related	LOC_Os03g23935.1	WD domain, G-beta repeat domain containing protein, expressed
HORVU2Hr1G033070	AT3G02210.1	COBRA-like protein 1 precursor	LOC_Os07g41310.1	COBRA, putative, expressed
HORVU2Hr1G033100	AT5G15650.1	reversibly glycosylated polypeptide 2	LOC_Os07g41360.1	alpha-1,4-glucan-protein synthase, putative, expressed
HORVU2Hr1G033240	AT5G15540.1	PHD finger family protein
HORVU2Hr1G033620	AT5G55530.3	Calcium-dependent lipid-binding (CaLB domain) family protein	LOC_Os07g39620.2	C2 domain containing protein, putative, expressed
HORVU2Hr1G034280	AT3G43720.1	Bifunctional inhibitor/lipid-transfer protein/seed storage 2S albumin superfamily protein	LOC_Os07g29230.1	LTPL63 - Protease inhibitor/seed storage/LTP family protein precursor, putative, expressed
HORVU2Hr1G034310	AT3G43720.1	Bifunctional inhibitor/lipid-transfer protein/seed storage 2S albumin superfamily protein	LOC_Os07g29230.1	LTPL63 - Protease inhibitor/seed storage/LTP family protein precursor, putative, expressed
HORVU2Hr1G034330	AT2G16390.1	SNF2 domain-containing protein / helicase domain-containing protein	LOC_Os06g14440.1	DRD1, putative, expressed
HORVU2Hr1G034650	AT1G24625.1	zinc finger protein 7	LOC_Os07g40300.1	ZOS7-10 - C2H2 zinc finger protein, expressed
HORVU2Hr1G034670	AT5G54510.1	Auxin-responsive GH3 family protein	LOC_Os07g40290.1	OsGH3.8 - Probable indole-3-acetic acid-amido synthetase, expressed
HORVU2Hr1G035060	AT5G02860.1	Pentatricopeptide repeat (PPR) superfamily protein	LOC_Os07g40120.1	pentatricopeptide, putative, expressed
HORVU2Hr1G035160	AT5G67420.1	LOB domain-containing protein 37	LOC_Os07g40000.1	DUF260 domain containing protein, putative, expressed
HORVU2Hr1G035300	AT1G25360.1	Pentatricopeptide repeat (PPR) superfamily protein	LOC_Os07g39910.1	pentatricopeptide repeat domain containing protein, putative, expressed
HORVU2Hr1G035810	AT5G41040.1	HXXXD-type acyl-transferase family protein	LOC_Os11g31090.1	transferase family protein, putative, expressed
HORVU2Hr1G035830	AT5G41040.1	HXXXD-type acyl-transferase family protein	LOC_Os11g31090.1	transferase family protein, putative, expressed
HORVU2Hr1G036000	AT2G41420.1	proline-rich family protein
HORVU2Hr1G036120			LOC_Os07g39530.1	BTBN16 - Bric-a-Brac, Tramtrack, Broad Complex BTB domain with non-phototropic hypocotyl 3 NPH3 domain, expressed
HORVU2Hr1G036280	AT5G48150.1	GRAS family transcription factor	LOC_Os07g39470.1	gibberellin response modulator protein, putative, expressed
HORVU2Hr1G036510	AT1G27330.1	Ribosome associated membrane protein RAMP4	LOC_Os11g41875.2	membrane protein, putative, expressed
HORVU2Hr1G036530	AT2G16120.1	polyol/monosaccharide transporter 1	LOC_Os07g39360.1	transporter family protein, putative, expressed
HORVU2Hr1G037020	AT5G19850.1	alpha/beta-Hydrolases superfamily protein	LOC_Os07g38830.2	hydrolase, alpha/beta fold family domain containing protein, expressed
HORVU2Hr1G037500	AT4G11530.1	cysteine-rich RLK (RECEPTOR-like protein kinase) 34	LOC_Os04g12080.1	TKL_IRAK_DUF26-lc.7 - DUF26 kinases have homology to DUF26 containing loci, expressed
HORVU2Hr1G037550	AT5G19780.1	tubulin alpha-5	LOC_Os07g38730.1	tubulin/FtsZ domain containing protein, putative, expressed
HORVU2Hr1G037560	AT5G19780.1	tubulin alpha-5	LOC_Os07g38730.1	tubulin/FtsZ domain containing protein, putative, expressed
HORVU2Hr1G037570	AT5G19780.1	tubulin alpha-5	LOC_Os07g38730.1	tubulin/FtsZ domain containing protein, putative, expressed
HORVU2Hr1G037620
HORVU2Hr1G037740	AT2G33170.1	Leucine-rich repeat receptor-like protein kinase family protein	LOC_Os07g05740.2	receptor-like protein kinase 2 precursor, putative, expressed
HORVU2Hr1G038060	AT5G28150.1	Plant protein of unknown function (DUF868)	LOC_Os07g38460.1	expressed protein
HORVU2Hr1G038120	AT2G37040.1	PHE ammonia lyase 1	LOC_Os04g43800.1	phenylalanine ammonia-lyase, putative, expressed
HORVU2Hr1G038150			LOC_Os02g32190.1	expressed protein
HORVU2Hr1G038670	AT2G46493.1	RING/U-box superfamily protein	LOC_Os08g31720.1	zinc finger, C3HC4 type domain containing protein, expressed
HORVU2Hr1G038740	AT3G54820.1	plasma membrane intrinsic protein 2;5	LOC_Os07g26690.1	aquaporin protein, putative, expressed
HORVU2Hr1G038850	AT1G30540.1	Actin-like ATPase superfamily protein	LOC_Os07g05380.1	ATPase BadF/BadG/BcrA/BcrD type, putative, expressed
HORVU2Hr1G039030	AT3G57540.1	Remorin family protein	LOC_Os07g38170.1	remorin, putative, expressed
HORVU2Hr1G040650
HORVU2Hr1G040680	AT3G22830.1	heat shock transcription factor A6B	LOC_Os02g32590.1	HSF-type DNA-binding domain containing protein, expressed
HORVU2Hr1G040780	AT5G54270.1	light-harvesting chlorophyll B-binding protein 3	LOC_Os07g37550.1	chlorophyll A-B binding protein, putative, expressed
HORVU2Hr1G040830	AT4G21510.1	F-box family protein	LOC_Os07g37400.1	OsFBX257 - F-box domain containing protein, expressed
HORVU2Hr1G041000	AT1G61350.1	ARM repeat superfamily protein	LOC_Os07g37350.1	armadillo/beta-catenin repeat family protein, putative, expressed
HORVU2Hr1G041080	AT1G11260.1	sugar transporter 1	LOC_Os07g37320.1	transporter family protein, putative, expressed
HORVU2Hr1G041110	AT4G27350.1	Protein of unknown function (DUF1223)	LOC_Os07g37310.1	uncharacterized secreted protein, putative, expressed
HORVU2Hr1G041180			LOC_Os07g37280.1	hypothetical protein
HORVU2Hr1G041250			LOC_Os07g49050.1	expressed protein
HORVU2Hr1G041590	AT4G05120.1	Major facilitator superfamily protein	LOC_Os07g37100.1	nucleoside transporter, putative, expressed
HORVU2Hr1G041600	AT4G05150.1	Octicosapeptide/Phox/Bem1p family protein	LOC_Os07g37040.1	PB1 domain containing protein, expressed
HORVU2Hr1G041610	AT4G03280.1	photosynthetic electron transfer C	LOC_Os07g37030.1	cytochrome b6-f complex iron-sulfur subunit, chloroplast precursor, putative, expressed
HORVU2Hr1G041880	AT3G05327.1	Cyclin family protein	LOC_Os05g26070.1	cyclin, putative, expressed
HORVU2Hr1G042960
HORVU2Hr1G043130	AT5G08080.3	syntaxin of plants 132	LOC_Os07g07000.1	syntaxin, putative, expressed
HORVU2Hr1G043890	AT5G24090.1	chitinase A	LOC_Os07g43820.1	glycosyl hydrolase, putative, expressed
HORVU2Hr1G043900	AT5G24090.1	chitinase A	LOC_Os06g25010.1	glycosyl hydrolase, putative, expressed
HORVU2Hr1G043920	AT4G15210.1	beta-amylase 5	LOC_Os07g35880.1	beta-amylase, putative, expressed
HORVU2Hr1G043940
HORVU2Hr1G044270			LOC_Os07g35680.1	TKL_IRAK_DUF26-lc22 - DUF26 kinases have homology to DUF26 containing loci, expressed
HORVU2Hr1G044590	AT4G23180.1	cysteine-rich RLK (RECEPTOR-like protein kinase) 10	LOC_Os07g35290.1	TKL_IRAK_DUF26-lc.10 - DUF26 kinases have homology to DUF26 containing loci, expressed
HORVU2Hr1G044610	AT4G23180.1	cysteine-rich RLK (RECEPTOR-like protein kinase) 10	LOC_Os07g35330.1	TKL_IRAK_DUF26-lc.13 - DUF26 kinases have homology to DUF26 containing loci, expressed
HORVU2Hr1G045200	AT1G10370.1	Glutathione S-transferase family protein	LOC_Os10g38160.1	glutathione S-transferase, putative, expressed
HORVU2Hr1G045250	AT1G54290.1	Translation initiation factor SUI1 family protein	LOC_Os07g34589.2	translation initiation factor SUI1, putative, expressed
HORVU2Hr1G045330	AT1G11545.1	xyloglucan endotransglucosylase/hydrolase 8	LOC_Os07g34580.1	glycosyl hydrolases family 16, putative, expressed
HORVU2Hr1G045560	AT2G42840.1	protodermal factor 1	LOC_Os01g52690.1	retrotransposon protein, putative, unclassified, expressed
HORVU2Hr1G045900	AT1G61800.1	glucose-6-phosphate/phosphate translocator 2	LOC_Os07g33910.2	transporter family protein, putative, expressed
HORVU2Hr1G046180	AT3G50930.1	cytochrome BC1 synthesis	LOC_Os03g38800.1	AAA family ATPase, putative, expressed
HORVU2Hr1G046330	AT3G50940.1	P-loop containing nucleoside triphosphate hydrolases superfamily protein	LOC_Os03g38800.1	AAA family ATPase, putative, expressed
HORVU2Hr1G046370			LOC_Os07g33350.2	hsp20/alpha crystallin family protein, putative, expressed
HORVU2Hr1G046530	AT3G20390.1	endoribonuclease L-PSP family protein	LOC_Os07g33240.1	endoribonuclease, putative, expressed
HORVU2Hr1G046550	AT1G61930.1	Protein of unknown function, DUF584	LOC_Os07g33270.1	DUF584 domain containing protein, putative, expressed
HORVU2Hr1G046930	AT4G03550.1	glucan synthase-like 5	LOC_Os01g55040.1	1,3-beta-glucan synthase component, putative, expressed
HORVU2Hr1G047260	AT1G76160.1	SKU5 similar 5	LOC_Os07g32660.1	monocopper oxidase, putative, expressed
HORVU2Hr1G047720	AT2G38090.1	Duplicated homeodomain-like superfamily protein	LOC_Os01g04930.1	MYB family transcription factor, putative, expressed
HORVU2Hr1G047750			LOC_Os07g32510.1	dof zinc finger domain containing protein, putative, expressed
HORVU2Hr1G048100	AT3G05270.2	Plant protein of unknown function (DUF869)	LOC_Os07g32340.3	retrotransposon protein, putative, unclassified, expressed
HORVU2Hr1G048140
HORVU2Hr1G048280	AT2G13770.1
HORVU2Hr1G049410	AT2G17230.1	EXORDIUM like 5	LOC_Os07g31430.1	phosphate-induced protein 1 conserved region domain containing protein, expressed
HORVU2Hr1G049630	AT4G20140.1	Leucine-rich repeat transmembrane protein kinase	LOC_Os07g31500.1	leucine-rich repeat receptor protein kinase EXS precursor, putative, expressed
HORVU2Hr1G050550	AT3G04740.1	RNA polymerase II transcription mediators	LOC_Os08g24400.1	SWP, putative, expressed
HORVU2Hr1G051140	AT4G20140.1	Leucine-rich repeat transmembrane protein kinase	LOC_Os07g31500.1	leucine-rich repeat receptor protein kinase EXS precursor, putative, expressed
HORVU2Hr1G052170	AT5G19050.1	alpha/beta-Hydrolases superfamily protein	LOC_Os07g11060.1	expressed protein
HORVU2Hr1G052290	AT3G42050.1	vacuolar ATP synthase subunit H family protein	LOC_Os07g36465.1	vacuolar ATP synthase subunit H, putative, expressed
HORVU2Hr1G054060			LOC_Os08g09890.1	expressed protein
HORVU2Hr1G055310	AT3G49260.3	IQ-domain 21	LOC_Os01g09790.1	IQ calmodulin-binding motif domain containing protein, expressed
HORVU2Hr1G055530	AT2G34320.1	Polynucleotidyl transferase, ribonuclease H-like superfamily protein	LOC_Os02g06100.1	expressed protein
HORVU2Hr1G056110
HORVU2Hr1G057700	AT3G50820.1	photosystem II subunit O-2	LOC_Os01g31690.1	oxygen-evolving enhancer protein 1, chloroplast precursor, putative, expressed
HORVU2Hr1G058110
HORVU2Hr1G060120	AT4G18390.2	TEOSINTE BRANCHED 1, cycloidea and PCF transcription factor 2	LOC_Os07g05720.1	TCP family transcription factor, putative, expressed
HORVU2Hr1G060480	AT1G30380.1	photosystem I subunit K	LOC_Os07g05480.1	photosystem I reaction center subunit, chloroplast precursor, putative, expressed
HORVU2Hr1G060620	AT3G22330.1	putative mitochondrial RNA helicase 2	LOC_Os07g05050.1	DEAD-box ATP-dependent RNA helicase, putative, expressed
HORVU2Hr1G060730	AT1G06690.1	NAD(P)-linked oxidoreductase superfamily protein	LOC_Os07g04990.1	oxidoreductase, aldo/keto reductase family protein, putative, expressed
HORVU2Hr1G060890	AT2G31160.1	Protein of unknown function (DUF640)	LOC_Os02g56610.1	DUF640 domain containing protein, putative, expressed
HORVU2Hr1G061040	AT5G66760.1	succinate dehydrogenase 1-1	LOC_Os07g04240.1	succinate dehydrogenase flavoprotein subunit,mitochondrial precursor, putative, expressed
HORVU2Hr1G061080	AT5G66760.1	succinate dehydrogenase 1-1	LOC_Os07g04240.1	succinate dehydrogenase flavoprotein subunit,mitochondrial precursor, putative, expressed
HORVU2Hr1G061190	AT5G49630.1	amino acid permease 6	LOC_Os07g04180.1	amino acid transporter, putative, expressed
HORVU2Hr1G061260	AT4G37810.1		LOC_Os07g04020.1	expressed protein
HORVU2Hr1G061430	AT4G37750.1	Integrase-type DNA-binding superfamily protein	LOC_Os07g03250.1	AP2-like ethylene-responsive transcription factor PLETHORA 2, putative, expressed
HORVU2Hr1G062670	AT2G03500.1	Homeodomain-like superfamily protein	LOC_Os07g02800.2	MYB family transcription factor, putative, expressed
HORVU2Hr1G063510	AT2G27035.1	early nodulin-like protein 20	LOC_Os07g02200.1	plastocyanin-like domain containing protein, putative, expressed
HORVU2Hr1G063800	AT1G69120.1	K-box region and MADS-box transcription factor family protein	LOC_Os07g01820.2	OsMADS15 - MADS-box family gene with MIKCc type-box, expressed
HORVU2Hr1G063850	AT1G30320.1	Remorin family protein	LOC_Os12g41940.1	remorin family protein, putative, expressed
HORVU2Hr1G064530	AT1G05200.2	glutamate receptor 3.4	LOC_Os07g01310.1	glutamate receptor, putative, expressed
HORVU2Hr1G064770	AT1G60160.1	Potassium transporter family protein	LOC_Os03g37830.1	potassium transporter, putative, expressed
HORVU2Hr1G065000	AT5G02020.1		LOC_Os05g38040.2	expressed protein
HORVU2Hr1G065060			LOC_Os09g19310.1	retrotransposon protein, putative, unclassified, expressed
HORVU2Hr1G065120	AT5G01410.1	Aldolase-type TIM barrel family protein	LOC_Os07g01020.1	SOR/SNZ family protein, putative, expressed
HORVU2Hr1G065170	AT1G69180.1	Plant-specific transcription factor YABBY family protein	LOC_Os03g11600.1	YABBY domain containing protein, putative, expressed
HORVU2Hr1G065750	AT4G31550.1	WRKY DNA-binding protein 11	LOC_Os04g21950.1	WRKY51, expressed
HORVU2Hr1G065840	AT4G29920.1	Double Clp-N motif-containing P-loop nucleoside triphosphate hydrolases superfamily protein	LOC_Os04g23220.1	expressed protein
HORVU2Hr1G065880	AT4G29920.1	Double Clp-N motif-containing P-loop nucleoside triphosphate hydrolases superfamily protein	LOC_Os04g23220.1	expressed protein
HORVU2Hr1G066100	AT5G57150.1	basic helix-loop-helix (bHLH) DNA-binding superfamily protein	LOC_Os04g23550.1	basic helix-loop-helix family protein, putative, expressed
HORVU2Hr1G066400	AT4G16710.1	glycosyltransferase family protein 28	LOC_Os02g26814.1	UDP-N-acetylglucosamine transferase subunit ALG13, putative, expressed
HORVU2Hr1G066450
HORVU2Hr1G066480	AT1G71100.1	Ribose 5-phosphate isomerase, type A protein	LOC_Os04g24140.1	ribose-5-phosphate isomerase A, putative, expressed
HORVU2Hr1G066620	AT5G47890.1	NADH-ubiquinone oxidoreductase B8 subunit, putative	LOC_Os04g24520.1	ribosomal protein L51, putative, expressed
HORVU2Hr1G066820	AT4G12910.1	serine carboxypeptidase-like 20	LOC_Os04g25560.1	OsSCP23 - Putative Serine Carboxypeptidase homologue, expressed
HORVU2Hr1G067750	AT3G25230.2	rotamase FKBP 1	LOC_Os04g28420.2	peptidyl-prolyl isomerase, putative, expressed
HORVU2Hr1G067870	AT5G44240.2	aminophospholipid ATPase 2	LOC_Os04g28460.1	phospholipid-transporting ATPase 2, putative, expressed
HORVU2Hr1G068050	AT1G34470.1	Protein of unknown function (DUF803)	LOC_Os04g30450.1	DUF803 domain containing, putative, expressed
HORVU2Hr1G069060	AT3G48530.1	SNF1-related protein kinase regulatory subunit gamma 1	LOC_Os04g31340.1	CBS domain containing membrane protein, putative, expressed
HORVU2Hr1G069440	AT1G67340.1	HCP-like superfamily protein with MYND-type zinc finger	LOC_Os04g31610.1	OsFBO3 - F-box and other domain containing protein, expressed
HORVU2Hr1G069710	AT1G27990.1		LOC_Os04g31710.1	expressed protein
HORVU2Hr1G069820
HORVU2Hr1G069840	AT1G30320.1	Remorin family protein	LOC_Os12g41940.1	remorin family protein, putative, expressed
HORVU2Hr1G069950	AT1G67310.1	Calmodulin-binding transcription activator protein with CG-1 and Ankyrin domains	LOC_Os04g31900.1	calmodulin-binding transcription activator 4, putative, expressed
HORVU2Hr1G070140	AT5G63530.1	farnesylated protein 3	LOC_Os02g30650.1	heavy metal-associated domain containing protein, expressed
HORVU2Hr1G070160	AT5G63530.1	farnesylated protein 3	LOC_Os02g30650.1	heavy metal-associated domain containing protein, expressed
HORVU2Hr1G070290			LOC_Os10g05010.1	expressed protein
HORVU2Hr1G070310	AT5G50600.1	hydroxysteroid dehydrogenase 1	LOC_Os04g32070.1	dehydrogenase/reductase, putative, expressed
HORVU2Hr1G070720	AT2G33490.1	hydroxyproline-rich glycoprotein family protein	LOC_Os04g32370.1	hydroxyproline-rich glycoprotein family protein, putative, expressed
HORVU2Hr1G070890	AT5G23690.1	Polynucleotide adenylyltransferase family protein	LOC_Os04g32490.2	tRNA nucleotidyltransferase/polyA polymerase family protein, putative, expressed
HORVU2Hr1G071570	AT4G13420.1	high affinity K+ transporter 5	LOC_Os04g32920.3	potassium transporter, putative, expressed
HORVU2Hr1G071750			LOC_Os04g33030.1	protein binding protein, putative, expressed
HORVU2Hr1G071860	AT1G32220.1	NAD(P)-binding Rossmann-fold superfamily protein	LOC_Os04g33060.1	NAD dependent epimerase/dehydratase family protein, putative, expressed
HORVU2Hr1G072400	AT5G04660.1	cytochrome P450, family 77, subfamily A, polypeptide 4	LOC_Os04g33370.1	cytochrome P450, putative, expressed
HORVU2Hr1G072490
HORVU2Hr1G072500	AT5G03650.1	starch branching enzyme 2.2	LOC_Os02g32660.1	1,4-alpha-glucan-branching enzyme, chloroplast precursor, putative, expressed
HORVU2Hr1G072510			LOC_Os07g48590.1	retrotransposon protein, putative, unclassified
HORVU2Hr1G072870	AT3G52740.1		LOC_Os04g33610.1	expressed protein
HORVU2Hr1G072880	AT2G27510.1	ferredoxin 3	LOC_Os04g33630.1	2Fe-2S iron-sulfur cluster binding domain containing protein, expressed
HORVU2Hr1G072950
HORVU2Hr1G073030	AT3G52720.2	alpha carbonic anhydrase 1	LOC_Os02g33030.1	bifunctional monodehydroascorbate reductase and carbonic anhydrasenectarin-3 precursor, putative, expressed
HORVU2Hr1G073040	AT5G03870.1	Glutaredoxin family protein	LOC_Os04g33680.1	glutaredoxin, putative, expressed
HORVU2Hr1G073050			LOC_Os04g33670.1	expressed protein
HORVU2Hr1G073310			LOC_Os04g33820.1	OsFBX132 - F-box domain containing protein, expressed
HORVU2Hr1G073400	AT5G04820.1	ovate family protein 13	LOC_Os04g33870.1	DUF623 domain containing protein, expressed
HORVU2Hr1G073740	AT2G27290.1	Protein of unknown function (DUF1279)	LOC_Os04g33940.1	protein of unknown function DUF1279 domain containing protein, expressed
HORVU2Hr1G073780	AT3G52490.1	Double Clp-N motif-containing P-loop nucleoside triphosphate hydrolases superfamily protein	LOC_Os04g33980.1	transposon protein, putative, Mutator sub-class, expressed
HORVU2Hr1G073830	AT3G44220.1	Late embryogenesis abundant (LEA) hydroxyproline-rich glycoprotein family	LOC_Os04g33990.1	harpin-induced protein 1 domain containing protein, expressed
HORVU2Hr1G073850	AT3G11670.1	UDP-Glycosyltransferase superfamily protein	LOC_Os04g34000.1	digalactosyldiacylglycerol synthase, chloroplast precursor, putative, expressed
HORVU2Hr1G073920	AT5G53500.1	Transducin/WD40 repeat-like superfamily protein	LOC_Os04g34080.1	WD-40 repeat family protein, putative, expressed
HORVU2Hr1G074130	AT5G64660.1	CYS, MET, PRO, and GLY protein 2	LOC_Os04g34140.1	U-box protein CMPG1, putative, expressed
HORVU2Hr1G074670			LOC_Os02g33790.1	expressed protein
HORVU2Hr1G075090
HORVU2Hr1G075110	AT1G49740.1	PLC-like phosphodiesterases superfamily protein	LOC_Os04g35100.1	phospholipase C, putative, expressed
HORVU2Hr1G075370			LOC_Os08g34500.1	expressed protein
HORVU2Hr1G075850	AT3G14980.1	Acyl-CoA N-acyltransferase with RING/FYVE/PHD-type zinc finger protein	LOC_Os04g35430.1	PHD-finger domain containing protein, expressed
HORVU2Hr1G075900	AT3G14980.1	Acyl-CoA N-acyltransferase with RING/FYVE/PHD-type zinc finger protein	LOC_Os04g35430.1	PHD-finger domain containing protein, expressed
HORVU2Hr1G075930	AT1G72100.1	late embryogenesis abundant domain-containing protein / LEA domain-containing protein	LOC_Os04g35490.1	expressed protein
HORVU2Hr1G076300	AT3G26840.1	Esterase/lipase/thioesterase family protein	LOC_Os09g33530.1	expressed protein
HORVU2Hr1G076520	AT5G09760.1	Plant invertase/pectin methylesterase inhibitor superfamily	LOC_Os04g35770.1	pectinesterase, putative, expressed
HORVU2Hr1G076850	AT1G33900.1	P-loop containing nucleoside triphosphate hydrolases superfamily protein	LOC_Os04g36030.1	AIG1, putative, expressed
HORVU2Hr1G076870	AT1G33970.4	P-loop containing nucleoside triphosphate hydrolases superfamily protein	LOC_Os04g36030.1	AIG1, putative, expressed
HORVU2Hr1G077120	AT5G03650.1	starch branching enzyme 2.2	LOC_Os02g32660.1	1,4-alpha-glucan-branching enzyme, chloroplast precursor, putative, expressed
HORVU2Hr1G077340	AT1G10240.1	FAR1-related sequence 11	LOC_Os04g28580.1	transposon protein, putative, unclassified, expressed
HORVU2Hr1G077350	AT1G76320.1	FAR1-related sequence 4	LOC_Os11g17430.1	retrotransposon protein, putative, unclassified, expressed
HORVU2Hr1G077360
HORVU2Hr1G077390			LOC_Os02g42230.1	RPA2B - Putative single-stranded DNA binding complex subunit 2, expressed
HORVU2Hr1G077410	AT1G26230.1	TCP-1/cpn60 chaperonin family protein	ChrSy.fgenesh.mRNA.28	expressed protein
HORVU2Hr1G077510
HORVU2Hr1G077760	AT4G10300.1	RmlC-like cupins superfamily protein	LOC_Os04g36760.1	enzyme of the cupin superfamily protein, putative, expressed
HORVU2Hr1G078510	AT1G72520.1	PLAT/LH2 domain-containing lipoxygenase family protein	LOC_Os03g08220.1	lipoxygenase protein, putative, expressed
HORVU2Hr1G078580	AT1G65960.2	glutamate decarboxylase 2	LOC_Os04g37500.1	glutamate decarboxylase, putative, expressed
HORVU2Hr1G078620	AT2G18500.1	ovate family protein 7	LOC_Os04g37510.1	DUF623 domain containing protein, expressed
HORVU2Hr1G078980	AT4G24380.1		LOC_Os04g37710.1	serine hydrolase domain containing protein, expressed
HORVU2Hr1G078990
HORVU2Hr1G079160			LOC_Os04g37750.1	expressed protein
HORVU2Hr1G079650	AT1G34580.1	Major facilitator superfamily protein	LOC_Os04g37990.1	transporter family protein, putative, expressed
HORVU2Hr1G079670	AT1G34580.1	Major facilitator superfamily protein	LOC_Os04g38010.1	transporter family protein, putative, expressed
HORVU2Hr1G079700	AT1G34580.1	Major facilitator superfamily protein	LOC_Os04g38026.1	transporter family protein, putative, expressed
HORVU2Hr1G079720	AT1G34580.1	Major facilitator superfamily protein	LOC_Os04g37990.1	transporter family protein, putative, expressed
HORVU2Hr1G079790	AT1G34580.1	Major facilitator superfamily protein	LOC_Os04g38220.1	transporter family protein, putative, expressed
HORVU2Hr1G079960
HORVU2Hr1G080070	AT3G47800.1	Galactose mutarotase-like superfamily protein	LOC_Os04g38530.1	aldose 1-epimerase, putative, expressed
HORVU2Hr1G080140	AT5G15140.1	Galactose mutarotase-like superfamily protein	LOC_Os04g38540.1	aldose 1-epimerase, putative, expressed
HORVU2Hr1G080350	AT5G15240.1	Transmembrane amino acid transporter family protein	LOC_Os04g38660.1	transmembrane amino acid transporter protein, putative, expressed
HORVU2Hr1G080570	AT1G27950.1	glycosylphosphatidylinositol-anchored lipid protein transfer 1	LOC_Os04g38840.1	LTPL81 - Protease inhibitor/seed storage/LTP family protein precursor, expressed
HORVU2Hr1G080630	AT3G02520.1	general regulatory factor 7	LOC_Os04g38870.1	14-3-3 protein, putative, expressed
HORVU2Hr1G080770	AT1G48480.1	receptor-like kinase 1	LOC_Os04g38910.1	atypical receptor-like kinase MARK, putative, expressed
HORVU2Hr1G081190	AT5G14920.1	Gibberellin-regulated family protein	LOC_Os04g39110.1	GASR4 - Gibberellin-regulated GASA/GAST/Snakin family protein precursor, expressed
HORVU2Hr1G081230	AT1G24020.1	MLP-like protein 423	LOC_Os04g39150.1	pathogenesis-related Bet v I family protein, putative, expressed
HORVU2Hr1G081370	AT5G08170.1	porphyromonas-type peptidyl-arginine deiminase family protein	LOC_Os04g39210.1	agmatine deiminase, putative, expressed
HORVU2Hr1G081430			LOC_Os04g39250.1	RNA recognition motif family protein, expressed
HORVU2Hr1G081510	AT1G55790.2	Domain of unknown function (DUF2431)	LOC_Os04g39290.1	heavy metal transport/detoxification protein, putative, expressed
HORVU2Hr1G081670	AT5G47810.1	phosphofructokinase 2	LOC_Os09g30240.1	phosphofructokinase, putative, expressed
HORVU2Hr1G081790	AT5G09220.1	amino acid permease 2	LOC_Os04g39489.1	amino acid transporter, putative, expressed
HORVU2Hr1G081950	AT5G06940.1	Leucine-rich repeat receptor-like protein kinase family protein	LOC_Os04g39650.1	receptor protein kinase CLAVATA1 precursor, putative, expressed
HORVU2Hr1G082010			LOC_Os04g39680.1	anthranilate phosphoribosyltransferase, putative, expressed
HORVU2Hr1G082130	AT5G63380.1	AMP-dependent synthetase and ligase family protein	LOC_Os04g39780.1	AMP-binding enzyme family protein, expressed
HORVU2Hr1G082370
HORVU2Hr1G082670	AT3G01620.1	beta-1,4-N-acetylglucosaminyltransferase family protein	LOC_Os04g40150.2	glycosyl transferase family 17 protein, putative, expressed
HORVU2Hr1G082950
HORVU2Hr1G083100	AT3G48330.1	protein-l-isoaspartate methyltransferase 1	LOC_Os04g40540.1	protein-L-isoaspartate O-methyltransferase, putative, expressed
HORVU2Hr1G083170	AT4G25130.1	peptide met sulfoxide reductase 4	LOC_Os04g40600.1	peptide methionine sulfoxide reductase, putative, expressed
HORVU2Hr1G083400			LOC_Os09g30070.1	expressed protein
HORVU2Hr1G083410	AT5G63160.1	BTB and TAZ domain protein 1	LOC_Os04g40630.1	BTBZ4 - Bric-a-Brac, Tramtrack, Broad Complex BTB domain with TAZ zinc finger and Calmodulin-binding domains, expressed
HORVU2Hr1G083490			LOC_Os04g40630.1	BTBZ4 - Bric-a-Brac, Tramtrack, Broad Complex BTB domain with TAZ zinc finger and Calmodulin-binding domains, expressed
HORVU2Hr1G083620	AT5G40500.2		LOC_Os04g40670.1	expressed protein
HORVU2Hr1G083660	AT5G14360.1	Ubiquitin-like superfamily protein	LOC_Os02g38410.1	ubiquitin family protein, putative, expressed
HORVU2Hr1G083680	AT5G14360.1	Ubiquitin-like superfamily protein	LOC_Os02g38410.1	ubiquitin family protein, putative, expressed
HORVU2Hr1G083700	AT5G14360.1	Ubiquitin-like superfamily protein	LOC_Os02g38410.1	ubiquitin family protein, putative, expressed
HORVU2Hr1G083790	AT1G67730.1	beta-ketoacyl reductase 1	LOC_Os04g40730.1	oxidoreductase, short chain dehydrogenase/reductase family, putative, expressed
HORVU2Hr1G084590	AT5G43050.1	Protein of unknown function (DUF565)	LOC_Os04g41150.1	DUF565 domain containing protein, putative, expressed
HORVU2Hr1G084640	AT1G05790.1	lipase class 3 family protein	LOC_Os04g41200.1	lipase, putative, expressed
HORVU2Hr1G084780	AT5G09220.1	amino acid permease 2	LOC_Os11g09020.1	amino acid transporter, putative, expressed
HORVU2Hr1G084890	AT1G05710.1	basic helix-loop-helix (bHLH) DNA-binding superfamily protein	LOC_Os04g41570.1	ethylene-responsive protein related, putative, expressed
HORVU2Hr1G084910	AT1G05710.4	basic helix-loop-helix (bHLH) DNA-binding superfamily protein	LOC_Os04g41570.2	ethylene-responsive protein related, putative, expressed
HORVU2Hr1G085000	AT2G31380.1	salt tolerance homologue	LOC_Os05g11510.1	B-box zinc finger family protein, putative, expressed
HORVU2Hr1G085270	AT3G54420.1	homolog of carrot EP3-3 chitinase	LOC_Os04g41680.1	CHIT3 - Chitinase family protein precursor, expressed
HORVU2Hr1G085370	AT1G80240.1	Protein of unknown function, DUF642	LOC_Os04g41710.1	expressed protein
HORVU2Hr1G085480	AT2G43540.1		LOC_Os04g41800.1	expressed protein
HORVU2Hr1G085570	AT3G07570.1	Cytochrome b561/ferric reductase transmembrane with DOMON related domain	LOC_Os04g41810.1	expressed protein
HORVU2Hr1G085740	AT5G55730.2	FASCICLIN-like arabinogalactan 1	LOC_Os08g38270.1	fasciclin domain containing protein, expressed
HORVU2Hr1G085800
HORVU2Hr1G085870	AT2G44050.1	6,7-dimethyl-8-ribityllumazine synthase / DMRL synthase / lumazine synthase / riboflavin synthase	LOC_Os04g42000.1	6,7-dimethyl-8-ribityllumazine synthase, chloroplast precursor, putative, expressed
HORVU2Hr1G086120
HORVU2Hr1G086340			LOC_Os04g42200.1	expressed protein
HORVU2Hr1G086550	ATMG00830.1	cytochrome C biogenesis 382
HORVU2Hr1G086560	ATMG00520.1	Intron maturase, type II family protein	LOC_Os12g33956.1	maturase, putative, expressed
HORVU2Hr1G086690	AT2G24240.1	BTB/POZ domain with WD40/YVTN repeat-like protein	LOC_Os04g42310.1	B4-BTB3 - Bric-a-Brac, Tramtrack, Broad Complex BTB domain with B4 subfamily conserved sequence, expressed
HORVU2Hr1G086980	AT1G15740.1	Leucine-rich repeat family protein	LOC_Os04g42470.3	regulatory subunit, putative, expressed
HORVU2Hr1G087090
HORVU2Hr1G087370	AT4G06744.1	Leucine-rich repeat (LRR) family protein	LOC_Os04g42620.1	uncharacterized protein At4g06744 precursor, putative, expressed
HORVU2Hr1G087510	AT3G50120.1	Plant protein of unknown function (DUF247)	LOC_Os04g42650.1	plant protein of unknown function domain containing protein, expressed
HORVU2Hr1G087600	AT2G33205.1	Serinc-domain containing serine and sphingolipid biosynthesis protein	LOC_Os04g42720.1	TMS membrane protein/tumour differentially expressed protein, putative, expressed
HORVU2Hr1G087830	AT3G04290.1	Li-tolerant lipase 1	LOC_Os04g42860.1	GDSL-like lipase/acylhydrolase, putative, expressed
HORVU2Hr1G087930	AT3G22750.1	Protein kinase superfamily protein	LOC_Os01g45380.1	protein kinase domain containing protein, expressed
HORVU2Hr1G087990	AT4G13480.1	myb domain protein 79	LOC_Os04g42950.1	MYB family transcription factor, putative, expressed
HORVU2Hr1G088180	AT4G13550.1	triglyceride lipases;triglyceride lipases	LOC_Os04g43030.1	lipase class 3 family protein, putative, expressed
HORVU2Hr1G088420
HORVU2Hr1G088460	AT2G23170.1	Auxin-responsive GH3 family protein	LOC_Os07g40290.1	OsGH3.8 - Probable indole-3-acetic acid-amido synthetase, expressed
HORVU2Hr1G088570
HORVU2Hr1G088770	AT1G30220.1	inositol transporter 2	LOC_Os04g43210.3	transporter family protein, putative, expressed
HORVU2Hr1G088940	AT5G36890.1	beta glucosidase 42	LOC_Os04g43360.1	Os4bglu14 - monolignol beta-glucoside homologue without catalytic acid/base, expressed
HORVU2Hr1G089050	AT4G21760.1	beta-glucosidase 47	LOC_Os04g43390.2	Os4bglu16 - monolignol beta-glucoside homologue, expressed
HORVU2Hr1G089190	AT1G07090.1	Protein of unknown function (DUF640)	LOC_Os02g41460.1	DUF640 domain containing protein, putative, expressed
HORVU2Hr1G089340	AT3G04530.1	phosphoenolpyruvate carboxylase kinase 2	LOC_Os02g41580.1	CAMK_CAMK_like.14 - CAMK includes calcium/calmodulin depedent protein kinases, expressed
HORVU2Hr1G089350	AT3G04530.1	phosphoenolpyruvate carboxylase kinase 2	LOC_Os04g43710.1	CAMK_CAMK_like.3 - CAMK includes calcium/calmodulin depedent protein kinases, expressed
HORVU2Hr1G089650	AT5G20660.1	Zn-dependent exopeptidases superfamily protein	LOC_Os04g43916.2	expressed protein
HORVU2Hr1G089940	AT2G37170.1	plasma membrane intrinsic protein 2	LOC_Os04g44060.1	aquaporin protein, putative, expressed
HORVU2Hr1G089950			LOC_Os04g44100.1	expressed protein
HORVU2Hr1G090070	AT3G01440.1	PsbQ-like 1	LOC_Os04g44190.1	expressed protein
HORVU2Hr1G090120	AT3G62860.1	alpha/beta-Hydrolases superfamily protein	LOC_Os05g29974.1	lipase, putative, expressed
HORVU2Hr1G090150
HORVU2Hr1G090160
HORVU2Hr1G090270	AT5G62920.1	response regulator 6	LOC_Os04g44280.1	OsRR5 type-A response regulator, expressed
HORVU2Hr1G090380	AT1G65730.1	YELLOW STRIPE like 7	LOC_Os04g44330.1	transposon protein, putative, unclassified, expressed
HORVU2Hr1G090490	AT5G08260.1	serine carboxypeptidase-like 35	LOC_Os04g44410.1	OsSCP25 - Putative Serine Carboxypeptidase homologue, expressed
HORVU2Hr1G091160	AT4G04930.1	fatty acid desaturase family protein	LOC_Os02g42660.1	sphingolipid delta desaturase, putative, expressed
HORVU2Hr1G091220	AT4G03510.2	RING membrane-anchor 1	LOC_Os04g44820.2	zinc finger, C3HC4 type domain containing protein, expressed
HORVU2Hr1G091280	AT3G28340.1	galacturonosyltransferase-like 10	LOC_Os04g44850.1	glycosyl transferase 8 domain containing protein, putative, expressed
HORVU2Hr1G091360	AT2G37710.1	receptor lectin kinase	LOC_Os04g44900.1	lectin-like receptor kinase, putative, expressed
HORVU2Hr1G091720	AT4G25570.1	Cytochrome b561/ferric reductase transmembrane protein family	LOC_Os02g42890.1	cytochrome b561, putative, expressed
HORVU2Hr1G091870	AT3G47430.1	peroxin 11B	LOC_Os04g45210.1	peroxisomal biogenesis factor 11, putative, expressed
HORVU2Hr1G092000	AT2G45190.1	Plant-specific transcription factor YABBY family protein	LOC_Os04g45330.1	YABBY domain containing protein, putative, expressed
HORVU2Hr1G092010	AT4G00180.1	Plant-specific transcription factor YABBY family protein	LOC_Os04g45330.1	YABBY domain containing protein, putative, expressed
HORVU2Hr1G092030	AT1G12260.1	NAC 007	LOC_Os02g42970.1	NAC domain containing protein, putative, expressed
HORVU2Hr1G092070	AT3G60690.1	SAUR-like auxin-responsive protein family	LOC_Os02g42990.1	OsSAUR11 - Auxin-responsive SAUR gene family member, expressed
HORVU2Hr1G092260	AT4G02110.1	transcription coactivators	LOC_Os07g49010.1	TOPBP1B - Similar to DNA replication protein TOPBP1 from, expressed
HORVU2Hr1G092280	AT4G37925.1	subunit NDH-M of NAD(P)H:plastoquinone dehydrogenase complex	LOC_Os04g45600.1	NDH-M H PLASTOQUINONE DEHY, putative, expressed
HORVU2Hr1G092290
HORVU2Hr1G092300	AT4G36740.1	homeobox protein 40	LOC_Os07g39320.1	homeobox domain containing protein, expressed
HORVU2Hr1G092460	AT1G75540.1	salt tolerance homolog2	LOC_Os04g45690.1	B-box zinc finger family protein, putative, expressed
HORVU2Hr1G092650	AT1G76890.2	Duplicated homeodomain-like superfamily protein	LOC_Os04g45750.2	expressed protein
HORVU2Hr1G092680
HORVU2Hr1G092710			LOC_Os04g45810.1	homeobox associated leucine zipper, putative, expressed
HORVU2Hr1G092820	AT5G24380.1	YELLOW STRIPE like 2	LOC_Os04g45900.1	transposon protein, putative, unclassified, expressed
HORVU2Hr1G092850	AT5G47070.1	Protein kinase superfamily protein	LOC_Os02g43430.1	protein kinase domain containing protein, expressed
HORVU2Hr1G092940	AT3G60240.4	eukaryotic translation initiation factor 4G	LOC_Os07g36940.2	eukaryotic translation initiation factor 4G, putative, expressed
HORVU2Hr1G092980
HORVU2Hr1G093070			LOC_Os04g45980.1	glycine-rich cell wall protein, putative, expressed
HORVU2Hr1G093100	AT3G11910.1	ubiquitin-specific protease 13	LOC_Os03g31044.2	expressed protein
HORVU2Hr1G093140	AT1G47480.1	alpha/beta-Hydrolases superfamily protein	LOC_Os09g28730.1	gibberellin receptor GID1L2, putative, expressed
HORVU2Hr1G093350	AT2G44745.1	WRKY family transcription factor	LOC_Os04g46060.1	WRKY36, expressed
HORVU2Hr1G093530			LOC_Os04g12220.1	DUF domain containing protein, expressed
HORVU2Hr1G093540	AT4G19950.1		LOC_Os08g01590.2	expressed protein
HORVU2Hr1G093610	AT4G23310.1	cysteine-rich RLK (RECEPTOR-like protein kinase) 23	LOC_Os01g56840.1	DUF domain containing protein, expressed
HORVU2Hr1G093670
HORVU2Hr1G093700	AT5G56550.1	oxidative stress 3	LOC_Os04g49370.1	expressed protein
HORVU2Hr1G093730	AT5G56550.1	oxidative stress 3	LOC_Os04g49370.1	expressed protein
HORVU2Hr1G093810	AT1G65810.1	P-loop containing nucleoside triphosphate hydrolases superfamily protein	LOC_Os04g49320.1	tRNA-splicing endonuclease positive effector-related, putative, expressed
HORVU2Hr1G093880			LOC_Os10g34884.1	RIPER7 - Ripening-related family protein precursor, expressed
HORVU2Hr1G093930			LOC_Os02g45850.1	B3 DNA binding domain containing protein, expressed
HORVU2Hr1G094030	AT3G57870.1	sumo conjugation enzyme 1	LOC_Os04g49130.1	ubiquitin-conjugating enzyme, putative, expressed
HORVU2Hr1G094160	AT5G52570.2	beta-carotene hydroxylase 2	LOC_Os04g48880.1	fatty acid hydroxylase, putative, expressed
HORVU2Hr1G094230			LOC_Os04g48850.1	aminotransferase, classes I and II, domain containing protein, expressed
HORVU2Hr1G094240	AT3G52525.1	ovate family protein 6	LOC_Os04g48830.1	DUF623 domain containing protein, expressed
HORVU2Hr1G094370			LOC_Os04g48750.1	3-oxo-5-alpha-steroid 4-dehydrogenase, putative, expressed
HORVU2Hr1G094410	AT3G04710.1	ankyrin repeat family protein	LOC_Os02g29140.1	ankyrin, putative, expressed
HORVU2Hr1G094660	AT5G51750.1	subtilase 1.3	LOC_Os04g48416.1	OsSub45 - Putative Subtilisin homologue, expressed
HORVU2Hr1G094670	AT5G51750.1	subtilase 1.3	LOC_Os04g48416.1	OsSub45 - Putative Subtilisin homologue, expressed
HORVU2Hr1G094680			LOC_Os02g45530.1	HOTHEAD precursor, putative, expressed
HORVU2Hr1G094870	AT4G23030.1	MATE efflux family protein	LOC_Os04g48290.1	MATE efflux family protein, putative, expressed
HORVU2Hr1G094960	AT3G61060.2	phloem protein 2-A13	LOC_Os04g48270.1	OsFBX148 - F-box domain containing protein, expressed
HORVU2Hr1G095030	AT1G12740.2	cytochrome P450, family 87, subfamily A, polypeptide 2	LOC_Os04g48210.1	cytochrome P450, putative, expressed
HORVU2Hr1G095130	AT1G12740.2	cytochrome P450, family 87, subfamily A, polypeptide 2	LOC_Os04g48170.1	cytochrome P450, putative, expressed
HORVU2Hr1G095210	AT4G00730.1	Homeobox-leucine zipper family protein / lipid-binding START domain-containing protein	LOC_Os04g48070.2	homeobox and START domains containing protein, putative, expressed
HORVU2Hr1G095320			LOC_Os04g48030.1	heat stress transcription factor B-1, putative, expressed
HORVU2Hr1G095390	AT3G61850.4	Dof-type zinc finger DNA-binding family protein	LOC_Os04g47990.2	dof zinc finger domain containing protein, putative, expressed
HORVU2Hr1G095840	AT2G25720.1		LOC_Os04g47820.1	expressed protein
HORVU2Hr1G095970	AT2G17220.1	Protein kinase superfamily protein	LOC_Os04g47620.1	protein kinase APK1B, chloroplast precursor, putative, expressed
HORVU2Hr1G096100	AT1G20550.1	O-fucosyltransferase family protein	LOC_Os04g47520.1	growth regulator related protein, putative, expressed
HORVU2Hr1G096180	AT4G35240.2	Protein of unknown function (DUF630 and DUF632)	LOC_Os04g47480.1	DUF630/DUF632 domains containing protein, putative, expressed
HORVU2Hr1G096230	AT1G47670.1	Transmembrane amino acid transporter family protein	LOC_Os04g47420.1	transmembrane amino acid transporter protein, putative, expressed
HORVU2Hr1G096250	AT1G76160.1	SKU5 similar 5	LOC_Os04g47400.1	monocopper oxidase, putative, expressed
HORVU2Hr1G096360	AT4G00430.1	plasma membrane intrinsic protein 1;4	LOC_Os02g44630.2	aquaporin protein, putative, expressed
HORVU2Hr1G096380	AT5G65780.1	branched-chain amino acid aminotransferase 5 / branched-chain amino acid transaminase 5 (BCAT5)	LOC_Os04g47190.2	aminotransferase domain containing protein, putative, expressed
HORVU2Hr1G096430
HORVU2Hr1G096570			LOC_Os10g34602.1	csAtPR5, putative, expressed
HORVU2Hr1G096810	AT1G63650.2	basic helix-loop-helix (bHLH) DNA-binding superfamily protein	LOC_Os04g47080.1	anthocyanin regulatory Lc protein, putative, expressed
HORVU2Hr1G096840			LOC_Os04g47010.1	expressed protein
HORVU2Hr1G096910	AT2G29730.1	UDP-glucosyl transferase 71D1	LOC_Os04g46980.1	cis-zeatin O-glucosyltransferase, putative, expressed
HORVU2Hr1G096980	AT4G11640.1	serine racemase	LOC_Os04g46930.2	serine racemase, putative, expressed
HORVU2Hr1G097030	AT4G11640.1	serine racemase	LOC_Os04g46930.1	serine racemase, putative, expressed
HORVU2Hr1G097180	AT1G62510.1	Bifunctional inhibitor/lipid-transfer protein/seed storage 2S albumin superfamily protein	LOC_Os03g01320.1	LTPL116 - Protease inhibitor/seed storage/LTP family protein precursor, expressed
HORVU2Hr1G097380	AT5G47500.1	Pectin lyase-like superfamily protein	LOC_Os04g46740.1	pectinesterase, putative, expressed
HORVU2Hr1G098110	AT5G47240.1	nudix hydrolase homolog 8	LOC_Os04g46280.1	hydrolase, NUDIX family, domain containing protein, expressed
HORVU2Hr1G098160
HORVU2Hr1G098310	AT1G79130.1	SAUR-like auxin-responsive protein family	LOC_Os04g52670.1	OsSAUR21 - Auxin-responsive SAUR gene family member, expressed
HORVU2Hr1G098660	AT4G38810.2	Calcium-binding EF-hand family protein	LOC_Os10g09850.1	EF hand family protein, putative, expressed
HORVU2Hr1G098820	AT5G45030.2	Trypsin family protein	LOC_Os04g52479.1	peptidase, trypsin-like serine and cysteine proteases, putative, expressed
HORVU2Hr1G098880	AT3G22200.1	Pyridoxal phosphate (PLP)-dependent transferases superfamily protein	LOC_Os04g52450.1	aminotransferase, putative, expressed
HORVU2Hr1G098930	AT5G23260.2	K-box region and MADS-box transcription factor family protein	LOC_Os04g52410.2	OsMADS31 - MADS-box family gene with MIKCc type-box, expressed
HORVU2Hr1G098940	AT2G35060.2	K+ uptake permease 11	LOC_Os04g52390.1	potassium transporter, putative, expressed
HORVU2Hr1G098950			LOC_Os05g04390.1	expressed protein
HORVU2Hr1G099110			LOC_Os08g10340.1	OsFBX278 - F-box domain containing protein, expressed
HORVU2Hr1G099140
HORVU2Hr1G099160			LOC_Os10g32470.1	expressed protein
HORVU2Hr1G099350	AT1G05780.1	Vacuolar ATPase assembly integral membrane protein VMA21-like domain	LOC_Os04g52300.1	expressed protein
HORVU2Hr1G099360	AT2G21890.1	cinnamyl alcohol dehydrogenase homolog 3	LOC_Os10g29470.1	dehydrogenase, putative, expressed
HORVU2Hr1G099510	AT1G79460.1	Terpenoid cyclases/Protein prenyltransferases superfamily protein	LOC_Os04g52210.1	terpene synthase, putative, expressed
HORVU2Hr1G099520	AT1G79460.1	Terpenoid cyclases/Protein prenyltransferases superfamily protein	LOC_Os04g52230.1	ent-kaurene synthase, chloroplast precursor, putative, expressed
HORVU2Hr1G099550	AT4G13840.1	HXXXD-type acyl-transferase family protein	LOC_Os04g52164.1	transferase family protein, putative, expressed
HORVU2Hr1G099580	AT1G64520.1	regulatory particle non-ATPase 12A	LOC_Os07g25420.1	26S proteasome non-ATPase regulatory subunit 8, putative, expressed
HORVU2Hr1G099590	AT3G23840.1	HXXXD-type acyl-transferase family protein	LOC_Os04g52164.1	transferase family protein, putative, expressed
HORVU2Hr1G099710	AT4G13840.1	HXXXD-type acyl-transferase family protein	LOC_Os04g52164.1	transferase family protein, putative, expressed
HORVU2Hr1G099890	AT3G15210.1	ethylene responsive element binding factor 4	LOC_Os04g52090.1	AP2 domain containing protein, expressed
HORVU2Hr1G100100	AT2G20630.1	PP2C induced by AVRRPM1	LOC_Os04g52000.1	protein phosphatase 2C, putative, expressed
HORVU2Hr1G100700	AT1G16860.1	Ubiquitin-specific protease family C19-related protein	LOC_Os08g13350.1	expressed protein
HORVU2Hr1G100960	AT4G29905.1		LOC_Os04g51680.1	expressed protein
HORVU2Hr1G101640	AT4G19410.1	Pectinacetylesterase family protein	LOC_Os04g51340.1	pectinacetylesterase domain containing protein, expressed
HORVU2Hr1G101710
HORVU2Hr1G101750	AT2G35600.1	BREVIS RADIX-like 1	LOC_Os02g47230.1	Disease resistance/zinc finger/chromosome condensation-like region protein, putative, expressed
HORVU2Hr1G101810			LOC_Os04g51290.1	expressed protein
HORVU2Hr1G102280
HORVU2Hr1G102460			LOC_Os01g02930.1	glycosyltransferase protein, putative, expressed
HORVU2Hr1G102590	AT5G61850.1	floral meristem identity control protein LEAFY (LFY)	LOC_Os04g51000.1	transcription factor FL, putative, expressed
HORVU2Hr1G102790	AT1G67510.1	Leucine-rich repeat protein kinase family protein	LOC_Os12g13300.1	expressed protein
HORVU2Hr1G102920	AT1G20160.1	Subtilisin-like serine endopeptidase family protein	LOC_Os09g30458.1	subtilisin-like protease, putative, expressed
HORVU2Hr1G103150			LOC_Os02g33380.1	pectinesterase inhibitor domain containing protein, putative, expressed
HORVU2Hr1G103190			LOC_Os02g58670.1	bZIP transcription factor domain containing protein, expressed
HORVU2Hr1G103240	AT4G35900.1	Basic-leucine zipper (bZIP) transcription factor family protein	LOC_Os02g58670.1	bZIP transcription factor domain containing protein, expressed
HORVU2Hr1G103710			LOC_Os04g52880.1	expressed protein
HORVU2Hr1G103880	AT5G60570.1	Galactose oxidase/kelch repeat superfamily protein	LOC_Os04g52830.2	OsFBK15 - F-box domain and kelch repeat containing protein, expressed
HORVU2Hr1G104040	AT1G09530.2	phytochrome interacting factor 3	LOC_Os04g52770.1	helix-loop-helix DNA-binding domain containing protein, expressed
HORVU2Hr1G104080
HORVU2Hr1G104100
HORVU2Hr1G104270	AT1G79160.1		LOC_Os04g52700.1	expressed protein
HORVU2Hr1G104300	AT1G79160.1		LOC_Os04g52700.1	expressed protein
HORVU2Hr1G104390	AT2G36170.1	Ubiquitin supergroup;Ribosomal protein L40e	LOC_Os09g31019.1	ubiquitin fusion protein, putative, expressed
HORVU2Hr1G104410	AT4G05320.4	polyubiquitin 10	LOC_Os06g46770.2	ubiquitin family protein, putative, expressed
HORVU2Hr1G104440	AT3G52590.1	ubiquitin extension protein 1	LOC_Os09g27930.1	ubiquitin fusion protein, putative, expressed
HORVU2Hr1G105090	AT4G17670.1	Protein of unknown function (DUF581)	LOC_Os04g49670.1	DUF581 domain containing protein, expressed
HORVU2Hr1G105100
HORVU2Hr1G105320	AT5G46940.1	Plant invertase/pectin methylesterase inhibitor superfamily protein	LOC_Os04g49730.1	invertase/pectin methylesterase inhibitor family protein, putative, expressed
HORVU2Hr1G105430	AT3G60160.1	multidrug resistance-associated protein 9	LOC_Os04g49890.1	multidrug resistance-associated protein, putative, expressed
HORVU2Hr1G105580	AT1G03940.1	HXXXD-type acyl-transferase family protein	LOC_Os02g28220.1	transferase family protein, putative, expressed
HORVU2Hr1G105650			LOC_Os04g49954.1	expressed protein
HORVU2Hr1G105740	AT2G35300.1	Late embryogenesis abundant protein, group 1 protein	LOC_Os04g49980.1	late embryogenesis abundant group 1, putative, expressed
HORVU2Hr1G105780	AT4G28720.1	Flavin-binding monooxygenase family protein	LOC_Os04g03980.1	flavin monooxygenase, putative, expressed
HORVU2Hr1G105830	AT1G78915.1	Tetratricopeptide repeat (TPR)-like superfamily protein	LOC_Os07g18720.1	tetratricopeptide repeat containing protein, putative, expressed
HORVU2Hr1G105930	AT2G35410.1	RNA-binding (RRM/RBD/RNP motifs) family protein	LOC_Os04g50110.1	RNA recognition motif containing protein, putative, expressed
HORVU2Hr1G105980			LOC_Os04g50100.1	RING-H2 finger protein ATL5G, putative, expressed
HORVU2Hr1G106020	AT4G17900.1	PLATZ transcription factor family protein	LOC_Os04g50120.1	zinc-binding protein, putative, expressed
HORVU2Hr1G106260
HORVU2Hr1G106410	AT1G11720.2	starch synthase 3	LOC_Os04g53310.1	soluble starch synthase 3, chloroplast precursor, putative, expressed
HORVU2Hr1G106550	AT4G14750.1	IQ-domain 19	LOC_Os10g28420.1	IQ calmodulin-binding motif family protein, putative, expressed
HORVU2Hr1G107100	AT4G27130.1	Translation initiation factor SUI1 family protein	LOC_Os05g41900.1	translation initiation factor SUI1, putative, expressed
HORVU2Hr1G107470	AT5G59310.1	lipid transfer protein 4	LOC_Os12g02340.1	LTPL14 - Protease inhibitor/seed storage/LTP family protein precursor, expressed
HORVU2Hr1G107480	AT5G59310.1	lipid transfer protein 4	LOC_Os12g02340.1	LTPL14 - Protease inhibitor/seed storage/LTP family protein precursor, expressed
HORVU2Hr1G107660	AT1G34580.1	Major facilitator superfamily protein	LOC_Os02g36490.2	expressed protein
HORVU2Hr1G107990	AT1G11530.1	C-terminal cysteine residue is changed to a serine 1	LOC_Os04g53740.1	thioredoxin, putative, expressed
HORVU2Hr1G108070	AT3G18180.1	Glycosyltransferase family 61 protein	LOC_Os02g22380.1	glycosyltransferase protein, putative, expressed
HORVU2Hr1G108150	AT3G18180.1	Glycosyltransferase family 61 protein	LOC_Os02g22380.1	glycosyltransferase protein, putative, expressed
HORVU2Hr1G108460	AT3G16660.1	Pollen Ole e 1 allergen and extensin family protein	LOC_Os03g22230.1	POEI47 - Pollen Ole e I allergen and extensin family protein precursor, expressed
HORVU2Hr1G108730	AT4G10265.1	Wound-responsive family protein	LOC_Os04g54240.1	wound induced protein, putative, expressed
HORVU2Hr1G108750	AT4G38180.1	FAR1-related sequence 5	LOC_Os01g71850.1	transposon protein, putative, unclassified, expressed
HORVU2Hr1G108760			LOC_Os10g34884.1	RIPER7 - Ripening-related family protein precursor, expressed
HORVU2Hr1G109100	AT4G22360.1	SWIB complex BAF60b domain-containing protein	LOC_Os04g56980.1	SWIB/MDM2 domain containing protein, expressed
HORVU2Hr1G109120	AT3G13790.1	Glycosyl hydrolases family 32 protein	LOC_Os09g08072.1	glycosyl hydrolases, putative, expressed
HORVU2Hr1G109150	AT5G03050.1		LOC_Os03g01840.1	knotted 1-binding protein 36, putative, expressed
HORVU2Hr1G109170	AT5G25050.1	Major facilitator superfamily protein	LOC_Os04g42130.1	integral membrane transporter family protein, putative, expressed
HORVU2Hr1G109190	AT3G06250.1	FAR1-related sequence 7	LOC_Os01g71850.1	transposon protein, putative, unclassified, expressed
HORVU2Hr1G109330	AT3G56400.1	WRKY DNA-binding protein 70	LOC_Os05g25770.1	WRKY45, expressed
HORVU2Hr1G109430			LOC_Os04g56910.1	transferase family protein, putative, expressed
HORVU2Hr1G109470	AT1G32910.1	HXXXD-type acyl-transferase family protein	LOC_Os04g56910.1	transferase family protein, putative, expressed
HORVU2Hr1G109590	AT5G48930.1	hydroxycinnamoyl-CoA shikimate/quinate hydroxycinnamoyl transferase	LOC_Os04g56910.1	transferase family protein, putative, expressed
HORVU2Hr1G109650	AT1G19850.1	Transcriptional factor B3 family protein / auxin-responsive factor AUX/IAA-related	LOC_Os04g56850.1	auxin response factor, putative, expressed
HORVU2Hr1G109810
HORVU2Hr1G109840	AT2G02660.1	F-box associated ubiquitination effector family protein	LOC_Os07g09814.1	OsFBX221 - F-box domain containing protein, expressed
HORVU2Hr1G109990	AT2G21410.1	vacuolar proton ATPase A2	LOC_Os10g10500.1	vacuolar ATP synthase 98 kDa subunit, putative, expressed
HORVU2Hr1G110120	AT4G13940.1	S-adenosyl-L-homocysteine hydrolase	LOC_Os11g26850.2	erythronate-4-phosphate dehydrogenase, putative, expressed
HORVU2Hr1G110230	AT4G33950.1	Protein kinase superfamily protein	LOC_Os03g27280.1	CAMK_CAMK_like.19 - CAMK includes calcium/calmodulin depedent protein kinases, expressed
HORVU2Hr1G110460	AT5G10990.1	SAUR-like auxin-responsive protein family	LOC_Os04g56680.1	OsSAUR22 - Auxin-responsive SAUR gene family member, expressed
HORVU2Hr1G110470	AT5G59870.1	histone H2A 6	LOC_Os05g02300.1	Core histone H2A/H2B/H3/H4 domain containing protein, putative, expressed
HORVU2Hr1G110500	AT2G17770.2	basic region/leucine zipper motif 27	LOC_Os08g36790.1	bZIP transcription factor, putative, expressed
HORVU2Hr1G110540	AT2G25680.1	molybdate transporter 1	LOC_Os01g45830.1	sulfate transporter, putative, expressed
HORVU2Hr1G110600	AT3G24820.1	BSD domain-containing protein	LOC_Os04g56654.1	BSD domain-containing protein, putative, expressed
HORVU2Hr1G110750	AT5G55310.1	DNA topoisomerase 1 beta	LOC_Os08g05840.1	DNA topoisomerase 1, putative, expressed
HORVU2Hr1G110860			LOC_Os08g04590.1	csAtPR5, putative, expressed
HORVU2Hr1G111140	AT5G23810.1	amino acid permease 7	LOC_Os04g56470.1	amino acid transporter, putative, expressed
HORVU2Hr1G111200	AT1G30090.1	Galactose oxidase/kelch repeat superfamily protein	LOC_Os07g05880.1	OsFBK18 - F-box domain and kelch repeat containing protein, expressed
HORVU2Hr1G111290			LOC_Os04g56390.1	expressed protein
HORVU2Hr1G111600	AT1G68300.1	Adenine nucleotide alpha hydrolases-like superfamily protein	LOC_Os01g32780.1	universal stress protein domain containing protein, putative, expressed
HORVU2Hr1G111750	AT3G07040.1	NB-ARC domain-containing disease resistance protein	LOC_Os01g33810.1	disease resistance protein RPM1, putative, expressed
HORVU2Hr1G111930	AT3G22845.1	emp24/gp25L/p24 family/GOLD family protein	LOC_Os03g53310.1	emp24/gp25L/p24 family protein, putative, expressed
HORVU2Hr1G112280	AT5G57390.1	AINTEGUMENTA-like 5	LOC_Os04g55970.2	AP2-like ethylene-responsive transcription factor AINTEGUMENTA, putative, expressed
HORVU2Hr1G112320	AT2G21520.2	Sec14p-like phosphatidylinositol transfer family protein	LOC_Os08g25310.1	phosphatidylinositol transfer, putative, expressed
HORVU2Hr1G112360	AT5G20900.1	jasmonate-zim-domain protein 12	LOC_Os04g55920.2	zinc-finger protein, putative, expressed
HORVU2Hr1G112620	AT2G40410.2	Staphylococcal nuclease homologue	LOC_Os11g01830.1	staphylococcal nuclease homologue, putative, expressed
HORVU2Hr1G113260	AT3G16150.1	N-terminal nucleophile aminohydrolases (Ntn hydrolases) superfamily protein	LOC_Os04g55710.1	transposon protein, putative, unclassified, expressed
HORVU2Hr1G113270	AT3G16150.1	N-terminal nucleophile aminohydrolases (Ntn hydrolases) superfamily protein	LOC_Os04g55710.1	transposon protein, putative, unclassified, expressed
HORVU2Hr1G113600	AT4G29090.1	Ribonuclease H-like superfamily protein	LOC_Os04g50188.1	retrotransposon protein, putative, unclassified, expressed
HORVU2Hr1G113630	AT4G23160.1	cysteine-rich RLK (RECEPTOR-like protein kinase) 8
HORVU2Hr1G113940	AT2G23340.1	DREB and EAR motif protein 3	LOC_Os04g55520.1	AP2 domain containing protein, expressed
HORVU2Hr1G114180	AT4G28720.1	Flavin-binding monooxygenase family protein	LOC_Os04g03980.1	flavin monooxygenase, putative, expressed
HORVU2Hr1G114220			LOC_Os04g24460.1	phytase, putative, expressed
HORVU2Hr1G114240	AT1G74170.1	receptor like protein 13	LOC_Os04g55420.1	leucine-rich repeat family protein, putative, expressed
HORVU2Hr1G114260	AT1G80460.1	Actin-like ATPase superfamily protein	LOC_Os04g55410.1	FGGY family of carbohydrate kinases, putative, expressed
HORVU2Hr1G114570	AT1G28280.2	VQ motif-containing protein	LOC_Os04g55240.1	VQ domain containing protein, putative, expressed
HORVU2Hr1G114580	AT4G28080.1	Tetratricopeptide repeat (TPR)-like superfamily protein	LOC_Os04g55230.1	tetratricopeptide repeat domain containing protein, putative, expressed
HORVU2Hr1G114680	AT3G22142.1	Bifunctional inhibitor/lipid-transfer protein/seed storage 2S albumin superfamily protein	LOC_Os06g07220.1	LTPL128 - Protease inhibitor/seed storage/LTP family protein precursor, expressed
HORVU2Hr1G114750	AT2G25640.1	SPOC domain / Transcription elongation factor S-II protein	LOC_Os04g55190.1	SPOC domain containing protein, putative, expressed
HORVU2Hr1G114860	AT1G15760.1	Sterile alpha motif (SAM) domain-containing protein	LOC_Os04g55120.1	jp18, putative, expressed
HORVU2Hr1G115240			LOC_Os04g54900.1	bHLH family protein, putative, expressed
HORVU2Hr1G115640
HORVU2Hr1G115670	AT5G64570.1	beta-D-xylosidase 4	LOC_Os04g54810.1	beta-D-xylosidase, putative, expressed
HORVU2Hr1G115730	AT2G21970.1	stress enhanced protein 2	LOC_Os04g54630.1	expressed protein
HORVU2Hr1G115820	AT1G10270.1	glutamine-rich protein 23	LOC_Os05g30240.1	PPR repeat domain containing protein, putative, expressed
HORVU2Hr1G115920	AT3G09830.1	Protein kinase superfamily protein	LOC_Os02g57420.1	protein kinase APK1A, chloroplast precursor, putative, expressed
HORVU2Hr1G116180	AT4G15955.3	alpha/beta-Hydrolases superfamily protein	LOC_Os10g35500.1	epoxide hydrolase, putative, expressed
HORVU2Hr1G116250	AT3G51000.1	alpha/beta-Hydrolases superfamily protein	LOC_Os10g35540.1	hydrolase, alpha/beta fold family domain containing protein, expressed
HORVU2Hr1G116460			LOC_Os04g54350.1	SPRY-domain containing protein, putative, expressed
HORVU2Hr1G116600	AT5G13780.1	Acyl-CoA N-acyltransferases (NAT) superfamily protein	LOC_Os04g54330.1	acetyltransferase, GNAT family, putative, expressed
HORVU2Hr1G116630	AT5G13780.1	Acyl-CoA N-acyltransferases (NAT) superfamily protein	LOC_Os04g54330.3	acetyltransferase, GNAT family, putative, expressed
HORVU2Hr1G116730	AT4G10270.1	Wound-responsive family protein	LOC_Os04g54240.1	wound induced protein, putative, expressed
HORVU2Hr1G116740	AT4G10270.1	Wound-responsive family protein	LOC_Os04g54240.1	wound induced protein, putative, expressed
HORVU2Hr1G116800	AT4G10270.1	Wound-responsive family protein	LOC_Os04g54300.1	wound induced protein, putative, expressed
HORVU2Hr1G117360	AT4G23130.2	cysteine-rich RLK (RECEPTOR-like protein kinase) 5	LOC_Os04g54002.1	serine/threonine-protein kinase receptor precursor, putative, expressed
HORVU2Hr1G117680	AT4G21390.1	S-locus lectin protein kinase family protein	LOC_Os04g53994.1	kinase, putative, expressed
HORVU2Hr1G117770	AT5G07010.1	sulfotransferase 2A	LOC_Os09g08190.1	sulfotransferase domain containing protein, expressed
HORVU2Hr1G117820			LOC_Os04g53990.1	ethylene-responsive protein related, putative, expressed
HORVU2Hr1G117990	AT1G01490.2	Heavy metal transport/detoxification superfamily protein	LOC_Os03g03500.1	heavy metal-associated domain containing protein, expressed
HORVU2Hr1G118200	AT1G01490.1	Heavy metal transport/detoxification superfamily protein	LOC_Os10g38870.1	heavy metal-associated domain containing protein, expressed
HORVU2Hr1G118230	AT1G01490.1	Heavy metal transport/detoxification superfamily protein	LOC_Os03g03500.1	heavy metal-associated domain containing protein, expressed
HORVU2Hr1G118510	AT5G50380.1	exocyst subunit exo70 family protein F1	LOC_Os05g30640.1	leucine zipper protein-like, putative, expressed
HORVU2Hr1G118520	AT1G07725.1	exocyst subunit exo70 family protein H6	LOC_Os05g30640.1	leucine zipper protein-like, putative, expressed
HORVU2Hr1G118550	AT4G27450.1	Aluminium induced protein with YGL and LRDR motifs	LOC_Os04g58280.2	stem-specific protein TSJT1, putative, expressed
HORVU2Hr1G118570	AT4G27450.1	Aluminium induced protein with YGL and LRDR motifs	LOC_Os04g58280.2	stem-specific protein TSJT1, putative, expressed
HORVU2Hr1G118590			LOC_Os04g58320.2	zinc finger, RING-type, putative, expressed
HORVU2Hr1G118600	AT1G06490.1	glucan synthase-like 7	LOC_Os06g51270.1	1,3-beta-glucan synthase component domain containing protein, expressed
HORVU2Hr1G118700	AT4G21720.1		LOC_Os04g58380.1	expressed protein
HORVU2Hr1G118830
HORVU2Hr1G118840	AT1G66620.1	Protein with RING/U-box and TRAF-like domains	LOC_Os01g03300.1	seven in absentia protein family protein, expressed
HORVU2Hr1G119260			LOC_Os04g58160.3	fiber protein Fb34, putative, expressed
HORVU2Hr1G119280	AT5G03290.1	isocitrate dehydrogenase V	LOC_Os01g16900.2	dehydrogenase, putative, expressed
HORVU2Hr1G119400			LOC_Os07g05740.2	receptor-like protein kinase 2 precursor, putative, expressed
HORVU2Hr1G119430	AT5G23390.1	Plant protein of unknown function (DUF639)	LOC_Os04g58100.1	expressed protein
HORVU2Hr1G119680
HORVU2Hr1G119700
HORVU2Hr1G119780	AT3G50950.1	HOPZ-ACTIVATED RESISTANCE 1	LOC_Os11g43320.1	NBS-LRR type disease resistance protein, putative, expressed
HORVU2Hr1G119970	AT3G04710.1	ankyrin repeat family protein	LOC_Os01g07980.1	ankyrin, putative, expressed
HORVU2Hr1G120340	AT5G15310.1	myb domain protein 16	LOC_Os08g33660.1	MYB family transcription factor, putative, expressed
HORVU2Hr1G120530	AT3G04720.1	pathogenesis-related 4	LOC_Os11g37950.1	WIP3 - Wound-induced protein precursor, expressed
HORVU2Hr1G121050	AT1G65840.1	polyamine oxidase 4	LOC_Os04g57560.1	amine oxidase, flavin-containing, domain containing protein, expressed
HORVU2Hr1G121080	AT4G21380.1	receptor kinase 3	LOC_Os01g57510.1	receptor protein kinase, putative, expressed
HORVU2Hr1G121110	AT5G19830.1	Peptidyl-tRNA hydrolase family protein	LOC_Os03g22610.2	peptidyl-tRNA hydrolase, mitochondrial precursor protein, putative, expressed
HORVU2Hr1G121350	AT3G53690.1	RING/U-box superfamily protein	LOC_Os09g25190.1	protein binding protein, putative, expressed
HORVU2Hr1G122030			LOC_Os08g38620.1	expressed protein
HORVU2Hr1G122070	AT3G23510.1	Cyclopropane-fatty-acyl-phospholipid synthase	LOC_Os12g16650.2	Cyclopropane-fatty-acyl-phospholipid synthase, putative, expressed
HORVU2Hr1G122080	AT3G23510.1	Cyclopropane-fatty-acyl-phospholipid synthase	LOC_Os12g16650.2	Cyclopropane-fatty-acyl-phospholipid synthase, putative, expressed
HORVU2Hr1G122160	AT3G23510.1	Cyclopropane-fatty-acyl-phospholipid synthase	LOC_Os12g16650.2	Cyclopropane-fatty-acyl-phospholipid synthase, putative, expressed
HORVU2Hr1G122490	AT4G22300.1	carboxylesterases	LOC_Os04g57390.1	acyl-protein thioesterase, putative, expressed
HORVU2Hr1G123100	AT1G66150.1	transmembrane kinase 1	LOC_Os04g58910.1	receptor protein kinase TMK1 precursor, putative, expressed
HORVU2Hr1G123110	AT4G34110.1	poly(A) binding protein 2	LOC_Os04g58590.1	RNA recognition motif containing protein, putative, expressed
HORVU2Hr1G123370	AT3G44220.1	Late embryogenesis abundant (LEA) hydroxyproline-rich glycoprotein family	LOC_Os04g58860.1	harpin-induced protein 1 domain containing protein, expressed
HORVU2Hr1G123450	AT3G10720.1	Plant invertase/pectin methylesterase inhibitor superfamily	LOC_Os11g36240.1	pectinesterase, putative, expressed
HORVU2Hr1G123460	AT3G59010.1	pectin methylesterase 61	LOC_Os08g34900.1	pectinesterase, putative, expressed
HORVU2Hr1G123480	AT5G22250.1	Polynucleotidyl transferase, ribonuclease H-like superfamily protein	LOC_Os04g58810.1	CAF1 family ribonuclease containing protein, putative, expressed
HORVU2Hr1G123610
HORVU2Hr1G123850			LOC_Os11g10710.1	protein kinase domain containing protein, expressed
HORVU2Hr1G124270	AT5G42140.1	Regulator of chromosome condensation (RCC1) family with FYVE zinc finger domain	LOC_Os04g58960.1	regulator of chromosome condensation, putative, expressed
HORVU2Hr1G124590			LOC_Os01g66230.2	csAtPR5, putative, expressed
HORVU2Hr1G124610	AT1G76920.1	F-box family protein
HORVU2Hr1G124630	AT3G18800.1		LOC_Os04g59050.1	expressed protein
HORVU2Hr1G124860	AT2G13610.1	ABC-2 type transporter family protein	LOC_Os01g42900.1	ABC-2 type transporter domain containing protein, expressed
HORVU2Hr1G125110	AT2G41480.1	Peroxidase superfamily protein	LOC_Os04g59260.1	peroxidase precursor, putative, expressed
HORVU2Hr1G125260	AT4G36945.1	PLC-like phosphodiesterases superfamily protein	LOC_Os04g59310.1	phospholipase C, putative, expressed
HORVU2Hr1G125280	AT1G45688.1		LOC_Os04g59330.1	expressed protein
HORVU2Hr1G125950	AT1G60940.1	SNF1-related protein kinase 2.10	LOC_Os04g59450.1	CAMK_CAMK_like.28 - CAMK includes calcium/calmodulin depedent protein kinases, expressed
HORVU2Hr1G126100	AT1G72125.1	Major facilitator superfamily protein	LOC_Os04g59480.1	POT family protein, expressed
HORVU2Hr1G126130	AT1G15140.1	FAD/NAD(P)-binding oxidoreductase	LOC_Os02g22260.1	fruit protein PKIWI502, putative, expressed
HORVU2Hr1G126510	AT3G14470.1	NB-ARC domain-containing disease resistance protein	LOC_Os11g10550.1	NBS-LRR disease resistance protein, putative, expressed
HORVU2Hr1G126540	AT1G08980.1	amidase 1	LOC_Os04g02780.1	amidase family protein, putative, expressed
HORVU2Hr1G127210	AT3G50170.1	Plant protein of unknown function (DUF247)	LOC_Os11g34090.1	plant protein of unknown function domain containing protein, expressed
HORVU3Hr1G000150			LOC_Os01g01870.1	helix-loop-helix DNA-binding domain containing protein, expressed
HORVU3Hr1G000250	AT5G06710.1	homeobox from Arabidopsis thaliana	LOC_Os10g01470.1	homeobox associated leucine zipper, putative, expressed
HORVU3Hr1G000560
HORVU3Hr1G000570	AT5G14200.1	isopropylmalate dehydrogenase 1	LOC_Os03g45320.1	dehydrogenase, putative, expressed
HORVU3Hr1G000700	AT5G64700.1	nodulin MtN21 /EamA-like transporter family protein	LOC_Os05g01570.1	auxin-induced protein 5NG4, putative, expressed
HORVU3Hr1G000980	AT1G21240.1	wall associated kinase 3	LOC_Os04g30010.1	OsWAK45 - OsWAK receptor-like protein kinase, expressed
HORVU3Hr1G001040	AT1G75500.2	Walls Are Thin 1	LOC_Os08g44750.1	auxin-induced protein 5NG4, putative, expressed
HORVU3Hr1G001250	AT3G07040.1	NB-ARC domain-containing disease resistance protein	LOC_Os12g31160.1	MLA10, putative, expressed
HORVU3Hr1G001320	AT5G37820.1	NOD26-like intrinsic protein 4;2	LOC_Os01g02190.1	aquaporin protein, putative, expressed
HORVU3Hr1G001360	AT1G18850.1		LOC_Os01g02170.1	expressed protein
HORVU3Hr1G001660	AT5G52070.1	Agenet domain-containing protein	LOC_Os05g04860.1	agenet domain containing protein, putative, expressed
HORVU3Hr1G002130	AT3G14470.1	NB-ARC domain-containing disease resistance protein	LOC_Os07g27370.1	resistance protein, putative, expressed
HORVU3Hr1G002540	AT5G36210.1	alpha/beta-Hydrolases superfamily protein	LOC_Os06g11180.1	OsPOP12 - Putative Prolyl Oligopeptidase homologue, expressed
HORVU3Hr1G002670			LOC_Os01g02860.1	expressed protein
HORVU3Hr1G002740	AT5G49610.1	F-box family protein	LOC_Os04g11660.2	OsFBX119 - F-box domain containing protein, expressed
HORVU3Hr1G003040	AT3G18180.1	Glycosyltransferase family 61 protein	LOC_Os01g02930.1	glycosyltransferase protein, putative, expressed
HORVU3Hr1G003050	AT5G17330.1	glutamate decarboxylase	LOC_Os08g36320.3	decarboxylase, putative, expressed
HORVU3Hr1G003760	AT1G73850.1	Protein of unknown function (DUF1666)	LOC_Os01g03870.1	expressed protein
HORVU3Hr1G003920	AT4G00970.1	cysteine-rich RLK (RECEPTOR-like protein kinase) 41	LOC_Os02g48080.1	cysteine-rich receptor-like protein kinase 7 precursor, putative, expressed
HORVU3Hr1G003940	AT1G67070.1	Mannose-6-phosphate isomerase, type I	LOC_Os01g03710.1	mannose-6-phosphate isomerase, putative, expressed
HORVU3Hr1G004050	AT1G68320.1	myb domain protein 62	LOC_Os01g03720.1	MYB family transcription factor, putative, expressed
HORVU3Hr1G004140			LOC_Os01g03380.1	BBTI6 - Bowman-Birk type bran trypsin inhibitor precursor, putative, expressed
HORVU3Hr1G004360	AT1G23010.1	Cupredoxin superfamily protein	LOC_Os01g03549.1	multi-copper oxidase type I family protein, putative, expressed
HORVU3Hr1G004580
HORVU3Hr1G005130	AT4G38180.1	FAR1-related sequence 5	LOC_Os02g40950.1	transposon protein, putative, unclassified, expressed
HORVU3Hr1G005420	AT1G27480.1	alpha/beta-Hydrolases superfamily protein	LOC_Os10g08026.1	lecithin:cholesterol acyltransferase, putative, expressed
HORVU3Hr1G005430	AT5G62800.1	Protein with RING/U-box and TRAF-like domains	LOC_Os01g03170.1	seven in absentia protein family protein, expressed
HORVU3Hr1G005930			LOC_Os01g03100.1	protein binding protein, putative, expressed
HORVU3Hr1G006220	AT1G21830.1		LOC_Os04g59420.1	expressed protein
HORVU3Hr1G006770	AT4G02570.4	cullin 1	LOC_Os01g27160.1	cullin, putative, expressed
HORVU3Hr1G006830	AT1G18390.2	Protein kinase superfamily protein	LOC_Os01g04440.1	expressed protein
HORVU3Hr1G007110			LOC_Os01g04100.1	expressed protein
HORVU3Hr1G007210	AT4G02160.1		LOC_Os01g04170.1	expressed protein
HORVU3Hr1G007290	AT5G57580.1	Calmodulin-binding protein	LOC_Os01g04280.1	calmodulin binding protein, putative, expressed
HORVU3Hr1G007380	AT1G53540.1	HSP20-like chaperones superfamily protein	LOC_Os01g04370.1	hsp20/alpha crystallin family protein, putative, expressed
HORVU3Hr1G007420	AT5G37770.1	EF hand calcium-binding protein family	LOC_Os01g04330.1	OsCML16 - Calmodulin-related calcium sensor protein, expressed
HORVU3Hr1G007540	AT1G18390.2	Protein kinase superfamily protein	LOC_Os01g04409.1	OsWAK1 - OsWAK receptor-like cytoplasmic kinase OsWAK-RLCK, expressed
HORVU3Hr1G008310	AT2G01190.1	Octicosapeptide/Phox/Bem1p family protein	LOC_Os01g04650.1	PB1 domain containing protein, expressed
HORVU3Hr1G008430	AT3G02600.1	lipid phosphate phosphatase 3	LOC_Os01g04660.1	lipid phosphatase protein, putative, expressed
HORVU3Hr1G009360	AT5G59310.1	lipid transfer protein 4	LOC_Os11g24070.1	LTPL10 - Protease inhibitor/seed storage/LTP family protein precursor, expressed
HORVU3Hr1G009490	AT5G59310.1	lipid transfer protein 4	LOC_Os11g24070.1	LTPL10 - Protease inhibitor/seed storage/LTP family protein precursor, expressed
HORVU3Hr1G009510	AT5G59310.1	lipid transfer protein 4	LOC_Os11g24070.1	LTPL10 - Protease inhibitor/seed storage/LTP family protein precursor, expressed
HORVU3Hr1G009520	AT5G59310.1	lipid transfer protein 4	LOC_Os11g24070.1	LTPL10 - Protease inhibitor/seed storage/LTP family protein precursor, expressed
HORVU3Hr1G010290	AT2G25530.1	AFG1-like ATPase family protein	LOC_Os03g63500.1	ATPase, AFG1 family domain containing protein, expressed
HORVU3Hr1G010310			LOC_Os01g21240.1	MLA6 protein, putative, expressed
HORVU3Hr1G010370	AT5G58760.1	damaged DNA binding 2	LOC_Os01g04870.1	WD domain, G-beta repeat domain containing protein, expressed
[truncated: 2,684 more rows]

## Sheet: Genotype WTVSHvmads8 15 °C
Supplemental Data, Shen et al., (2023). Conserved regulation of pistil development at high temperatures. Plant Cell.
[truncated: 919 more rows]

[truncated: 16 more sheets: Genotype WTVSHvmads8 28 °C, Temperature 15°CVS28°C, Temperature 15°CVS28°C WT, Temperature 15°CVS28°C Hvmads8, WTVSHvmads8 W4.0_15°C, WTVSHvmads8 W4.5_15°C, WTVSHvmads8 W8.0_15°C, WTVSHvmads8 W4.0_28°C, WTVSHvmads8 W4.5_28°C, WTVSHvmads8 W8.0_28°C, 15 °C vs 28 °C WT_W4.0, 15 °C vs 28 °C WT_W4.5, 15 °C vs 28 °C WT_W8.0, 15 °C vs 28 °C Hvmads8_W4.0, 15 °C vs 28 °C Hvmads8_W4.5, 15 °C vs 28 °C Hvmads8_W8.0]
