# Supplementary material for: MADS8 is indispensable for female reproductive development at high ambient temperatures in cereal crops
Source: Plant Cell. 2023 Sep 21;36(1):65–84. doi: 10.1093/plcell/koad246 (PMC10734617; doi:10.1093/plcell/koad246)
Supplement: koad246_Supplementary_Data [file koad246_supplementary_data.zip › TPC2023RA00126R2 Supplemental Data Set S3.xlsx]

## Sheet: Data Set S3 legends
Supplemental Data, Shen et al., (2023). Conserved regulation of pistil development at high temperatures. Plant Cell.
Supplemental Data Set S3. Curated list of genes for heatmaps in RNA-seq data. Genes encoding proteins related with carpel and ovule development, FM regulation, plant hormones, MADS-box proteins and thermal responsive are listed in separate sheets. Barley gene ID, Homolog in Arabidopsis and rice and their description are included.

## Sheet: carpel and ovule development
Supplemental Data, Shen et al., (2023). Conserved regulation of pistil development at high temperatures. Plant Cell.
Supplemental Data Set S3. Curated list of genes for heatmaps in RNA-seq data.
Genes encoding proteins related with carpel and ovule development
Gene ID	Homolog in Arabidopsis	TAIR_Description	Homolog in Rice	RGAP_Rice descrition
HORVU1Hr1G015720	AT1G23380.1	KNOTTED1-like homeobox gene 6	LOC_Os01g19694.1	Homeobox domain containing protein, expressed
HORVU1Hr1G034650	AT4G31820.1	Phototropic-responsive NPH3 family protein	LOC_Os06g08550.1	BTBN14 - Bric-a-Brac, Tramtrack, Broad Complex BTB domain with non-phototropic hypocotyl 3 NPH3 domain, expressed
HORVU1Hr1G072850	AT5G02030.1	POX (plant homeobox) family protein	LOC_Os05g38120.1	homeodomain protein, putative, expressed
HORVU1Hr1G077080	AT5G60970.1	TEOSINTE BRANCHED 1, cycloidea and PCF transcription factor 5	LOC_Os05g43760.1	TCP family transcription factor, putative, expressed
HORVU1Hr1G084730	AT3G23130.1	C2H2 and C2HC zinc fingers superfamily protein	LOC_Os04g08600.1	ZOS4-05 - C2H2 zinc finger protein, expressed
HORVU2Hr1G010030	AT2G16500.1	arginine decarboxylase 1	LOC_Os04g01690.3	pyridoxal-dependent decarboxylase protein, putative, expressed
HORVU2Hr1G013730	AT3G08510.2	phospholipase C 2	LOC_Os07g49330.1	phospholipase C, putative, expressed
HORVU2Hr1G060120	AT4G18390.2	TEOSINTE BRANCHED 1, cycloidea and PCF transcription factor 2	LOC_Os07g05720.1	TCP family transcription factor, putative, expressed
HORVU2Hr1G061430	AT4G37750.1	Integrase-type DNA-binding superfamily protein	LOC_Os07g03250.1	AP2-like ethylene-responsive transcription factor PLETHORA 2, putative, expressed
HORVU2Hr1G065170	AT1G69180.1	Plant-specific transcription factor YABBY family protein	LOC_Os03g11600.1	YABBY domain containing protein, putative, expressed
HORVU2Hr1G083410	AT5G63160.1	BTB and TAZ domain protein 1	LOC_Os04g40630.1	BTBZ4 - Bric-a-Brac, Tramtrack, Broad Complex BTB domain with TAZ zinc finger and Calmodulin-binding domains, expressed
HORVU2Hr1G092000	AT2G45190.1	Plant-specific transcription factor YABBY family protein	LOC_Os04g45330.1	YABBY domain containing protein, putative, expressed
HORVU2Hr1G092010	AT4G00180.1	Plant-specific transcription factor YABBY family protein	LOC_Os04g45330.1	YABBY domain containing protein, putative, expressed
HORVU2Hr1G102590	AT5G61850.1	floral meristem identity control protein LEAFY (LFY)	LOC_Os04g51000.1	transcription factor FL, putative, expressed
HORVU3Hr1G013100	AT3G51550.1	Malectin/receptor-like protein kinase family protein	LOC_Os05g25450.1	TKL_IRAK_CrRLK1L-1.3 - The CrRLK1L-1 subfamily has homology to the CrRLK1L homolog, expressed
HORVU3Hr1G106880	AT2G41370.1	Ankyrin repeat family protein / BTB/POZ domain-containing protein	LOC_Os01g72020.1	BTBA3 - Bric-a-Brac,Tramtrack, Broad Complex BTB domain with Ankyrin repeat region, expressed
HORVU4Hr1G021320	AT2G02850.1	plantacyanin	LOC_Os06g15600.1	plastocyanin-like domain containing protein, putative, expressed
HORVU4Hr1G057200	AT3G45640.1	mitogen-activated protein kinase 3	LOC_Os03g17700.1	CGMC_MAPKCGMC_2_ERK.2 - CGMC includes CDA, MAPK, GSK3, and CLKC kinases, expressed
HORVU4Hr1G062010	AT2G02850.1	plantacyanin	LOC_Os03g15340.1	plastocyanin-like domain containing protein, putative, expressed
HORVU4Hr1G065990	AT4G37750.1	Integrase-type DNA-binding superfamily protein	LOC_Os03g12950.1	AP2-like ethylene-responsive transcription factor AINTEGUMENTA, putative, expressed
HORVU4Hr1G067780	AT1G69180.1	Plant-specific transcription factor YABBY family protein	LOC_Os03g11600.2	YABBY domain containing protein, putative, expressed
HORVU4Hr1G084950	AT1G01030.1	AP2/B3-like transcriptional factor family protein	LOC_Os03g02900.1	B3 DNA binding domain containing protein, expressed
HORVU5Hr1G007270	AT2G26580.2	plant-specific transcription factor YABBY family protein	LOC_Os12g42610.1	YABBY domain containing protein, putative, expressed
HORVU5Hr1G045650	AT1G69490.1	NAC-like, activated by AP3/PI	LOC_Os11g03300.1	NAC domain transcription factor, putative, expressed
HORVU5Hr1G072930	AT1G51170.1	Protein kinase superfamily protein	LOC_Os09g31210.1	AGC_PVPK_like_CDK8.1 - ACG kinases include homologs to PKA, PKG and PKC, expressed
HORVU5Hr1G081450	AT3G51060.1	Lateral root primordium (LRP) protein-related	LOC_Os09g36160.1	LRP1, putative, expressed
HORVU5Hr1G092430	AT2G26580.1	plant-specific transcription factor YABBY family protein	LOC_Os03g44710.1	YABBY domain containing protein, putative, expressed
HORVU5Hr1G097900	AT5G42630.1	Homeodomain-like superfamily protein	LOC_Os03g55760.1	MYB family transcription factor, putative, expressed
HORVU5Hr1G103870	AT3G54720.1	Peptidase M28 family protein	LOC_Os03g57660.1	peptidase, putative, expressed
HORVU6Hr1G000410	AT1G32240.1	Homeodomain-like superfamily protein	LOC_Os08g06370.1	MYB family transcription factor, putative, expressed
HORVU6Hr1G014510	AT4G26000.1	RNA-binding KH domain-containing protein	LOC_Os02g03310.1	KH domain containing protein, putative, expressed
HORVU6Hr1G060770	AT2G45190.1	Plant-specific transcription factor YABBY family protein	LOC_Os02g42950.1	YABBY domain containing protein, putative, expressed
HORVU6Hr1G066190	AT2G46870.1	AP2/B3-like transcriptional factor family protein	LOC_Os02g45850.1	B3 DNA binding domain containing protein, expressed
HORVU7Hr1G018780	AT4G17460.1	Homeobox-leucine zipper protein 4 (HB-4) / HD-ZIP protein	LOC_Os06g04870.1	homeobox associated leucine zipper, putative, expressed
HORVU7Hr1G057230	AT3G51060.1	Lateral root primordium (LRP) protein-related	LOC_Os08g43410.1	LRP1, putative, expressed
HORVU7Hr1G070420	AT1G32240.1	Homeodomain-like superfamily protein	LOC_Os08g06370.1	MYB family transcription factor, putative, expressed
HORVU7Hr1G088090	AT4G32980.1	homeobox gene 1	LOC_Os06g36680.1	homeobox domain containing protein, expressed
HORVU7Hr1G110950	AT1G02065.2	squamosa promoter binding protein-like 8	LOC_Os06g44860.1	OsSPL10 - SBP-box gene family member, expressed
HORVU7Hr1G110980	AT1G02065.1	squamosa promoter binding protein-like 8	LOC_Os06g44860.1	OsSPL10 - SBP-box gene family member, expressed

## Sheet: FM regulation
Supplemental Data, Shen et al., (2023). Conserved regulation of pistil development at high temperatures. Plant Cell.
Genes encoding proteins related with FM regulation
Gene ID	Homolog in Arabidopsis	TAIR_Description	Homolog in Rice	RGAP_Rice descrition
HORVU1Hr1G008580	AT1G73965.1	CLAVATA3/ESR-RELATED 13	LOC_Os02g21890.1	expressed protein
HORVU1Hr1G061140	AT1G15690.1	Inorganic H pyrophosphatase family protein	LOC_Os01g23580.1	inorganic H+ pyrophosphatase, putative, expressed
HORVU1Hr1G077170	AT1G26600.1	CLAVATA3/ESR-RELATED 9	LOC_Os05g43660.1	expressed protein
HORVU1Hr1G095340	AT4G20270.1	Leucine-rich receptor-like protein kinase family protein	LOC_Os05g51740.1	receptor protein kinase CLAVATA1 precursor, putative, expressed
HORVU2Hr1G007350	AT5G24860.1	flowering promoting factor 1	LOC_Os07g47450.1	flowering promoting factor-like 1, putative, expressed
HORVU3Hr1G085050	AT3G11260.1	WUSCHEL related homeobox 5	LOC_Os01g63510.1	homeobox domain containing protein, expressed
HORVU4Hr1G009730	AT4G08150.1	KNOTTED-like from Arabidopsis thaliana	LOC_Os03g51690.1	Homeobox domain containing protein, expressed
HORVU4Hr1G065620	AT3G49670.1	Leucine-rich receptor-like protein kinase family protein	LOC_Os03g12730.1	receptor protein kinase CLAVATA1 precursor, putative, expressed
HORVU4Hr1G070070	AT3G03990.1	alpha/beta-Hydrolases superfamily protein	LOC_Os03g10620.2	hydrolase, alpha/beta fold family domain containing protein, expressed
HORVU5Hr1G098570	AT4G08150.1	KNOTTED-like from Arabidopsis thaliana	LOC_Os07g03770.1	Homeobox domain containing protein, expressed
HORVU7Hr1G050940	AT1G76420.1	NAC (No Apical Meristem) domain transcriptional regulator superfamily protein	LOC_Os08g40030.1	CUP-SHAPED COTYLEDON3, putative, expressed
HORVU7Hr1G097930	AT2G23950.1	Leucine-rich repeat protein kinase family protein	LOC_Os08g34380.1	receptor-like kinase, putative, expressed

## Sheet: Plant hormones
Supplemental Data, Shen et al., (2023). Conserved regulation of pistil development at high temperatures. Plant Cell.
Genes encoding proteins related with plant hormones
Gene ID	Homolog in Arabidopsis	TAIR_Description	Homolog in Rice	RGAP_Rice descrition
HORVU0Hr1G012460	AT4G04020.1	fibrillin	LOC_Os09g04790.1	PAP fibrillin family domain containing protein, expressed
HORVU1Hr1G057860	AT3G63440.1	cytokinin oxidase/dehydrogenase 6	LOC_Os05g31040.1	cytokinin dehydrogenase precursor, putative, expressed
HORVU1Hr1G060810	AT5G27320.1	alpha/beta-Hydrolases superfamily protein	LOC_Os05g33730.1	gibberellin receptor GID1L2, putative, expressed
HORVU1Hr1G076690	AT2G33860.1	Transcriptional factor B3 family protein / auxin-responsive factor AUX/IAA-related	LOC_Os05g43920.1	auxin response factor 14, putative, expressed
HORVU1Hr1G079570	AT5G11950.1	Putative lysine decarboxylase family protein	LOC_Os05g46360.1	possible lysine decarboxylase domain containing protein, expressed
HORVU1Hr1G094290	AT3G53450.1	Putative lysine decarboxylase family protein	LOC_Os05g51390.1	uncharacterized protein PA4923, putative, expressed
HORVU2Hr1G105780	AT4G28720.1	Flavin-binding monooxygenase family protein	LOC_Os04g03980.1	flavin monooxygenase, putative, expressed
HORVU2Hr1G112360	AT5G20900.1	jasmonate-zim-domain protein 12	LOC_Os04g55920.2	zinc-finger protein, putative, expressed
HORVU2Hr1G114180	AT4G28720.1	Flavin-binding monooxygenase family protein	LOC_Os04g03980.1	flavin monooxygenase, putative, expressed
HORVU3Hr1G027430	AT5G56970.1	cytokinin oxidase 3	LOC_Os01g10110.1	cytokinin dehydrogenase precursor, putative, expressed
HORVU3Hr1G057630	AT1G70940.1	Auxin efflux carrier family protein	LOC_Os01g45550.2	auxin efflux carrier component, putative, expressed
HORVU3Hr1G069580	AT4G13260.1	Flavin-binding monooxygenase family protein	LOC_Os01g53200.1	flavin monooxygenase, putative, expressed
HORVU3Hr1G072340	AT2G33860.1	Transcriptional factor B3 family protein / auxin-responsive factor AUX/IAA-related	LOC_Os01g54990.1	auxin response factor, putative, expressed
HORVU4Hr1G026680	AT1G73590.1	Auxin efflux carrier family protein	LOC_Os11g04190.1	auxin efflux carrier component, putative, expressed
HORVU4Hr1G076840	AT1G74950.1	TIFY domain/Divergent CCT motif family protein	LOC_Os03g08320.1	ZIM domain containing protein, putative, expressed
HORVU5Hr1G028100	AT5G25620.2	Flavin-binding monooxygenase family protein	LOC_Os12g32750.1	flavin monooxygenase, putative, expressed
HORVU5Hr1G093040	AT2G34650.1	Protein kinase superfamily protein	LOC_Os12g42020.1	AGC_PVPK_like_kin82y.20 - ACG kinases include homologs to PKA, PKG and PKC, expressed
HORVU6Hr1G028680	AT2G25180.1	response regulator 12	LOC_Os02g08500.1	two-component response regulator, putative, expressed
HORVU6Hr1G058890	AT4G30080.1	auxin response factor 16	LOC_Os02g41800.1	auxin response factor, putative, expressed
HORVU7Hr1G030000	AT2G25180.1	response regulator 12	LOC_Os06g08440.1	two-component response regulator, putative, expressed
HORVU7Hr1G041230	AT3G43440.1	jasmonate-zim-domain protein 11	LOC_Os10g25230.1	ZIM domain containing protein, putative, expressed
HORVU7Hr1G041260	AT3G43440.1	jasmonate-zim-domain protein 11	LOC_Os10g25230.1	ZIM domain containing protein, putative, expressed
HORVU7Hr1G095840	AT1G67710.1	response regulator 11	LOC_Os02g08500.1	two-component response regulator, putative, expressed
HORVU7Hr1G096460	AT5G20730.1	Transcriptional factor B3 family protein / auxin-responsive factor AUX/IAA-related	LOC_Os06g48950.1	auxin response factor 19, putative, expressed
HORVU7Hr1G108360	AT1G30330.2	auxin response factor 6	LOC_Os04g59430.1	auxin response factor, putative, expressed

## Sheet: MADS-box genes
Supplemental Data, Shen et al., (2023). Conserved regulation of pistil development at high temperatures. Plant Cell.
Genes encoding MADS-box proteins
Gene ID	Homolog in Arabidopsis	TAIR_Description	Homolog in Rice	RGAP_Rice descrition
HORVU1Hr1G029220	AT4G18960.1	K-box region and MADS-box transcription factor family protein	LOC_Os05g11414.1	OsMADS58 - MADS-box family gene with MIKCc type-box, expressed
HORVU1Hr1G051660	AT2G45660.1	AGAMOUS-like 20	LOC_Os10g39130.1	OsMADS56 - MADS-box family gene with MIKCc type-box, expressed
HORVU2Hr1G063800	AT1G69120.1	K-box region and MADS-box transcription factor family protein	LOC_Os07g01820.2	OsMADS15 - MADS-box family gene with MIKCc type-box, expressed
HORVU2Hr1G098930	AT5G23260.2	K-box region and MADS-box transcription factor family protein	LOC_Os04g52410.2	OsMADS31 - MADS-box family gene with MIKCc type-box, expressed
HORVU3Hr1G026650	AT4G18960.1	K-box region and MADS-box transcription factor family protein	LOC_Os01g10504.3	OsMADS3 - MADS-box family gene with MIKCc type-box, expressed
HORVU3Hr1G068900	AT3G57230.2	AGAMOUS-like 16	LOC_Os01g52680.1	OsMADS32 - MADS-box family gene with MIKCc type-box, expressed
HORVU3Hr1G091000	AT5G20240.1	K-box region and MADS-box transcription factor family protein	LOC_Os01g66030.1	OsMADS2 - MADS-box family gene with MIKCc type-box, expressed
HORVU3Hr1G095080	AT4G22950.1	AGAMOUS-like 19	LOC_Os01g69850.1	OsMADS65 - MADS-box family gene with MIKC* type-box, expressed
HORVU3Hr1G095240	AT5G51870.2	AGAMOUS-like 71	LOC_Os01g69850.1	OsMADS65 - MADS-box family gene with MIKC* type-box, expressed
HORVU4Hr1G067680	AT3G02310.1	K-box region and MADS-box transcription factor family protein	LOC_Os03g11614.1	OsMADS1 - MADS-box family gene with MIKCc type-box, expressed
HORVU4Hr1G077850	AT2G22540.2	K-box region and MADS-box transcription factor family protein	LOC_Os03g08754.2	OsMADS47 - MADS-box family gene with MIKCc type-box, expressed
HORVU5Hr1G095710	AT5G15800.1	K-box region and MADS-box transcription factor family protein	LOC_Os03g54170.1	OsMADS34 - MADS-box family gene with MIKCc type-box, expressed
HORVU6Hr1G032220	AT1G26310.1	K-box region and MADS-box transcription factor family protein	LOC_Os02g07430.1	OsMADS29 - MADS-box family gene with MIKCc type-box, expressed
HORVU7Hr1G025700	AT5G15800.1	K-box region and MADS-box transcription factor family protein	LOC_Os06g06750.1	OsMADS5 - MADS-box family gene with MIKCc type-box, expressed
HORVU7Hr1G054320	AT4G11880.1	AGAMOUS-like 14	LOC_Os08g41960.1	OsMADS37 - MADS-box family gene with MIKC* type-box, expressed
HORVU7Hr1G054390	AT4G11880.1	AGAMOUS-like 14	LOC_Os08g41960.1	OsMADS37 - MADS-box family gene with MIKC* type-box, expressed
HORVU7Hr1G081070	AT5G60440.1	AGAMOUS-like 62	LOC_Os12g21850.1	OsMADS73 - MADS-box family gene with M-alpha type-box, expressed
HORVU7Hr1G108280	AT4G09960.3	K-box region and MADS-box transcription factor family protein	LOC_Os02g07430.1	OsMADS29 - MADS-box family gene with MIKCc type-box, expressed
HORVU7Hr1G108410	AT5G23260.2	K-box region and MADS-box transcription factor family protein	LOC_Os02g07430.1	OsMADS29 - MADS-box family gene with MIKCc type-box, expressed

## Sheet: Thermal responsive
Supplemental Data, Shen et al., (2023). Conserved regulation of pistil development at high temperatures. Plant Cell.
Genes encoding proteins related with thermal responsive
Gene ID	Homolog in Arabidopsis	TAIR_Description	Homolog in Rice	RGAP_Rice descrition
HORVU0Hr1G022340	AT2G24540.1	Galactose oxidase/kelch repeat superfamily protein	LOC_Os06g44500.1	OsFBK17 - F-box domain and kelch repeat containing protein, expressed
HORVU1Hr1G017900	AT1G09530.1	phytochrome interacting factor 3	LOC_Os05g04740.1	helix-loop-helix DNA-binding domain containing protein, expressed
HORVU1Hr1G055930	AT2G44910.1	homeobox-leucine zipper protein 4	LOC_Os10g41230.1	homeobox associated leucine zipper, putative, expressed
HORVU1Hr1G072220	AT3G12580.1	heat shock protein 70	LOC_Os05g38530.1	DnaK family protein, putative, expressed
HORVU1Hr1G076100	AT1G74310.1	heat shock protein 101	LOC_Os05g44340.1	heat shock protein 101, putative, expressed
HORVU1Hr1G076190	AT1G74310.1	heat shock protein 101	LOC_Os05g44340.1	heat shock protein 101, putative, expressed
HORVU1Hr1G077080	AT5G60970.1	TEOSINTE BRANCHED 1, cycloidea and PCF transcription factor 5	LOC_Os05g43760.1	TCP family transcription factor, putative, expressed
HORVU2Hr1G005170	AT5G52640.1	heat shock protein 90.1	LOC_Os04g01740.1	heat shock protein, putative, expressed
HORVU2Hr1G013400	AT5G02810.1	pseudo-response regulator 7	LOC_Os07g49460.3	response regulator receiver domain containing protein, expressed
HORVU2Hr1G040680	AT3G22830.1	heat shock transcription factor A6B	LOC_Os02g32590.1	HSF-type DNA-binding domain containing protein, expressed
HORVU2Hr1G065840	AT4G29920.1	Double Clp-N motif-containing P-loop nucleoside triphosphate hydrolases superfamily protein	LOC_Os04g23220.1	expressed protein
HORVU2Hr1G065880	AT4G29920.1	Double Clp-N motif-containing P-loop nucleoside triphosphate hydrolases superfamily protein	LOC_Os04g23220.1	expressed protein
HORVU2Hr1G067750	AT3G25230.2	rotamase FKBP 1	LOC_Os04g28420.2	peptidyl-prolyl isomerase, putative, expressed
HORVU2Hr1G092460	AT1G75540.1	salt tolerance homolog2	LOC_Os04g45690.1	B-box zinc finger family protein, putative, expressed
HORVU3Hr1G007380	AT1G53540.1	HSP20-like chaperones superfamily protein	LOC_Os01g04370.1	hsp20/alpha crystallin family protein, putative, expressed
HORVU3Hr1G020390	AT5G12020.1	17.6 kDa class II heat shock protein	LOC_Os01g08860.1	hsp20/alpha crystallin family protein, putative, expressed
HORVU3Hr1G020500	AT5G12020.1	17.6 kDa class II heat shock protein	LOC_Os01g08860.1	hsp20/alpha crystallin family protein, putative, expressed
HORVU3Hr1G020520	AT5G12020.1	17.6 kDa class II heat shock protein	LOC_Os01g08860.1	hsp20/alpha crystallin family protein, putative, expressed
HORVU3Hr1G024220	AT5G11260.1	Basic-leucine zipper (bZIP) transcription factor family protein	LOC_Os01g07880.1	transcription factor HY5, putative, expressed
HORVU3Hr1G069590	AT3G24520.1	heat shock transcription factor C1	LOC_Os01g53220.1	HSF-type DNA-binding domain containing protein, expressed
HORVU3Hr1G071120	AT1G74310.1	heat shock protein 101	LOC_Os05g44340.1	heat shock protein 101, putative, expressed
HORVU3Hr1G094990	AT3G05040.1	ARM repeat superfamily protein	LOC_Os11g31770.2	expressed protein
HORVU4Hr1G048700	AT2G47890.1	B-box type zinc finger protein with CCT domain	LOC_Os03g22770.1	CCT/B-box zinc finger protein, putative, expressed
HORVU4Hr1G056070	AT3G08970.1	DNAJ heat shock N-terminal domain-containing protein	LOC_Os03g18200.1	heat shock protein DnaJ, putative, expressed
HORVU4Hr1G060150	AT3G09350.1	Fes1A	LOC_Os03g16460.1	expressed protein
HORVU4Hr1G067430	AT2G32120.1	heat-shock protein 70T-2	LOC_Os03g11910.1	DnaK family protein, putative, expressed
HORVU4Hr1G071510	AT3G23990.1	heat shock protein 60	LOC_Os10g32550.1	T-complex protein, putative, expressed
HORVU4Hr1G073650	AT3G22830.1	heat shock transcription factor A6B	LOC_Os03g06630.1	heat stress transcription factor, putative, expressed
HORVU4Hr1G089090	AT5G09590.1	mitochondrial HSO70 2	LOC_Os02g53420.1	DnaK family protein, putative, expressed
HORVU4Hr1G090090	AT3G24520.1	heat shock transcription factor C1	LOC_Os02g13800.1	HSF-type DNA-binding domain containing protein, expressed
HORVU5Hr1G094380	AT2G26150.1	heat shock transcription factor A2	LOC_Os03g53340.6	HSF-type DNA-binding domain containing protein, expressed
HORVU5Hr1G113180	AT5G02500.1	heat shock cognate protein 70-1	LOC_Os11g47760.1	DnaK family protein, putative, expressed
HORVU6Hr1G056570	AT5G58070.1	temperature-induced lipocalin	LOC_Os02g39930.1	OsTIL-1 Temperature-induced lipocalin-1, expressed
HORVU6Hr1G070090	AT1G76500.1	Predicted AT-hook DNA-binding family protein	LOC_Os02g48320.1	DNA binding protein, putative, expressed
HORVU6Hr1G079030	AT5G58070.1	temperature-induced lipocalin	LOC_Os08g34150.1	OsTIL-2 Temperature-induced lipocalin-2, expressed
HORVU6Hr1G082360	AT1G54050.1	HSP20-like chaperones superfamily protein	LOC_Os02g54140.1	hsp20/alpha crystallin family protein, putative, expressed
HORVU6Hr1G093520	AT2G46240.1	BCL-2-associated athanogene 6	LOC_Os11g31060.1	IQ calmodulin-binding and BAG domain containing protein, putative, expressed
HORVU7Hr1G101920	AT4G21320.1	Aldolase-type TIM barrel family protein	LOC_Os06g46900.1	phosphosulfolactate synthase-related protein, putative, expressed
