# Supplementary material for: MADS8 is indispensable for female reproductive development at high ambient temperatures in cereal crops
Source: Plant Cell. 2023 Sep 21;36(1):65–84. doi: 10.1093/plcell/koad246 (PMC10734617; doi:10.1093/plcell/koad246)
Supplement: koad246_Supplementary_Data [file koad246_supplementary_data.zip › TPC2023RA00126R2 Supplemental Data Set S4.xlsx]

## Sheet: Data Set S4 legends
Supplemental Data, Shen et al., (2023). Conserved regulation of pistil development at high temperatures. Plant Cell.
Supplemental Data Set S4. Target genes of HvMADS8 at 15 °C and 28 °C from CUT&Tag. 855 and 5306 binding targets of HvMADS8 at 15°C and 28°C respectively are listed in separated sheets. Barley gene ID, homologs in Arabidopsis and rice and their description are included.

## Sheet: Target genes 15°C
Supplemental Data, Shen et al., (2023). Conserved regulation of pistil development at high temperatures. Plant Cell.
Supplemental Data Set S4. Target genes of HvMADS8 at 15 °C and 28 °C from CUT&Tag.
List of the 855 binding targets of HvMADS8 at 15°C
Gene ID	A.thaliana_Gene_ID_BLASTx	Symbol in Arabidopsis	O.sativa_Gene_ID_BLASTx	Symbol in Rice
HORVU1Hr1G009680	#N/A
HORVU1Hr1G012690	AT3G45600.1	tetraspanin3	LOC_Os05g03140.1	tetraspanin family protein, putative, expressed
HORVU1Hr1G021190	AT5G18580.1	tonneau 2 (TON2)	LOC_Os05g05710.1	serine/threonine-protein phosphatase 2A regulatory subunit B subunitgamma, putative, expressed
HORVU1Hr1G021210	#N/A
HORVU1Hr1G023460	AT1G02400.1	gibberellin 2-oxidase 6	LOC_Os05g06670.1	gibberellin 2-oxidase, putative, expressed
HORVU1Hr1G023450	#N/A
HORVU1Hr1G023470	#N/A
HORVU1Hr1G023520	AT1G09390.1	GDSL-like Lipase/Acylhydrolase superfamily protein	LOC_Os01g22640.1	GDSL-like lipase/acylhydrolase, putative, expressed
HORVU1Hr1G025060	ATMG00516.1	NADH dehydrogenase 1C	LOC_Os10g21396.1	NADPH-dependent oxidoreductase, putative, expressed
HORVU1Hr1G026350	#N/A
HORVU1Hr1G026400	AT1G32583.1		LOC_Os12g28750.1	TPD1, putative, expressed
HORVU1Hr1G027730	#N/A
HORVU1Hr1G027740	#N/A
HORVU1Hr1G027750	#N/A
HORVU1Hr1G028970	#N/A
HORVU1Hr1G029020			LOC_Os08g09890.1	expressed protein
HORVU1Hr1G029030	#N/A
HORVU1Hr1G029010	#N/A
HORVU1Hr1G032580	#N/A
HORVU1Hr1G033380	#N/A
HORVU1Hr1G036340	#N/A
HORVU1Hr1G036330	#N/A
HORVU1Hr1G037140	#N/A
HORVU1Hr1G041240	AT1G07090.1	Protein of unknown function (DUF640)	LOC_Os10g33780.1	DUF640 domain containing protein, putative, expressed
HORVU1Hr1G045960	AT3G45010.1	serine carboxypeptidase-like 48	LOC_Os07g29620.1	OsSCP39 - Putative Serine Carboxypeptidase homologue, expressed
HORVU1Hr1G047290	#N/A
HORVU1Hr1G047550	AT5G60910.1	AGAMOUS-like 8	LOC_Os03g54160.2	OsMADS14 - MADS-box family gene with MIKCc type-box, expressed
HORVU1Hr1G048180	ATCG01120.1	chloroplast ribosomal protein S15	LOC_Os04g16728.1	chloroplast 30S ribosomal protein S15, putative, expressed
HORVU1Hr1G048200	#N/A
HORVU1Hr1G048190	#N/A
HORVU1Hr1G048210	#N/A
HORVU1Hr1G048690	AT3G61060.2	phloem protein 2-A13	LOC_Os03g02550.1	OsFBX76 - F-box domain containing protein, expressed
HORVU1Hr1G048760	AT2G45720.1	ARM repeat superfamily protein	LOC_Os10g37850.1	armadillo, putative, expressed
HORVU1Hr1G048770	#N/A
HORVU1Hr1G049000	AT1G04110.1	Subtilase family protein	LOC_Os10g38080.1	OsSub61 - Putative Subtilisin homologue, expressed
HORVU1Hr1G049940	#N/A
HORVU1Hr1G050010	#N/A
HORVU1Hr1G050000	#N/A
HORVU1Hr1G050020	#N/A
HORVU1Hr1G052170			LOC_Os03g03760.1	MYB family transcription factor, putative, expressed
HORVU1Hr1G053950	AT1G62520.1		LOC_Os10g40584.1	zinc finger family protein, putative, expressed
HORVU1Hr1G054100	AT4G16600.1	Nucleotide-diphospho-sugar transferases superfamily protein	LOC_Os10g40640.1	glycosyl transferase 8 domain containing protein, putative, expressed
HORVU1Hr1G054080
HORVU1Hr1G057410	AT1G24620.1	EF hand calcium-binding protein family	LOC_Os05g31620.1	OsCML15 - Calmodulin-related calcium sensor protein, expressed
HORVU1Hr1G058750	AT3G06880.2	Transducin/WD40 repeat-like superfamily protein	LOC_Os05g30010.1	WD domain, G-beta repeat domain containing protein, expressed
HORVU1Hr1G060190	AT3G56050.2	Protein kinase family protein	LOC_Os05g28520.1	MRH1, putative, expressed
HORVU1Hr1G060180	AT3G08947.1	ARM repeat superfamily protein	LOC_Os05g28510.4	importin subunit beta, putative, expressed
HORVU1Hr1G065270	AT1G44760.1	Adenine nucleotide alpha hydrolases-like superfamily protein	LOC_Os05g35380.1	universal stress protein domain containing protein, putative, expressed
HORVU1Hr1G065260	#N/A
HORVU1Hr1G065340	ATCG01110.1	NAD(P)H dehydrogenase subunit H	LOC_Os10g21394.1	NADPH-dependent oxidoreductase, putative, expressed
HORVU1Hr1G065350	ATCG01120.1	chloroplast ribosomal protein S15	LOC_Os04g16728.1	chloroplast 30S ribosomal protein S15, putative, expressed
HORVU1Hr1G065370	#N/A
HORVU1Hr1G065360	#N/A
HORVU1Hr1G065380	#N/A
HORVU1Hr1G065550	AT1G48880.1	TRICHOME BIREFRINGENCE-LIKE 7	LOC_Os05g35190.1	powdery mildew resistant protein 5, putative, expressed
HORVU1Hr1G066330	#N/A
HORVU1Hr1G066880	#N/A
HORVU1Hr1G068580	AT1G36050.2	Endoplasmic reticulum vesicle transporter protein	LOC_Os05g41120.1	endoplasmic reticulum-Golgi intermediate compartment protein 3, putative, expressed
HORVU1Hr1G070080	AT2G30370.1	allergen-related	LOC_Os05g39880.1	expressed protein
HORVU1Hr1G070090	#N/A
HORVU1Hr1G071870	AT2G39370.1		LOC_Os05g38690.1	expressed protein
HORVU1Hr1G071890	AT3G09560.1	Lipin family protein	LOC_Os05g38710.1	lipin, N-terminal conserved region family protein, expressed
HORVU1Hr1G071900	#N/A
HORVU1Hr1G072850	AT5G02030.1	POX (plant homeobox) family protein	LOC_Os05g38120.1	homeodomain protein, putative, expressed
HORVU1Hr1G072860	#N/A
HORVU1Hr1G074260	AT4G38620.1	myb domain protein 4	LOC_Os05g35500.1	MYB family transcription factor, putative, expressed
HORVU1Hr1G074930	#N/A
HORVU1Hr1G075200			LOC_Os05g43030.1	expressed protein
HORVU1Hr1G075670	AT5G25930.1	Protein kinase family protein with leucine-rich repeat domain	LOC_Os05g44770.1	receptor-like protein kinase 5 precursor, putative, expressed
HORVU1Hr1G075980	AT2G25780.1	Protein of unknown function (DUF1677)	LOC_Os05g44410.1	expressed protein
HORVU1Hr1G076900	AT1G53320.1	tubby like protein 7	LOC_Os05g43850.1	OsFBT9 - F-box and tubby domain containing protein, expressed
HORVU1Hr1G076910	AT4G18700.1	CBL-interacting protein kinase 12	LOC_Os05g43840.1	CAMK_KIN1/SNF1/Nim1_like.25 - CAMK includes calcium/calmodulin depedent protein kinases, expressed
HORVU1Hr1G078420	AT3G19330.3	Protein of unknown function (DUF677)
HORVU1Hr1G078430	#N/A
HORVU1Hr1G079440	AT5G59970.1	Histone superfamily protein	LOC_Os05g38740.1	Core histone H2A/H2B/H3/H4 domain containing protein, putative, expressed
HORVU1Hr1G081490	AT1G53400.1	Ubiquitin domain-containing protein	LOC_Os09g17620.1	ubiquitin domain-containing protein 2, putative, expressed
HORVU1Hr1G081470	AT4G14440.1	3-hydroxyacyl-CoA dehydratase 1	LOC_Os05g45300.1	enoyl-CoA hydratase/isomerase family protein, putative, expressed
HORVU1Hr1G083300
HORVU1Hr1G084730	AT3G23130.1	C2H2 and C2HC zinc fingers superfamily protein	LOC_Os04g08600.1	ZOS4-05 - C2H2 zinc finger protein, expressed
HORVU1Hr1G087440	AT4G23890.1		LOC_Os07g09800.1	expressed protein
HORVU1Hr1G090730	AT2G26640.1	3-ketoacyl-CoA synthase 11	LOC_Os05g49900.1	3-ketoacyl-CoA synthase, putative, expressed
HORVU1Hr1G090740	AT2G25605.1		LOC_Os05g49910.3	expressed protein
HORVU1Hr1G090750	#N/A
HORVU1Hr1G091670			LOC_Os05g50470.1	expressed protein
HORVU1Hr1G091660	#N/A
HORVU1Hr1G092370			LOC_Os10g38196.1	uncharacterized protein ycf68, putative
HORVU1Hr1G092380	#N/A
HORVU1Hr1G092390			LOC_Os10g21190.1	expressed protein
HORVU1Hr1G092400	#N/A
HORVU1Hr1G092410	#N/A
HORVU1Hr1G095010	AT3G21295.1	Tudor/PWWP/MBT superfamily protein	LOC_Os01g37790.1	expressed protein
HORVU1Hr1G095000	#N/A
HORVU1Hr1G095340	AT4G20270.1	Leucine-rich receptor-like protein kinase family protein	LOC_Os05g51740.1	receptor protein kinase CLAVATA1 precursor, putative, expressed
HORVU2Hr1G002230	AT3G30180.1	brassinosteroid-6-oxidase 2	LOC_Os03g40540.1	cytochrome P450, putative, expressed
HORVU2Hr1G002880	AT4G13710.1	Pectin lyase-like superfamily protein	LOC_Os04g05050.1	pectate lyase precursor, putative, expressed
HORVU2Hr1G003000	#N/A
HORVU2Hr1G002990	#N/A
HORVU2Hr1G004340			LOC_Os12g23570.1	expressed protein
HORVU2Hr1G004330	#N/A
HORVU2Hr1G004350	#N/A
HORVU2Hr1G004310	#N/A
HORVU2Hr1G005150
HORVU2Hr1G007340	AT1G21240.1	wall associated kinase 3	LOC_Os09g38840.1	OsWAK90 - OsWAK receptor-like protein kinase, expressed
HORVU2Hr1G007350	AT5G24860.1	flowering promoting factor 1	LOC_Os07g47450.1	flowering promoting factor-like 1, putative, expressed
HORVU2Hr1G011740	#N/A
HORVU2Hr1G015520	ATMG00160.1	cytochrome oxidase 2
HORVU2Hr1G015530	ATMG00730.1	cytochrome c oxidase subunit 3
HORVU2Hr1G017020	AT3G56850.1	ABA-responsive element binding protein 3	LOC_Os07g48660.1	bZIP transcription factor domain containing protein, expressed
HORVU2Hr1G017400	AT5G61430.1	NAC domain containing protein 100	LOC_Os03g21030.1	no apical meristem protein, putative, expressed
HORVU2Hr1G017490	#N/A
HORVU2Hr1G019220	#N/A
HORVU2Hr1G019240			LOC_Os09g01000.1	expressed protein
HORVU2Hr1G019230	#N/A
HORVU2Hr1G025990	#N/A
HORVU2Hr1G026000	#N/A
HORVU2Hr1G029290	AT2G22190.1	Haloacid dehalogenase-like hydrolase (HAD) superfamily protein	LOC_Os07g43160.1	uncharacterized glycosyl hydrolase Rv2006/MT2062, putative, expressed
HORVU2Hr1G029300	#N/A
HORVU2Hr1G030830	#N/A
HORVU2Hr1G031940	AT5G35530.1	Ribosomal protein S3 family protein	LOC_Os07g41750.1	40S ribosomal protein S3-1, putative, expressed
HORVU2Hr1G034570	#N/A
HORVU2Hr1G038330	AT1G05360.1		LOC_Os07g38380.1	transmembrane protein 49, putative, expressed
HORVU2Hr1G038410			LOC_Os07g38360.2	expressed protein
HORVU2Hr1G038400	#N/A
HORVU2Hr1G038440	#N/A
HORVU2Hr1G038450	#N/A
HORVU2Hr1G038460	#N/A
HORVU2Hr1G038430	#N/A
HORVU2Hr1G038550	#N/A
HORVU2Hr1G038590	#N/A
HORVU2Hr1G038580	#N/A
HORVU2Hr1G045560	AT2G42840.1	protodermal factor 1	LOC_Os01g52690.1	retrotransposon protein, putative, unclassified, expressed
HORVU2Hr1G048350	#N/A
HORVU2Hr1G048360	#N/A
HORVU2Hr1G052730	AT1G22550.1	Major facilitator superfamily protein	LOC_Os05g35594.1	peptide transporter, putative, expressed
HORVU2Hr1G053620	#N/A
HORVU2Hr1G053630	#N/A
HORVU2Hr1G053640	#N/A
HORVU2Hr1G053650	#N/A
HORVU2Hr1G054060			LOC_Os08g09890.1	expressed protein
HORVU2Hr1G054050	#N/A
HORVU2Hr1G061380	AT1G58470.1	RNA-binding protein 1	LOC_Os07g03240.1	RNA recognition motif containing protein, putative, expressed
HORVU2Hr1G061370	#N/A
HORVU2Hr1G061400	#N/A
HORVU2Hr1G063250	AT1G48520.1	GLU-ADT subunit B	LOC_Os11g34210.1	aspartyl/glutamyl-tRNA amidotransferase subunit B, putative, expressed
HORVU2Hr1G063260	AT3G26850.1	histone-lysine N-methyltransferases	LOC_Os03g11580.1	expressed protein
HORVU2Hr1G063820	AT1G74160.1		LOC_Os07g01860.1	expressed protein
HORVU2Hr1G065880	AT4G29920.1	Double Clp-N motif-containing P-loop nucleoside triphosphate hydrolases superfamily protein	LOC_Os04g23220.1	expressed protein
HORVU2Hr1G067300	#N/A
HORVU2Hr1G070490	#N/A
HORVU2Hr1G070500	#N/A
HORVU2Hr1G070510	ATCG01230.1	ribosomal protein S12B	LOC_Os12g34062.1	mitochondrial ribosomal protein S12, putative, expressed
HORVU2Hr1G071750			LOC_Os04g33030.1	protein binding protein, putative, expressed
HORVU2Hr1G071980	#N/A
HORVU2Hr1G072000	#N/A
HORVU2Hr1G071990	#N/A
HORVU2Hr1G073000	#N/A
HORVU2Hr1G073010	#N/A
HORVU2Hr1G073780	AT3G52490.1	Double Clp-N motif-containing P-loop nucleoside triphosphate hydrolases superfamily protein	LOC_Os04g33980.1	transposon protein, putative, Mutator sub-class, expressed
HORVU2Hr1G073920	AT5G53500.1	Transducin/WD40 repeat-like superfamily protein	LOC_Os04g34080.1	WD-40 repeat family protein, putative, expressed
HORVU2Hr1G073910	#N/A
HORVU2Hr1G073900	#N/A
HORVU2Hr1G074680	AT5G66390.1	Peroxidase superfamily protein	LOC_Os04g34630.1	peroxidase precursor, putative, expressed
HORVU2Hr1G074690	AT5G05320.1	FAD/NAD(P)-binding oxidoreductase family protein	LOC_Os04g34580.1	FAD binding domain containing protein, expressed
HORVU2Hr1G075190	AT2G13770.1
HORVU2Hr1G077390			LOC_Os02g42230.1	RPA2B - Putative single-stranded DNA binding complex subunit 2, expressed
HORVU2Hr1G077400	#N/A
HORVU2Hr1G081910	AT1G67340.1	HCP-like superfamily protein with MYND-type zinc finger	LOC_Os01g69270.1	OsFBO2 - F-box and other domain containing protein, expressed
HORVU2Hr1G081950	AT5G06940.1	Leucine-rich repeat receptor-like protein kinase family protein	LOC_Os04g39650.1	receptor protein kinase CLAVATA1 precursor, putative, expressed
HORVU2Hr1G082680	#N/A
HORVU2Hr1G084600	AT1G06710.1	Tetratricopeptide repeat (TPR)-like superfamily protein	LOC_Os04g41140.1	PPR repeat containing protein, expressed
HORVU2Hr1G084590	AT5G43050.1	Protein of unknown function (DUF565)	LOC_Os04g41150.1	DUF565 domain containing protein, putative, expressed
HORVU2Hr1G085610			LOC_Os04g41860.1	expressed protein
HORVU2Hr1G085620	#N/A
HORVU2Hr1G086490	#N/A
HORVU2Hr1G086500	#N/A
HORVU2Hr1G086530	ATMG00510.1	NADH dehydrogenase subunit 7	LOC_Os12g33958.1	NADH-ubiquinone oxidoreductase 49 kDa subunit, putative, expressed
HORVU2Hr1G086560	ATMG00520.1	Intron maturase, type II family protein	LOC_Os12g33956.1	maturase, putative, expressed
HORVU2Hr1G086650	ATMG00180.1	cytochrome C biogenesis 452
HORVU2Hr1G086640	#N/A
HORVU2Hr1G086660	#N/A
HORVU2Hr1G086670			LOC_Os12g23620.1	expressed protein
HORVU2Hr1G089670	AT2G28350.1	auxin response factor 10	LOC_Os04g43910.1	auxin response factor, putative, expressed
HORVU2Hr1G090940	#N/A
HORVU2Hr1G090990	#N/A
HORVU2Hr1G092000	AT2G45190.1	Plant-specific transcription factor YABBY family protein	LOC_Os04g45330.1	YABBY domain containing protein, putative, expressed
HORVU2Hr1G092010	AT4G00180.1	Plant-specific transcription factor YABBY family protein	LOC_Os04g45330.1	YABBY domain containing protein, putative, expressed
HORVU2Hr1G092250	AT4G38950.2	ATP binding microtubule motor family protein	LOC_Os04g45580.1	kinesin motor domain containing protein, expressed
HORVU2Hr1G092260	AT4G02110.1	transcription coactivators	LOC_Os07g49010.1	TOPBP1B - Similar to DNA replication protein TOPBP1 from, expressed
HORVU2Hr1G092650	AT1G76890.2	Duplicated homeodomain-like superfamily protein	LOC_Os04g45750.2	expressed protein
HORVU2Hr1G092980	#N/A
HORVU2Hr1G092990	#N/A
HORVU2Hr1G093920	#N/A
HORVU2Hr1G093930			LOC_Os02g45850.1	B3 DNA binding domain containing protein, expressed
HORVU2Hr1G094190	AT2G46100.1	Nuclear transport factor 2 (NTF2) family protein	LOC_Os07g10495.1	expressed protein
HORVU2Hr1G094260	#N/A
HORVU2Hr1G094270	#N/A
HORVU2Hr1G094330	AT5G41890.1	GDSL-like Lipase/Acylhydrolase superfamily protein	LOC_Os04g48800.1	GDSL-like lipase/acylhydrolase, putative, expressed
HORVU2Hr1G094460	AT2G36400.1	growth-regulating factor 3	LOC_Os04g48510.1	growth regulating factor protein, putative, expressed
HORVU2Hr1G094470	AT2G36400.1	growth-regulating factor 3	LOC_Os04g48510.1	growth regulating factor protein, putative, expressed
HORVU2Hr1G095390	AT3G61850.4	Dof-type zinc finger DNA-binding family protein	LOC_Os04g47990.2	dof zinc finger domain containing protein, putative, expressed
HORVU2Hr1G095730	#N/A
HORVU2Hr1G097360	AT3G03490.1	peroxin 19-1	LOC_Os02g44220.1	peroxisomal biogenesis factor 19, putative, expressed
HORVU2Hr1G097380	AT5G47500.1	Pectin lyase-like superfamily protein	LOC_Os04g46740.1	pectinesterase, putative, expressed
HORVU2Hr1G099290	AT4G20050.1	Pectin lyase-like superfamily protein	LOC_Os04g52320.1	QRT3, putative, expressed
HORVU2Hr1G099300	#N/A
HORVU2Hr1G102740	AT1G30650.1	WRKY DNA-binding protein 14	LOC_Os04g50920.1	WRKY37, expressed
HORVU2Hr1G109120	AT3G13790.1	Glycosyl hydrolases family 32 protein	LOC_Os09g08072.1	glycosyl hydrolases, putative, expressed
HORVU2Hr1G109430			LOC_Os04g56910.1	transferase family protein, putative, expressed
HORVU2Hr1G109460	AT3G05760.1	C2H2 and C2HC zinc fingers superfamily protein	LOC_Os03g61640.1	ZOS3-23 - C2H2 zinc finger protein, expressed
HORVU2Hr1G109470	AT1G32910.1	HXXXD-type acyl-transferase family protein	LOC_Os04g56910.1	transferase family protein, putative, expressed
HORVU2Hr1G109770
HORVU2Hr1G111610	AT4G37520.1	Peroxidase superfamily protein	LOC_Os04g56180.1	peroxidase precursor, putative, expressed
HORVU2Hr1G113560	AT5G67210.1	Protein of unknown function (DUF579)	LOC_Os04g55640.1	plant-specific domain TIGR01627 family protein, expressed
HORVU2Hr1G113870	#N/A
HORVU2Hr1G113880	#N/A
HORVU2Hr1G114680	AT3G22142.1	Bifunctional inhibitor/lipid-transfer protein/seed storage 2S albumin superfamily protein	LOC_Os06g07220.1	LTPL128 - Protease inhibitor/seed storage/LTP family protein precursor, expressed
HORVU2Hr1G115370	#N/A
HORVU2Hr1G115670	AT5G64570.1	beta-D-xylosidase 4	LOC_Os04g54810.1	beta-D-xylosidase, putative, expressed
HORVU2Hr1G115680	AT1G54490.1	exoribonuclease 4	LOC_Os05g50080.1	zinc finger C-x8-C-x5-C-x3-H type family protein, expressed
HORVU2Hr1G119610	AT5G08520.1	Duplicated homeodomain-like superfamily protein	LOC_Os04g58020.1	MYB_Al protein, putative, expressed
HORVU2Hr1G121110	AT5G19830.1	Peptidyl-tRNA hydrolase family protein	LOC_Os03g22610.2	peptidyl-tRNA hydrolase, mitochondrial precursor protein, putative, expressed
HORVU2Hr1G121630			LOC_Os01g57968.1	expressed protein
HORVU2Hr1G121650	#N/A
HORVU2Hr1G121640	#N/A
HORVU2Hr1G121760			LOC_Os02g24586.1	uncharacterized protein ycf68, putative, expressed
HORVU2Hr1G121770	#N/A
HORVU2Hr1G122910	#N/A
HORVU2Hr1G123200	AT2G01820.1	Leucine-rich repeat protein kinase family protein	LOC_Os04g58910.1	receptor protein kinase TMK1 precursor, putative, expressed
HORVU2Hr1G123210	#N/A
HORVU2Hr1G125580			LOC_Os04g59380.1	ZOS4-14 - C2H2 zinc finger protein, expressed
HORVU3Hr1G003500	#N/A
HORVU3Hr1G003490	#N/A
HORVU3Hr1G003570	#N/A
HORVU3Hr1G003680	#N/A
HORVU3Hr1G003670	#N/A
HORVU3Hr1G004550	#N/A
HORVU3Hr1G004580
HORVU3Hr1G004590	AT2G07689.1	NADH-Ubiquinone/plastoquinone (complex I) protein	LOC_Os04g16854.1	NADPH-dependent oxidoreductase, putative, expressed
HORVU3Hr1G004660	ATMG00160.1	cytochrome oxidase 2
HORVU3Hr1G004670	ATMG00160.1	cytochrome oxidase 2
HORVU3Hr1G004710	ATMG00513.1	NADH dehydrogenase 5A	LOC_Os10g21418.1	NADPH-dependent oxidoreductase, putative, expressed
HORVU3Hr1G004720	#N/A
HORVU3Hr1G004750	#N/A
HORVU3Hr1G005920	AT5G38070.1	RING/FYVE/PHD zinc finger superfamily protein	LOC_Os01g03100.1	protein binding protein, putative, expressed
HORVU3Hr1G007060	AT1G68360.1	C2H2 and C2HC zinc fingers superfamily protein	LOC_Os01g04120.1	ZOS1-03 - C2H2 zinc finger protein, expressed
HORVU3Hr1G011710	AT3G47570.1	Leucine-rich repeat protein kinase family protein	LOC_Os01g05960.1	receptor kinase, putative, expressed
HORVU3Hr1G011720	#N/A
HORVU3Hr1G012710			LOC_Os01g05360.1	expressed protein
HORVU3Hr1G014060	AT4G29100.1	basic helix-loop-helix (bHLH) DNA-binding superfamily protein	LOC_Os01g01600.1	ethylene-responsive protein related, putative, expressed
HORVU3Hr1G016180	#N/A
HORVU3Hr1G016190	#N/A
HORVU3Hr1G016200	#N/A
HORVU3Hr1G016360	AT5G56040.2	Leucine-rich receptor-like protein kinase family protein	LOC_Os01g07560.1	receptor-like protein kinase 2 precursor, putative, expressed
HORVU3Hr1G016750	#N/A
HORVU3Hr1G016730	#N/A
HORVU3Hr1G016740	#N/A
HORVU3Hr1G018880	#N/A
HORVU3Hr1G019050	#N/A
HORVU3Hr1G019510	AT4G29190.1	Zinc finger C-x8-C-x5-C-x3-H type family protein	LOC_Os01g09620.1	zinc finger/CCCH transcription factor, putative, expressed
HORVU3Hr1G019500	#N/A
HORVU3Hr1G022970	#N/A
HORVU3Hr1G023920	#N/A
HORVU3Hr1G024400	AT1G80160.1	Lactoylglutathione lyase / glyoxalase I family protein	LOC_Os01g07850.1	glyoxalase family protein, putative, expressed
HORVU3Hr1G027290	AT2G19930.1	RNA-dependent RNA polymerase family protein	LOC_Os01g10130.1	RNA-dependent RNA polymerase, putative, expressed
HORVU3Hr1G027970	AT2G34070.1	TRICHOME BIREFRINGENCE-LIKE 37	LOC_Os01g11810.1	powdery mildew resistant protein 5, putative, expressed
HORVU3Hr1G027980	#N/A
HORVU3Hr1G029010	AT1G78440.1	Arabidopsis thaliana gibberellin 2-oxidase 1	LOC_Os01g11150.1	gibberellin 2-beta-dioxygenase, putative, expressed
HORVU3Hr1G029980	#N/A
HORVU3Hr1G037240	#N/A
HORVU3Hr1G037230	#N/A
HORVU3Hr1G038060	AT3G23640.2	heteroglycan glucosidase 1	LOC_Os01g16310.1	glycosyl hydrolase, family 31, putative, expressed
HORVU3Hr1G040720	AT1G74150.1	Galactose oxidase/kelch repeat superfamily protein	LOC_Os01g19480.1	kelch motif family protein, putative, expressed
HORVU3Hr1G043440	AT4G16144.1	associated molecule with the SH3 domain of STAM 3	LOC_Os01g23640.1	mov34/MPN/PAD-1 family protein, expressed
HORVU3Hr1G043480	#N/A
HORVU3Hr1G045610	AT2G30300.1	Major facilitator superfamily protein	LOC_Os01g61010.1	nodulin, putative, expressed
HORVU3Hr1G045620	#N/A
HORVU3Hr1G049810			LOC_Os01g39110.1	ZOS1-10 - C2H2 zinc finger protein, expressed
HORVU3Hr1G050310	AT1G72790.1	hydroxyproline-rich glycoprotein family protein	LOC_Os01g40190.1	retrotransposon protein, putative, unclassified, expressed
HORVU3Hr1G058710	#N/A
HORVU3Hr1G067750	AT1G14380.3	IQ-domain 28	LOC_Os01g51840.2	IQ calmodulin-binding motif family protein, putative, expressed
HORVU3Hr1G068010	AT4G39400.1	Leucine-rich receptor-like protein kinase family protein	LOC_Os01g52050.1	systemin receptor SR160 precursor, putative, expressed
HORVU3Hr1G068970	AT3G58790.1	galacturonosyltransferase 15	LOC_Os01g52710.1	glycosyl transferase 8 domain containing protein, putative, expressed
HORVU3Hr1G068980	#N/A
HORVU3Hr1G068960	#N/A
HORVU3Hr1G071640	AT2G30400.1	ovate family protein 2	LOC_Os01g54570.1	DUF623 domain containing protein, expressed
HORVU3Hr1G072410	AT1G23750.1	Nucleic acid-binding, OB-fold-like protein	LOC_Os01g55030.1	DNA-binding protein-related, putative, expressed
HORVU3Hr1G072400	#N/A
HORVU3Hr1G072970	AT5G62430.1	cycling DOF factor 1	LOC_Os01g55340.1	dof zinc finger domain containing protein, putative, expressed
HORVU3Hr1G074650	#N/A
HORVU3Hr1G075030
HORVU3Hr1G075020	#N/A
HORVU3Hr1G075150	AT3G15810.1	Protein of unknown function (DUF567)	LOC_Os01g56450.1	DUF567 domain containing protein, putative, expressed
HORVU3Hr1G076790	AT4G28190.2	Developmental regulator, ULTRAPETALA	LOC_Os01g57240.1	expressed protein
HORVU3Hr1G079970			LOC_Os01g59970.1	expressed protein
HORVU3Hr1G079980	#N/A
HORVU3Hr1G080480			LOC_Os11g41380.1	transposon protein, putative, unclassified, expressed
HORVU3Hr1G080490	AT4G38180.1	FAR1-related sequence 5	LOC_Os11g41380.1	transposon protein, putative, unclassified, expressed
HORVU3Hr1G081260	AT1G06920.1	ovate family protein 4	LOC_Os01g60810.1	DUF623 domain containing protein, expressed
HORVU3Hr1G081300	AT5G01830.1	ARM repeat superfamily protein	LOC_Os01g60860.1	spotted leaf 11, putative, expressed
HORVU3Hr1G081310	#N/A
HORVU3Hr1G081320			LOC_Os01g66590.3	DUF260 domain containing protein, putative, expressed
HORVU3Hr1G082000	AT1G44760.1	Adenine nucleotide alpha hydrolases-like superfamily protein	LOC_Os01g65440.1	universal stress protein domain containing protein, putative, expressed
HORVU3Hr1G084340	AT1G08320.3	bZIP transcription factor family protein	LOC_Os01g64020.1	transcription factor, putative, expressed
HORVU3Hr1G084350			LOC_Os01g64010.1	dual specificity protein phosphatase, putative, expressed
HORVU3Hr1G084750	AT2G38120.1	Transmembrane amino acid transporter family protein	LOC_Os01g63770.1	transmembrane amino acid transporter protein, putative, expressed
HORVU3Hr1G084760	#N/A
HORVU3Hr1G084770	#N/A
HORVU3Hr1G087570	AT3G11180.1	2-oxoglutarate (2OG) and Fe(II)-dependent oxygenase superfamily protein	LOC_Os01g61610.3	flavonol synthase/flavanone 3-hydroxylase, putative, expressed
HORVU3Hr1G088350	AT2G38410.1	ENTH/VHS/GAT family protein	LOC_Os01g61030.1	VHS and GAT domain containing protein, expressed
HORVU3Hr1G089040	AT1G27910.1	plant U-box 45	LOC_Os01g67500.1	armadillo/beta-catenin repeat family protein, putative, expressed
HORVU3Hr1G089060	AT1G52640.1	Pentatricopeptide repeat (PPR) superfamily protein	LOC_Os08g28180.1	PPR repeat domain containing protein, putative, expressed
HORVU3Hr1G089550	AT2G39780.1	ribonuclease 2	LOC_Os01g67190.1	ribonuclease T2 family domain containing protein, expressed
HORVU3Hr1G090670	AT1G09660.1	RNA-binding KH domain-containing protein	LOC_Os01g66300.1	KH domain containing protein, putative, expressed
HORVU3Hr1G090690	AT4G10330.1	glycine-rich protein	LOC_Os01g66320.1	expressed protein
HORVU3Hr1G090680	#N/A
HORVU3Hr1G091360	AT5G09760.1	Plant invertase/pectin methylesterase inhibitor superfamily	LOC_Os01g65790.1	pectinesterase, putative, expressed
HORVU3Hr1G091390	#N/A
HORVU3Hr1G092160	#N/A
HORVU3Hr1G093260	AT3G07350.1	Protein of unknown function (DUF506)	LOC_Os01g68650.1	plant-specific domain TIGR01615 family protein, expressed
HORVU3Hr1G093250	#N/A
HORVU3Hr1G093290	AT5G48580.1	FK506- and rapamycin-binding protein 15 kD-2	LOC_Os01g68710.1	peptidyl-prolyl cis-trans isomerase, FKBP-type, putative, expressed
HORVU3Hr1G095020	#N/A
HORVU3Hr1G096600	AT5G13250.1	RING finger protein	LOC_Os01g70340.1	expressed protein
HORVU3Hr1G096620	AT5G23670.2	long chain base2	LOC_Os01g70380.1	serine palmitoyltransferase 2, putative, expressed
HORVU3Hr1G096630	#N/A
HORVU3Hr1G098200	AT5G07610.1	F-box family protein	LOC_Os05g08460.1	OsFBX164 - F-box domain containing protein, expressed
HORVU3Hr1G099300	AT1G32120.1		LOC_Os11g40570.1	plant viral response family protein, putative, expressed
HORVU3Hr1G099310	#N/A
HORVU3Hr1G108540	AT3G57040.1	response regulator 9	LOC_Os01g72330.1	OsRR4 type-A response regulator, expressed
HORVU3Hr1G108950	AT5G12330.4	Lateral root primordium (LRP) protein-related	LOC_Os01g72490.2	LRP1, putative, expressed
HORVU3Hr1G108960	#N/A
HORVU3Hr1G109500	#N/A
HORVU3Hr1G110320	AT1G06800.1	alpha/beta-Hydrolases superfamily protein	LOC_Os05g32380.1	phospholipase, putative, expressed
HORVU3Hr1G112990	AT1G13570.1	F-box/RNI-like superfamily protein	LOC_Os02g33310.1	OsFBD7 - F-box and FBD domain containing protein, expressed
HORVU3Hr1G115090			LOC_Os01g57990.1	expressed protein
HORVU3Hr1G115110	#N/A
HORVU3Hr1G115100	AT2G07689.1	NADH-Ubiquinone/plastoquinone (complex I) protein	LOC_Os04g16854.1	NADPH-dependent oxidoreductase, putative, expressed
HORVU3Hr1G117680	AT2G37050.3	Leucine-rich repeat protein kinase family protein	LOC_Os12g01200.2	senescence-induced receptor-like serine/threonine-protein kinase precursor, putative, expressed
HORVU4Hr1G000150
HORVU4Hr1G000100	AT4G00370.1	Major facilitator superfamily protein	LOC_Os09g39680.1	transporter, major facilitator family, putative, expressed
HORVU4Hr1G000180	#N/A
HORVU4Hr1G000190	#N/A
HORVU4Hr1G000140	#N/A
HORVU4Hr1G000160	#N/A
HORVU4Hr1G000170	#N/A
HORVU4Hr1G000810	AT1G63720.1		LOC_Os01g01390.3	expressed protein
HORVU4Hr1G000820	#N/A
HORVU4Hr1G003190	#N/A
HORVU4Hr1G003230	AT4G37810.1		LOC_Os03g46930.1	expressed protein
HORVU4Hr1G003750	AT1G19700.3	BEL1-like homeodomain 10	LOC_Os03g47730.1	homeobox domain containing protein, expressed
HORVU4Hr1G003740	#N/A
HORVU4Hr1G006880	#N/A
HORVU4Hr1G006890	#N/A
HORVU4Hr1G007040	AT3G18550.2	TCP family transcription factor	LOC_Os03g49880.1	TCP family transcription factor, putative, expressed
HORVU4Hr1G007610	AT1G66200.1	glutamine synthase clone F11	LOC_Os03g50490.1	glutamine synthetase, catalytic domain containing protein, expressed
HORVU4Hr1G009730	AT4G08150.1	KNOTTED-like from Arabidopsis thaliana	LOC_Os03g51690.1	Homeobox domain containing protein, expressed
HORVU4Hr1G009740	#N/A
HORVU4Hr1G009750	#N/A
HORVU4Hr1G012010	AT4G34380.1	Transducin/WD40 repeat-like superfamily protein	LOC_Os03g42710.1	WD-40 repeat family protein, putative, expressed
HORVU4Hr1G012530	AT5G67390.2		LOC_Os11g41600.1	expressed protein
HORVU4Hr1G012520	#N/A
HORVU4Hr1G017430	AT1G01720.1	NAC (No Apical Meristem) domain transcriptional regulator superfamily protein	LOC_Os11g08210.1	no apical meristem protein, putative, expressed
HORVU4Hr1G018810
HORVU4Hr1G018800	AT1G31770.1	ATP-binding cassette 14	LOC_Os11g07600.1	ABC-2 type transporter domain containing protein, expressed
HORVU4Hr1G018790	#N/A
HORVU4Hr1G031730	#N/A
HORVU4Hr1G031710	#N/A
HORVU4Hr1G031720	#N/A
HORVU4Hr1G049320	AT2G40540.1	potassium transporter 2	LOC_Os03g21890.1	potassium transporter, putative, expressed
HORVU4Hr1G049330	#N/A
HORVU4Hr1G050930	AT5G24910.1	cytochrome P450, family 714, subfamily A, polypeptide 1	LOC_Os03g21400.1	cytochrome P450, putative, expressed
HORVU4Hr1G051450			LOC_Os03g20970.1	phospholipid-transporting ATPase 1, putative, expressed
HORVU4Hr1G051470	#N/A
HORVU4Hr1G052000
HORVU4Hr1G051990	AT1G48175.1	Cytidine/deoxycytidylate deaminase family protein	LOC_Os03g20570.1	tRNA-specific adenosine deaminase 2, putative, expressed
HORVU4Hr1G053790	AT1G56430.1	nicotianamine synthase 4	LOC_Os03g19427.1	nicotianamine synthase, putative, expressed
HORVU4Hr1G054790	AT3G62660.1	galacturonosyltransferase-like 7	LOC_Os03g18890.1	glycosyl transferase 8 domain containing protein, putative, expressed
HORVU4Hr1G054780
HORVU4Hr1G054900	#N/A
HORVU4Hr1G056250	AT2G30010.1	TRICHOME BIREFRINGENCE-LIKE 45	LOC_Os03g18110.1	proteins of unknown function domain containing protein, putative, expressed
HORVU4Hr1G056550
HORVU4Hr1G057270	#N/A
HORVU4Hr1G057310	AT5G02820.1	Spo11/DNA topoisomerase VI, subunit A protein	LOC_Os03g17610.1	OsTOP6A3 - Topoisomerase 6 subunit A homolog 3, expressed
HORVU4Hr1G057340	#N/A
HORVU4Hr1G057320	#N/A
HORVU4Hr1G057680	AT2G39290.1	phosphatidylglycerolphosphate synthase 1	LOC_Os03g17520.1	CDP-alcohol phosphatidyltransferase, putative, expressed
HORVU4Hr1G057670	#N/A
HORVU4Hr1G058560	AT3G55240.1	Plant protein 1589 of unknown function	LOC_Os03g17200.1	plant-specific domain TIGR01589 family protein, expressed
HORVU4Hr1G060770	AT1G31440.1	SH3 domain-containing protein	LOC_Os03g16000.1	src homology-3 domain protein 3, putative, expressed
HORVU4Hr1G060780	#N/A
HORVU4Hr1G061070	AT2G29660.1	zinc finger (C2H2 type) family protein	LOC_Os03g15790.1	ZOS3-08 - C2H2 zinc finger protein, expressed
HORVU4Hr1G061760	AT1G68810.1	basic helix-loop-helix (bHLH) DNA-binding superfamily protein	LOC_Os03g15440.1	basic helix-loop-helix, putative, expressed
HORVU4Hr1G063650	AT2G21050.1	like AUXIN RESISTANT 2	LOC_Os03g14080.1	transmembrane amino acid transporter protein, putative, expressed
HORVU4Hr1G063830	AT2G16700.1	actin depolymerizing factor 5	LOC_Os03g13950.1	actin-depolymerizing factor, putative, expressed
HORVU4Hr1G065760	#N/A
HORVU4Hr1G066910
HORVU4Hr1G066900	AT1G48480.1	receptor-like kinase 1	LOC_Os03g12250.1	atypical receptor-like kinase MARK, putative, expressed
HORVU4Hr1G066890	#N/A
HORVU4Hr1G067420	#N/A
HORVU4Hr1G070470			LOC_Os03g10320.1	expressed protein
HORVU4Hr1G070610	AT2G18550.1	homeobox protein 21	LOC_Os03g10210.1	homeobox domain containing protein, expressed
HORVU4Hr1G071160	#N/A
HORVU4Hr1G071170			LOC_Os10g21860.1	expressed protein
HORVU4Hr1G071910	#N/A
HORVU4Hr1G071950	#N/A
HORVU4Hr1G073230	AT3G22530.1		LOC_Os03g06390.1	expressed protein
HORVU4Hr1G073220	#N/A
HORVU4Hr1G073210	#N/A
HORVU4Hr1G073370	#N/A
HORVU4Hr1G074530	AT4G14940.1	amine oxidase 1	LOC_Os06g23114.1	copper methylamine oxidase precursor, putative, expressed
HORVU4Hr1G076120	AT1G54200.1		LOC_Os03g07920.1	expressed protein
HORVU4Hr1G076200	AT5G57390.1	AINTEGUMENTA-like 5	LOC_Os03g56050.1	AP2-like ethylene-responsive transcription factor AINTEGUMENTA, putative, expressed
HORVU4Hr1G076210	#N/A
HORVU4Hr1G076610	AT3G19990.1		LOC_Os02g58150.1	expressed protein
HORVU4Hr1G077360	AT1G72360.2	Integrase-type DNA-binding superfamily protein	LOC_Os03g08500.1	AP2 domain containing protein, expressed
HORVU4Hr1G080410	AT5G48820.1	inhibitor/interactor with cyclin-dependent kinase	LOC_Os03g04490.1	cyclin-dependent kinase inhibitor, putative, expressed
HORVU4Hr1G081990	AT3G45970.1	expansin-like A1	LOC_Os03g04020.1	expansin precursor, putative, expressed
HORVU4Hr1G084400	AT3G48950.1	Pectin lyase-like superfamily protein	LOC_Os03g03350.1	polygalacturonase, putative, expressed
HORVU4Hr1G084410	AT4G01310.1	Ribosomal L5P family protein	LOC_Os03g03360.1	ribosomal protein L5, putative, expressed
HORVU4Hr1G085590	AT1G04110.1	Subtilase family protein	LOC_Os03g02750.1	OsSub25 - Putative Subtilisin homologue, expressed
HORVU4Hr1G086360	AT4G24050.1	NAD(P)-binding Rossmann-fold superfamily protein	LOC_Os03g02460.1	retinol dehydrogenase, putative, expressed
HORVU4Hr1G086420	#N/A
HORVU4Hr1G086430	#N/A
HORVU4Hr1G086440	#N/A
HORVU4Hr1G089810	#N/A
HORVU4Hr1G089800	#N/A
HORVU5Hr1G004550	ATCG00830.1	ribosomal protein L2
HORVU5Hr1G004570	ATCG00300.1	YCF9	LOC_Os02g24628.1	photosystem II reaction center protein Z, putative, expressed
HORVU5Hr1G004580	ATCG00280.1	photosystem II reaction center protein C	LOC_Os10g21212.1	photosystem II 44 kDa reaction center protein, putative, expressed
HORVU5Hr1G004590	#N/A
HORVU5Hr1G011760	AT1G79060.1		LOC_Os12g41660.1	expressed protein
HORVU5Hr1G013290	AT1G19110.1	inter-alpha-trypsin inhibitor heavy chain-related	LOC_Os03g29350.2	von Willebrand factor type A domain containing protein, expressed
HORVU5Hr1G013350	#N/A
HORVU5Hr1G013330	#N/A
HORVU5Hr1G013340	#N/A
HORVU5Hr1G014040	#N/A
HORVU5Hr1G014950	AT1G73930.2		LOC_Os03g15390.1	GA17271-PA, putative, expressed
HORVU5Hr1G014920	AT2G31955.1	cofactor of nitrate reductase and xanthine dehydrogenase 2	LOC_Os12g32230.1	molybdenum cofactor biosynthesis protein 1, putative, expressed
HORVU5Hr1G014930	#N/A
HORVU5Hr1G014940	#N/A
HORVU5Hr1G015340	#N/A
HORVU5Hr1G015350	#N/A
HORVU5Hr1G016970	#N/A
HORVU5Hr1G016980	#N/A
HORVU5Hr1G017260	AT1G49450.1	Transducin/WD40 repeat-like superfamily protein	LOC_Os12g40260.1	WD-40 repeat family protein, putative, expressed
HORVU5Hr1G021210	#N/A
HORVU5Hr1G021230	AT2G37630.1	myb-like HTH transcriptional regulator family protein	LOC_Os12g38400.2	MYB family transcription factor, putative, expressed
HORVU5Hr1G021730	AT4G36130.1	Ribosomal protein L2 family	LOC_Os12g38000.1	60S ribosomal protein L8, putative, expressed
HORVU5Hr1G021750	AT5G59780.1	myb domain protein 59	LOC_Os12g37970.1	MYB family transcription factor, putative, expressed
HORVU5Hr1G026370	#N/A
HORVU5Hr1G026380	#N/A
HORVU5Hr1G037360	#N/A
HORVU5Hr1G039800	#N/A
HORVU5Hr1G039810
HORVU5Hr1G040320	AT5G04820.1	ovate family protein 13	LOC_Os11g05770.1	DUF623 domain containing protein, expressed
HORVU5Hr1G040330	AT3G24660.1	transmembrane kinase-like 1	LOC_Os08g45060.1	protein Kinase-like protein TMKL1 precursor, putative, expressed
HORVU5Hr1G041510	#N/A
HORVU5Hr1G043640	AT3G57330.1	autoinhibited Ca2+-ATPase 11	LOC_Os12g04220.1	calcium-transporting ATPase, plasma membrane-type, putative, expressed
HORVU5Hr1G047630	AT2G38320.1	TRICHOME BIREFRINGENCE-LIKE 34	LOC_Os11g01570.1	PMR5, putative, expressed
HORVU5Hr1G047620	#N/A
HORVU5Hr1G049850	#N/A
HORVU5Hr1G049840	#N/A
HORVU5Hr1G056820	AT4G14000.1	Putative methyltransferase family protein	LOC_Os09g19570.1	AGAP009532-PA, putative, expressed
HORVU5Hr1G057840	AT1G78020.1	Protein of unknown function (DUF581)	LOC_Os09g20240.1	DUF581 domain containing protein, expressed
HORVU5Hr1G058270	AT4G39780.1	Integrase-type DNA-binding superfamily protein	LOC_Os09g20350.1	ethylene-responsive transcription factor, putative, expressed
HORVU5Hr1G058720	#N/A
HORVU5Hr1G059590	#N/A
HORVU5Hr1G060460	AT1G68020.2	UDP-Glycosyltransferase / trehalose-phosphatase family protein	LOC_Os09g23350.1	trehalose synthase, putative, expressed
HORVU5Hr1G060470	#N/A
HORVU5Hr1G061830			LOC_Os09g26999.2	keratin-associated protein 5-4, putative, expressed
HORVU5Hr1G061840	AT5G20635.1		LOC_Os09g26999.1	keratin-associated protein 5-4, putative, expressed
HORVU5Hr1G062700	#N/A
HORVU5Hr1G063820	AT5G57800.1	Fatty acid hydroxylase superfamily	LOC_Os09g25850.1	WAX2, putative, expressed
HORVU5Hr1G063830	#N/A
HORVU5Hr1G064800	#N/A
HORVU5Hr1G064770	ATCG01100.1	NADH dehydrogenase family protein	LOC_Os10g21396.1	NADPH-dependent oxidoreductase, putative, expressed
HORVU5Hr1G064780	ATCG01120.1	chloroplast ribosomal protein S15	LOC_Os04g16728.1	chloroplast 30S ribosomal protein S15, putative, expressed
HORVU5Hr1G064810	#N/A
HORVU5Hr1G064790	#N/A
HORVU5Hr1G064820	#N/A
HORVU5Hr1G064830			LOC_Os10g38196.1	uncharacterized protein ycf68, putative
HORVU5Hr1G064850			LOC_Os04g16794.1	hypothetical protein
HORVU5Hr1G064860	ATCG00905.1	ribosomal protein S12C	LOC_Os12g34062.1	mitochondrial ribosomal protein S12, putative, expressed
HORVU5Hr1G064840	#N/A
HORVU5Hr1G064870	ATCG01240.1	ribosomal protein S7	LOC_Os02g24576.1	chloroplast 30S ribosomal protein S7, putative, expressed
HORVU5Hr1G067030	#N/A
HORVU5Hr1G067040	#N/A
HORVU5Hr1G068270	#N/A
HORVU5Hr1G068280	AT5G67020.1		LOC_Os09g28340.1	expressed protein
HORVU5Hr1G069990	AT3G03550.1	RING/U-box superfamily protein	LOC_Os09g29370.1	RING-H2 finger protein ATL5F, putative, expressed
HORVU5Hr1G070000	AT1G72210.1	basic helix-loop-helix (bHLH) DNA-binding superfamily protein	LOC_Os09g29360.1	helix-loop-helix DNA-binding protein, putative, expressed
HORVU5Hr1G070190	#N/A
HORVU5Hr1G070200	#N/A
HORVU5Hr1G070220	#N/A
HORVU5Hr1G070800	AT5G08130.5	basic helix-loop-helix (bHLH) DNA-binding superfamily protein	LOC_Os09g29930.1	transcription factor BIM2, putative, expressed
HORVU5Hr1G071510	AT2G04160.1	Subtilisin-like serine endopeptidase family protein	LOC_Os09g30250.1	OsSub58 - Putative Subtilisin homologue, expressed
HORVU5Hr1G071520	#N/A
HORVU5Hr1G072740	#N/A
HORVU5Hr1G072750	#N/A
HORVU5Hr1G072730	#N/A
HORVU5Hr1G073230	#N/A
HORVU5Hr1G073240	#N/A
HORVU5Hr1G075660	AT3G23820.1	UDP-D-glucuronate 4-epimerase 6	LOC_Os08g41440.1	UDP-glucuronate 4-epimerase, putative, expressed
HORVU5Hr1G076400	AT1G24260.2	K-box region and MADS-box transcription factor family protein	LOC_Os09g32948.1	OsMADS8 - MADS-box family gene with MIKCc type-box, expressed
HORVU5Hr1G076820	#N/A
HORVU5Hr1G076970	#N/A
HORVU5Hr1G076980	#N/A
HORVU5Hr1G076960	#N/A
HORVU5Hr1G076990	#N/A
HORVU5Hr1G077000	#N/A
HORVU5Hr1G077570	AT5G13300.1	ARF GTPase-activating protein	LOC_Os09g33600.1	ARF GTPase-activating domain-containing protein, putative, expressed
HORVU5Hr1G078690	#N/A
HORVU5Hr1G078700	#N/A
HORVU5Hr1G078710	#N/A
HORVU5Hr1G078720	#N/A
HORVU5Hr1G078730	#N/A
HORVU5Hr1G078740	#N/A
HORVU5Hr1G078750	#N/A
HORVU5Hr1G079930	AT1G20823.1	RING/U-box superfamily protein	LOC_Os09g38110.1	RING-H2 finger protein, putative, expressed
HORVU5Hr1G080700	AT3G61150.1	homeodomain GLABROUS 1	LOC_Os09g35760.1	homeobox and START domains containing protein, putative, expressed
HORVU5Hr1G081680			LOC_Os12g09240.1	NBS-LRR disease resistance protein, putative, expressed
HORVU5Hr1G083920	#N/A
HORVU5Hr1G083910			LOC_Os09g36730.1	MYB family transcription factor, putative, expressed
HORVU5Hr1G086630	AT3G53730.1	Histone superfamily protein	LOC_Os09g26340.1	Core histone H2A/H2B/H3/H4 domain containing protein, putative, expressed
HORVU5Hr1G086720	#N/A
HORVU5Hr1G087180	#N/A
HORVU5Hr1G088100	#N/A
HORVU5Hr1G092700	AT5G06510.2	nuclear factor Y, subunit A10	LOC_Os12g42400.2	nuclear transcription factor Y subunit, putative, expressed
HORVU5Hr1G093250	AT2G39220.1	PATATIN-like protein 6	LOC_Os03g43880.1	PLA IIIA/PLP7, putative, expressed
HORVU5Hr1G093240	#N/A
HORVU5Hr1G093460	#N/A
HORVU5Hr1G093470	#N/A
HORVU5Hr1G093480	#N/A
HORVU5Hr1G094410	AT3G22845.1	emp24/gp25L/p24 family/GOLD family protein	LOC_Os03g53310.1	emp24/gp25L/p24 family protein, putative, expressed
HORVU5Hr1G097080			LOC_Os12g24810.1	expressed protein
HORVU5Hr1G097090	#N/A
HORVU5Hr1G097100	AT5G65860.2	ankyrin repeat family protein	LOC_Os03g55330.1	ankyrin repeat domain containing protein, putative, expressed
HORVU5Hr1G097290	AT5G67390.2		LOC_Os03g55400.1	expressed protein
HORVU5Hr1G097610	#N/A
HORVU5Hr1G097620	AT1G07640.3	Dof-type zinc finger DNA-binding family protein	LOC_Os03g55610.1	dof zinc finger domain containing protein, putative, expressed
HORVU5Hr1G098120	#N/A
HORVU5Hr1G098170	AT5G66560.1	Phototropic-responsive NPH3 family protein	LOC_Os03g55830.1	BTBN10 - Bric-a-Brac, Tramtrack, Broad Complex BTB domain with non-phototropic hypocotyl 3 NPH3 and coiled-coil domains, expressed
HORVU5Hr1G098150	#N/A
HORVU5Hr1G098420	AT1G13600.1	basic leucine-zipper 58	LOC_Os03g56010.1	bZIP transcription factor domain containing protein, expressed
HORVU5Hr1G098570	AT4G08150.1	KNOTTED-like from Arabidopsis thaliana	LOC_Os07g03770.1	Homeobox domain containing protein, expressed
HORVU5Hr1G102310	#N/A
HORVU5Hr1G102300	#N/A
HORVU5Hr1G103440	AT5G48890.1	C2H2-like zinc finger protein	LOC_Os03g57240.1	ZOS3-19 - C2H2 zinc finger protein, expressed
HORVU5Hr1G104030	AT1G43730.1	RNA-directed DNA polymerase (reverse transcriptase)-related family protein	LOC_Os12g04570.1	expressed protein
HORVU5Hr1G104620	AT2G32010.1	CVP2 like 1	LOC_Os03g57950.1	type I inositol-1,4,5-trisphosphate 5-phosphatase, putative, expressed
HORVU5Hr1G110090
HORVU5Hr1G111290	AT2G41130.1	basic helix-loop-helix (bHLH) DNA-binding superfamily protein	LOC_Os03g59670.1	basic helix-loop-helix, putative, expressed
HORVU5Hr1G111590	AT1G01720.1	NAC (No Apical Meristem) domain transcriptional regulator superfamily protein	LOC_Os03g60080.1	NAC domain-containing protein 67, putative, expressed
HORVU5Hr1G111580	#N/A
HORVU5Hr1G112440	AT2G28550.3	related to AP2.7	LOC_Os03g60430.2	AP2 domain containing protein, expressed
HORVU5Hr1G112450	#N/A
HORVU5Hr1G113200	#N/A
HORVU5Hr1G113210	#N/A
HORVU5Hr1G115710	AT4G15940.1	Fumarylacetoacetate (FAA) hydrolase family	LOC_Os03g61330.1	fumarylacetoacetase, putative, expressed
HORVU5Hr1G115720	AT4G02340.1	alpha/beta-Hydrolases superfamily protein	LOC_Os03g61340.1	hydrolase, alpha/beta fold family domain containing protein, expressed
HORVU5Hr1G117680	AT5G28050.1	Cytidine/deoxycytidylate deaminase family protein	LOC_Os03g61810.1	tRNA-specific adenosine deaminase, putative, expressed
HORVU5Hr1G118820	AT1G71870.1	MATE efflux family protein	LOC_Os03g62270.1	MATE efflux family protein, putative, expressed
HORVU5Hr1G123970	AT3G13790.2	Glycosyl hydrolases family 32 protein	LOC_Os04g33740.1	glycosyl hydrolases, putative, expressed
HORVU5Hr1G123960	#N/A
HORVU5Hr1G124450	AT5G24580.1	Heavy metal transport/detoxification superfamily protein	LOC_Os03g64340.1	heavy metal-associated domain containing protein, expressed
HORVU5Hr1G125030
HORVU6Hr1G005570	AT1G08090.1	nitrate transporter 2:1	LOC_Os02g02190.1	transporter, major facilitator family, putative, expressed
HORVU6Hr1G012390	#N/A
HORVU6Hr1G024020	#N/A
HORVU6Hr1G024040	#N/A
HORVU6Hr1G024030	#N/A
HORVU6Hr1G024050	#N/A
HORVU6Hr1G025260	AT3G26120.1	terminal EAR1-like 1	LOC_Os02g06320.1	RNA recognition motif 2 domain containing protein, expressed
HORVU6Hr1G029800	AT1G12200.1	Flavin-binding monooxygenase family protein	LOC_Os10g40570.1	flavin-containing monooxygenase family protein, putative, expressed
HORVU6Hr1G029810	AT5G57800.1	Fatty acid hydroxylase superfamily	LOC_Os02g08230.1	WAX2, putative, expressed
HORVU6Hr1G037610	AT3G15680.1	Ran BP2/NZF zinc finger-like superfamily protein	LOC_Os02g10920.5	zinc finger family protein, putative, expressed
HORVU6Hr1G037620	#N/A
HORVU6Hr1G042680	AT4G13040.1	Integrase-type DNA-binding superfamily protein	LOC_Os02g29550.1	AP2 domain containing protein, expressed
HORVU6Hr1G042720	#N/A
HORVU6Hr1G042710	#N/A
HORVU6Hr1G047850	#N/A
HORVU6Hr1G047840	#N/A
HORVU6Hr1G047830	#N/A
HORVU6Hr1G049260	ATCG00490.1	ribulose-bisphosphate carboxylases	LOC_Os10g21268.1	ribulose bisphosphate carboxylase large chain precursor, putative, expressed
HORVU6Hr1G049540			LOC_Os04g16794.1	hypothetical protein
HORVU6Hr1G049560			LOC_Os07g24992.1	uncharacterized protein ycf68, putative
HORVU6Hr1G049570	#N/A
HORVU6Hr1G049550	#N/A
HORVU6Hr1G049580	#N/A
HORVU6Hr1G049590			LOC_Os10g21190.1	expressed protein
HORVU6Hr1G049600	#N/A
HORVU6Hr1G049610	#N/A
HORVU6Hr1G049620	#N/A
HORVU6Hr1G054220	#N/A
HORVU6Hr1G057660
HORVU6Hr1G057650	#N/A
HORVU6Hr1G058000	AT1G02205.2	Fatty acid hydroxylase superfamily	LOC_Os02g40784.1	WAX2, putative, expressed
HORVU6Hr1G058010	#N/A
HORVU6Hr1G058760	#N/A
HORVU6Hr1G059550	AT5G23210.3	serine carboxypeptidase-like 34	LOC_Os02g42310.1	OsSCP8 - Putative Serine Carboxypeptidase homologue, expressed
HORVU6Hr1G060770	AT2G45190.1	Plant-specific transcription factor YABBY family protein	LOC_Os02g42950.1	YABBY domain containing protein, putative, expressed
HORVU6Hr1G064470	AT3G14810.1	mechanosensitive channel of small conductance-like 5	LOC_Os02g44770.1	uncharacterized mscS family protein, putative, expressed
HORVU6Hr1G064550
HORVU6Hr1G064540	#N/A
HORVU6Hr1G064590	ATMG00990.1	NADH dehydrogenase 3	LOC_Os12g34058.1	NADH-ubiquinone oxidoreductase chain 3, putative, expressed
HORVU6Hr1G065250	AT3G61850.4	Dof-type zinc finger DNA-binding family protein	LOC_Os02g45200.1	dof zinc finger domain containing protein, putative, expressed
HORVU6Hr1G065360	AT4G10440.1	S-adenosyl-L-methionine-dependent methyltransferases superfamily protein	LOC_Os02g45310.1	dehydration response related protein, putative, expressed
HORVU6Hr1G065380	AT1G63050.1	MBOAT (membrane bound O-acyl transferase) family protein	LOC_Os02g45344.1	O-acyltransferase, putative, expressed
HORVU6Hr1G065900	AT2G36026.1	Ovate family protein	LOC_Os02g45620.1	DUF623 domain containing protein, expressed
HORVU6Hr1G066190	AT2G46870.1	AP2/B3-like transcriptional factor family protein	LOC_Os02g45850.1	B3 DNA binding domain containing protein, expressed
HORVU6Hr1G066200	#N/A
HORVU6Hr1G067000	AT3G24140.1	basic helix-loop-helix (bHLH) DNA-binding superfamily protein	LOC_Os02g46560.1	helix-loop-helix DNA-binding protein, putative, expressed
HORVU6Hr1G067010	#N/A
HORVU6Hr1G068280	AT1G31880.1	DZC (Disease resistance/zinc finger/chromosome condensation-like region) domain containing protein	LOC_Os02g47230.1	Disease resistance/zinc finger/chromosome condensation-like region protein, putative, expressed
HORVU6Hr1G072800	#N/A
HORVU6Hr1G074300	#N/A
HORVU6Hr1G075110	AT5G10080.1	Eukaryotic aspartyl protease family protein	LOC_Os02g51540.1	eukaryotic aspartyl protease domain containing protein, expressed
HORVU6Hr1G075120	#N/A
HORVU6Hr1G076110	AT1G73590.1	Auxin efflux carrier family protein	LOC_Os02g50960.1	auxin efflux carrier component, putative, expressed
HORVU6Hr1G076320	AT5G62890.3	Xanthine/uracil permease family protein	LOC_Os02g50820.1	nucleobase-ascorbate transporter, putative, expressed
HORVU6Hr1G076330	#N/A
HORVU6Hr1G076390	#N/A
HORVU6Hr1G076400	#N/A
HORVU6Hr1G077300	AT2G22540.1	K-box region and MADS-box transcription factor family protein	LOC_Os02g52340.1	OsMADS22 - MADS-box family gene with MIKCc type-box, expressed
HORVU6Hr1G078740	#N/A
HORVU6Hr1G078750	#N/A
HORVU6Hr1G079320	AT1G14630.1		LOC_Os02g53280.1	expressed protein
HORVU6Hr1G079330	#N/A
HORVU6Hr1G080030	AT1G21880.2	lysm domain GPI-anchored protein 1 precursor	LOC_Os02g53000.1	lysM domain-containing GPI-anchored protein precursor, putative, expressed
HORVU6Hr1G080850	#N/A
HORVU6Hr1G083660	AT3G09250.1	Nuclear transport factor 2 (NTF2) family protein	LOC_Os02g54710.1	expressed protein
HORVU6Hr1G084490	#N/A
HORVU6Hr1G089260	#N/A
HORVU6Hr1G090520	AT3G62230.1	F-box family protein	LOC_Os04g57920.1	OsFBX154 - F-box domain containing protein, expressed
HORVU6Hr1G090530	AT4G28760.1	Protein of unknown function (DUF3741)	LOC_Os02g57140.2	expressed protein
HORVU6Hr1G091180	AT5G60800.1	Heavy metal transport/detoxification superfamily protein	LOC_Os02g57350.1	expressed protein
HORVU6Hr1G091620	AT2G31240.1	Tetratricopeptide repeat (TPR)-like superfamily protein	LOC_Os02g57470.1	tetratricopeptide repeat containing protein, putative, expressed
HORVU6Hr1G093010	#N/A
HORVU6Hr1G093310	AT4G00560.1	NAD(P)-binding Rossmann-fold superfamily protein	LOC_Os02g57990.1	methionine adenosyltransferase regulatory beta subunit-related, putative, expressed
HORVU6Hr1G093300	AT3G53810.1	Concanavalin A-like lectin protein kinase family protein	LOC_Os04g44910.1	receptor like protein kinase, putative, expressed
HORVU7Hr1G002850	AT3G01610.1	cell division cycle 48C	LOC_Os06g01980.1	AAA family ATPase, putative, expressed
HORVU7Hr1G006520			LOC_Os06g02370.1	expressed protein
HORVU7Hr1G008800	AT5G45560.1	Pleckstrin homology (PH) domain-containing protein / lipid-binding START domain-containing protein	LOC_Os06g02590.1	DUF1336 domain containing protein, expressed
HORVU7Hr1G008860	#N/A
HORVU7Hr1G009870	#N/A
HORVU7Hr1G012820	AT4G40030.2	Histone superfamily protein	LOC_Os06g04030.1	histone H3, putative, expressed
HORVU7Hr1G013090	#N/A
HORVU7Hr1G013070	#N/A
HORVU7Hr1G013080	#N/A
HORVU7Hr1G015290	#N/A
HORVU7Hr1G015260	#N/A
HORVU7Hr1G015280	#N/A
HORVU7Hr1G015740	AT4G22740.1	glycine-rich protein	LOC_Os06g04390.1	expressed protein
HORVU7Hr1G015730	#N/A
HORVU7Hr1G019680	AT1G70370.2	polygalacturonase 2	LOC_Os08g29200.1	BURP domain containing protein, expressed
HORVU7Hr1G020030	#N/A
HORVU7Hr1G020040	ATMG00030.1
HORVU7Hr1G020060
HORVU7Hr1G020050	#N/A
HORVU7Hr1G020070
HORVU7Hr1G020090	AT2G07771.2	Cytochrome C assembly protein	LOC_Os12g34012.1	cytochrome c biosynthesis ccmC-like mitochondrial protein, putative, expressed
HORVU7Hr1G020100	#N/A
HORVU7Hr1G020110	#N/A
HORVU7Hr1G020300	AT4G11290.1	Peroxidase superfamily protein	LOC_Os01g22230.1	peroxidase precursor, putative, expressed
HORVU7Hr1G020290	#N/A
HORVU7Hr1G023590	#N/A
HORVU7Hr1G023570	#N/A
HORVU7Hr1G027880	#N/A
HORVU7Hr1G027890	#N/A
HORVU7Hr1G033230	AT5G20830.1	sucrose synthase 1	LOC_Os06g09450.2	sucrose synthase, putative, expressed
HORVU7Hr1G033820	AT1G19220.1	auxin response factor 19	LOC_Os06g09660.1	auxin response factor, putative, expressed
HORVU7Hr1G033850	#N/A
HORVU7Hr1G033840	#N/A
HORVU7Hr1G033860	#N/A
HORVU7Hr1G035570	AT2G03220.1	fucosyltransferase 1	LOC_Os06g10950.1	xyloglucan fucosyltransferase, putative, expressed
HORVU7Hr1G036920	AT1G22330.1	RNA-binding (RRM/RBD/RNP motifs) family protein	LOC_Os06g11730.1	RNA recognition motif containing protein, putative, expressed
HORVU7Hr1G036930	#N/A
HORVU7Hr1G036910	#N/A
HORVU7Hr1G041160	#N/A
HORVU7Hr1G041170	AT1G24764.1	microtubule-associated proteins 70-2	LOC_Os06g14080.1	ATMAP70 protein, putative, expressed
HORVU7Hr1G042110	AT5G03370.1	acylphosphatase family	LOC_Os06g15380.1	acylphosphatase, putative, expressed
HORVU7Hr1G042120	AT1G68570.1	Major facilitator superfamily protein	LOC_Os06g15370.1	peptide transporter PTR2, putative, expressed
HORVU7Hr1G044530	#N/A
HORVU7Hr1G044540	#N/A
HORVU7Hr1G050300	AT3G12640.1	RNA binding (RRM/RBD/RNP motifs) family protein	LOC_Os08g39440.1	RNA recognition motif containing protein, putative, expressed
HORVU7Hr1G058380	ATMG00580.1	NADH dehydrogenase subunit 4	LOC_Os12g34094.1	NADH-ubiquinone oxidoreductase chain 4, putative, expressed
HORVU7Hr1G058390
HORVU7Hr1G062170	#N/A
HORVU7Hr1G067010	ATMG00180.1	cytochrome C biogenesis 452
HORVU7Hr1G067020	ATMG00180.1	cytochrome C biogenesis 452
HORVU7Hr1G071600	AT1G12110.1	nitrate transporter 1.1	LOC_Os08g05910.1	peptide transporter PTR2, putative, expressed
HORVU7Hr1G075400	#N/A
HORVU7Hr1G081970			LOC_Os04g16794.1	hypothetical protein
HORVU7Hr1G081960			LOC_Os04g16722.1	uncharacterized protein ycf68, putative, expressed
HORVU7Hr1G081950	#N/A
HORVU7Hr1G084960	#N/A
HORVU7Hr1G086890	AT2G36870.1	xyloglucan endotransglucosylase/hydrolase 32	LOC_Os07g29750.1	glycosyl hydrolases family 16, putative, expressed
HORVU7Hr1G086900	ATMG00520.1	Intron maturase, type II family protein	LOC_Os12g33956.1	maturase, putative, expressed
HORVU7Hr1G086950	ATMG00650.1	NADH dehydrogenase subunit 4L
HORVU7Hr1G086960	#N/A
HORVU7Hr1G087280	#N/A
HORVU7Hr1G091040	AT4G24250.1	Seven transmembrane MLO family protein	LOC_Os06g40790.1	MLO domain containing protein, putative, expressed
HORVU7Hr1G091050	#N/A
HORVU7Hr1G094890			LOC_Os02g33790.1	expressed protein
HORVU7Hr1G094900	#N/A
HORVU7Hr1G094910	#N/A
HORVU7Hr1G095750	AT3G45870.1	nodulin MtN21 /EamA-like transporter family protein	LOC_Os06g49500.2	integral membrane protein, putative, expressed
HORVU7Hr1G095740	#N/A
HORVU7Hr1G095860			LOC_Os08g16810.1	retrotransposon protein, putative, SINE subclass, expressed
HORVU7Hr1G098640	AT3G61360.1	Tetratricopeptide repeat (TPR)-like superfamily protein	LOC_Os06g47950.1	tetratricopeptide-like helical, putative, expressed
HORVU7Hr1G098670	AT1G26620.1	Plant protein of unknown function (DUF863)	LOC_Os06g47930.1	expressed protein
HORVU7Hr1G098660	AT4G25910.1	NFU domain protein 3	LOC_Os06g47940.1	nifU, putative, expressed
HORVU7Hr1G101040	AT4G29100.1	basic helix-loop-helix (bHLH) DNA-binding superfamily protein	LOC_Os02g17680.1	ethylene-responsive protein related, putative, expressed
HORVU7Hr1G106270	#N/A
HORVU7Hr1G106540	#N/A
HORVU7Hr1G106550	#N/A
HORVU7Hr1G106590	#N/A
HORVU7Hr1G107860	ATCG01100.1	NADH dehydrogenase family protein	LOC_Os10g21396.1	NADPH-dependent oxidoreductase, putative, expressed
HORVU7Hr1G107870	ATCG01090.1	NADPH dehydrogenases	LOC_Os10g21398.1	NADPH-dependent oxidoreductase, putative, expressed
HORVU7Hr1G107850	#N/A
HORVU7Hr1G107890	ATCG01240.1	ribosomal protein S7	LOC_Os02g24576.1	chloroplast 30S ribosomal protein S7, putative, expressed
HORVU7Hr1G107880			LOC_Os04g16896.1	uncharacterized protein ycf68, putative
HORVU7Hr1G107900	#N/A
HORVU7Hr1G109780	AT3G02555.1		LOC_Os06g45090.2	expressed protein
HORVU7Hr1G109790	#N/A
HORVU7Hr1G109810	AT4G31350.1	Core-2/I-branching beta-1,6-N-acetylglucosaminyltransferase family protein	LOC_Os06g45110.1	DNA binding protein, putative, expressed
HORVU7Hr1G113460	AT1G80920.1	Chaperone DnaJ-domain superfamily protein	LOC_Os06g44160.1	heat shock protein DnaJ, putative, expressed
HORVU7Hr1G114670	AT2G45590.1	Protein kinase superfamily protein	LOC_Os03g14710.1	protein kinase, putative, expressed
HORVU7Hr1G117720	AT4G25270.1	Tetratricopeptide repeat (TPR)-like superfamily protein	LOC_Os03g63560.1	pentatricopeptide, putative, expressed
HORVU7Hr1G117730	AT4G33950.1	Protein kinase superfamily protein	LOC_Os01g64970.1	CAMK_CAMK_like.11 - CAMK includes calcium/calmodulin depedent protein kinases, expressed
HORVU7Hr1G118740	AT5G65640.1	beta HLH protein 93	LOC_Os03g04310.1	BHLH transcription factor, putative, expressed
HORVU7Hr1G118780	AT2G13770.1
HORVU0Hr1G001240	AT5G17910.2		LOC_Os01g59670.1	expressed protein
HORVU0Hr1G003660	#N/A
HORVU0Hr1G003680	#N/A
HORVU0Hr1G008650	AT3G54950.1	patatin-like protein 6	LOC_Os03g14950.1	PLA IIIA/PLP7, putative, expressed
HORVU0Hr1G008660	#N/A
HORVU0Hr1G008770	#N/A
HORVU0Hr1G008760	#N/A
HORVU0Hr1G011110	#N/A
HORVU0Hr1G011100	#N/A
HORVU0Hr1G011120	#N/A
HORVU0Hr1G011130	#N/A
HORVU0Hr1G011140	#N/A
HORVU0Hr1G011150			LOC_Os09g01000.1	expressed protein
HORVU0Hr1G011160	#N/A
HORVU0Hr1G011180	#N/A
HORVU0Hr1G011190	#N/A
HORVU0Hr1G011170	#N/A
HORVU0Hr1G012830	#N/A
HORVU0Hr1G017170	AT3G48050.1	BAH domain ;TFIIS helical bundle-like domain	LOC_Os02g50840.2	BAH domain containing protein, putative, expressed
HORVU0Hr1G018070	#N/A
HORVU0Hr1G018980			LOC_Os05g23130.1	expressed protein
HORVU0Hr1G019850	AT1G05840.1	Eukaryotic aspartyl protease family protein	LOC_Os02g27360.1	aspartic proteinase-like protein 2 precursor, putative, expressed
HORVU0Hr1G019870	#N/A
HORVU0Hr1G019860	#N/A
HORVU0Hr1G019900	#N/A
HORVU0Hr1G019880	#N/A
HORVU0Hr1G019890	#N/A
HORVU0Hr1G019970	#N/A
HORVU0Hr1G020000	#N/A
HORVU0Hr1G019980	#N/A
HORVU0Hr1G024560	ATCG00490.1	ribulose-bisphosphate carboxylases	LOC_Os12g10580.1	ribulose bisphosphate carboxylase large chain precursor, putative, expressed
HORVU0Hr1G024740	ATCG00270.1	photosystem II reaction center protein D	LOC_Os04g16872.1	photosystem II D2 protein, putative, expressed
HORVU0Hr1G024750	ATCG00300.1	YCF9	LOC_Os04g16876.1	photosystem II reaction center protein Z, putative, expressed
HORVU0Hr1G024760			LOC_Os02g24586.1	uncharacterized protein ycf68, putative, expressed
HORVU0Hr1G024770	#N/A
HORVU0Hr1G024780	#N/A
HORVU0Hr1G024790			LOC_Os10g21190.1	expressed protein
HORVU0Hr1G024810	ATCG00150.1	ATPase, F0 complex, subunit A protein	LOC_Os10g38276.1	chloroplast ATP synthase a chain precursor, putative, expressed
HORVU0Hr1G024800	#N/A
HORVU0Hr1G024900	#N/A
HORVU0Hr1G024880	#N/A
HORVU0Hr1G024890	#N/A
HORVU0Hr1G024870	#N/A
HORVU0Hr1G025040	ATCG01090.1	NADPH dehydrogenases	LOC_Os10g21398.1	NADPH-dependent oxidoreductase, putative, expressed
HORVU0Hr1G025050	#N/A
HORVU0Hr1G025070	#N/A
HORVU0Hr1G025060	#N/A
HORVU0Hr1G025120			LOC_Os10g21190.1	expressed protein
HORVU0Hr1G025160	#N/A
HORVU0Hr1G025180	ATCG01120.1	chloroplast ribosomal protein S15	LOC_Os04g16728.1	chloroplast 30S ribosomal protein S15, putative, expressed
HORVU0Hr1G025190	AT4G11175.1	Nucleic acid-binding, OB-fold-like protein	LOC_Os05g22716.1	translation initiation factor IF-1, chloroplast, putative, expressed
HORVU0Hr1G025150	#N/A
HORVU0Hr1G025170	#N/A
HORVU0Hr1G025200	#N/A
HORVU0Hr1G025090	#N/A
HORVU0Hr1G025130	#N/A
HORVU0Hr1G025140	#N/A
HORVU0Hr1G025210	#N/A
HORVU0Hr1G025220	ATCG01010.1	NADH-Ubiquinone oxidoreductase (complex I), chain 5 protein	LOC_Os10g21418.1	NADPH-dependent oxidoreductase, putative, expressed
HORVU0Hr1G025230	#N/A
HORVU0Hr1G025240	ATCG01050.1	NADH-Ubiquinone/plastoquinone (complex I) protein	LOC_Os07g22504.1	NADPH-dependent oxidoreductase, putative, expressed
HORVU0Hr1G027660	#N/A
HORVU0Hr1G028230	#N/A
HORVU0Hr1G028220	#N/A
HORVU0Hr1G028240	#N/A
HORVU0Hr1G028250	#N/A
HORVU0Hr1G031300	ATCG00065.1	ribosomal protein S12A	LOC_Os12g34062.1	mitochondrial ribosomal protein S12, putative, expressed
HORVU0Hr1G031310	#N/A
HORVU0Hr1G031330
HORVU0Hr1G031350	ATCG00830.1	ribosomal protein L2
HORVU0Hr1G031320	#N/A
HORVU0Hr1G031440	ATCG00660.1	ribosomal protein L20	LOC_Os08g15306.1	chloroplast 50S ribosomal protein L20, putative, expressed
HORVU0Hr1G032590	#N/A
HORVU0Hr1G032620	#N/A
HORVU0Hr1G032630	#N/A
HORVU0Hr1G032610	#N/A
HORVU0Hr1G032640	#N/A
HORVU0Hr1G032660	#N/A
HORVU0Hr1G032650	#N/A
HORVU0Hr1G033110	#N/A
HORVU0Hr1G033120			LOC_Os04g16794.1	hypothetical protein
HORVU0Hr1G033130	ATCG01120.1	chloroplast ribosomal protein S15	LOC_Os04g16728.1	chloroplast 30S ribosomal protein S15, putative, expressed
HORVU0Hr1G033150	#N/A
HORVU0Hr1G033140	#N/A
HORVU0Hr1G033630	ATMG00510.1	NADH dehydrogenase subunit 7	LOC_Os12g33958.1	NADH-ubiquinone oxidoreductase 49 kDa subunit, putative, expressed
HORVU0Hr1G033640			LOC_Os12g23620.1	expressed protein
HORVU0Hr1G033670	ATMG00580.1	NADH dehydrogenase subunit 4	LOC_Os12g34094.1	NADH-ubiquinone oxidoreductase chain 4, putative, expressed
HORVU0Hr1G034160	ATMG00060.1	NADH dehydrogenase subunit 5C	LOC_Os10g21418.1	NADPH-dependent oxidoreductase, putative, expressed
HORVU0Hr1G034210	#N/A
HORVU0Hr1G034190	ATCG00190.1	RNA polymerase subunit beta	LOC_Os04g16820.1	DNA-directed RNA polymerase subunit beta, putative, expressed
HORVU0Hr1G034200	#N/A
HORVU0Hr1G034240	ATCG00700.1	photosystem II reaction center protein N
HORVU0Hr1G034250	ATCG00680.1	photosystem II reaction center protein B	LOC_Os12g10600.1	photosystem II P680 chlorophyll A apoprotein, putative, expressed
HORVU0Hr1G034220	#N/A
HORVU0Hr1G034230	#N/A
HORVU0Hr1G034330	ATCG00640.1	ribosomal protein L33	LOC_Os08g15312.1	chloroplast 50S ribosomal protein L33, putative, expressed
HORVU0Hr1G034770	ATCG00900.1	Ribosomal protein S7p/S5e family protein	LOC_Os02g24576.1	chloroplast 30S ribosomal protein S7, putative, expressed
HORVU0Hr1G034780	ATCG01250.1	NADH-Ubiquinone/plastoquinone (complex I) protein	LOC_Os04g16742.1	NADPH-dependent oxidoreductase, putative, expressed
HORVU0Hr1G034850			LOC_Os08g15264.1	conserved hypothetical protein
HORVU0Hr1G034840	#N/A
HORVU0Hr1G036420			LOC_Os04g16896.1	uncharacterized protein ycf68, putative
HORVU0Hr1G036390	#N/A
HORVU0Hr1G036430	#N/A
HORVU0Hr1G036440	#N/A
HORVU0Hr1G036400	#N/A
HORVU0Hr1G036410	#N/A
HORVU0Hr1G036450			LOC_Os10g21190.1	expressed protein
HORVU0Hr1G036460	#N/A
HORVU0Hr1G036470	ATCG01120.1	chloroplast ribosomal protein S15	LOC_Os04g16728.1	chloroplast 30S ribosomal protein S15, putative, expressed
HORVU0Hr1G036480	ATCG01110.1	NAD(P)H dehydrogenase subunit H	LOC_Os04g16732.1	NADPH-dependent oxidoreductase, putative, expressed
HORVU0Hr1G037040			LOC_Os12g23570.1	expressed protein
HORVU0Hr1G037070	#N/A
HORVU0Hr1G037060	ATMG00270.1	NADH dehydrogenase 6	LOC_Os12g34014.1	NADH-ubiquinone oxidoreductase chain 6, putative, expressed
HORVU0Hr1G037100	ATMG00510.1	NADH dehydrogenase subunit 7	LOC_Os12g33958.1	NADH-ubiquinone oxidoreductase 49 kDa subunit, putative, expressed
HORVU0Hr1G037110			LOC_Os12g23620.1	expressed protein
HORVU0Hr1G037680	ATMG00980.1	Ribosomal protein S12/S23 family protein	LOC_Os12g34062.1	mitochondrial ribosomal protein S12, putative, expressed
HORVU0Hr1G037660	#N/A
HORVU0Hr1G037670	#N/A
HORVU0Hr1G037690	#N/A
HORVU0Hr1G037700	ATMG00160.1	cytochrome oxidase 2
HORVU0Hr1G039400	#N/A
HORVU0Hr1G039420	#N/A
HORVU0Hr1G039410	#N/A

## Sheet: Target genes 28°C
Supplemental Data, Shen et al., (2023). Conserved regulation of pistil development at high temperatures. Plant Cell.
List of the 5306 binding targets of HvMADS8 at 28°C
Gene ID	A.thaliana_Gene_ID_BLASTx	Symbol in Arabidopsis	O.sativa_Gene_ID_BLASTx	Symbol in Rice
HORVU1Hr1G000350			LOC_Os04g24460.1	phytase, putative, expressed
HORVU1Hr1G000440			LOC_Os04g24319.1	jasmonate-induced protein, putative, expressed
HORVU1Hr1G000520	AT1G57820.1	Zinc finger (C3HC4-type RING finger) family protein	LOC_Os05g01230.1	zinc finger, C3HC4 type domain containing protein, expressed
HORVU1Hr1G000510	#N/A
HORVU1Hr1G001990			LOC_Os08g32850.1	methylcrotonoyl-CoA carboxylase beta chain, mitochondrial precursor, putative, expressed
HORVU1Hr1G002120	#N/A
HORVU1Hr1G002130	#N/A
HORVU1Hr1G003460	AT4G24440.1	transcription initiation factor IIA gamma chain / TFIIA-gamma (TFIIA-S)	LOC_Os05g01710.3	transcription initiation factor IIA gamma chain, putative, expressed
HORVU1Hr1G003480	#N/A
HORVU1Hr1G003540	AT1G56280.1	drought-induced 19	LOC_Os05g01730.2	drought induced 19 protein, putative, expressed
HORVU1Hr1G003530	AT5G14460.1	Pseudouridine synthase family protein	LOC_Os05g01750.1	TruB family pseudouridylate synthase, putative, expressed
HORVU1Hr1G005100	#N/A
HORVU1Hr1G005110			LOC_Os05g02070.3	expressed protein
HORVU1Hr1G006020	AT5G63710.1	Leucine-rich repeat protein kinase family protein	LOC_Os02g14120.1	BRASSINOSTEROID INSENSITIVE 1-associated receptor kinase 1 precursor, putative, expressed
HORVU1Hr1G006340	#N/A
HORVU1Hr1G007300	AT1G67340.1	HCP-like superfamily protein with MYND-type zinc finger	LOC_Os01g69270.1	OsFBO2 - F-box and other domain containing protein, expressed
HORVU1Hr1G007350	#N/A
HORVU1Hr1G007340	#N/A
HORVU1Hr1G010580	AT2G28610.1	Homeodomain-like superfamily protein	LOC_Os05g02730.1	homeobox domain containing protein, expressed
HORVU1Hr1G010590	#N/A
HORVU1Hr1G010630	#N/A
HORVU1Hr1G012320	AT3G09670.2	Tudor/PWWP/MBT superfamily protein	LOC_Os05g03110.1	PWWP domain containing protein, expressed
HORVU1Hr1G012330			LOC_Os05g03110.1	PWWP domain containing protein, expressed
HORVU1Hr1G012440	AT1G09900.1	Pentatricopeptide repeat (PPR-like) superfamily protein	LOC_Os02g35750.2	pentatricopeptide repeat domain containing protein, putative, expressed
HORVU1Hr1G013180	AT2G13770.1
HORVU1Hr1G013190	AT2G37090.1	Nucleotide-diphospho-sugar transferases superfamily protein	LOC_Os05g03174.2	glycosyltransferase family 43 protein, putative, expressed
HORVU1Hr1G013570	#N/A
HORVU1Hr1G013560	#N/A
HORVU1Hr1G013600	AT5G60410.5	DNA-binding protein with MIZ/SP-RING zinc finger, PHD-finger and SAP domain	LOC_Os05g03430.1	ATSIZ1/SIZ1, putative, expressed
HORVU1Hr1G013630	#N/A
HORVU1Hr1G013640	#N/A
HORVU1Hr1G013700	AT5G03140.1	Concanavalin A-like lectin protein kinase family protein	LOC_Os05g03450.1	lectin protein kinase family protein, putative, expressed
HORVU1Hr1G014730	AT3G55980.1	salt-inducible zinc finger 1	LOC_Os05g03760.1	zinc finger family protein, putative, expressed
HORVU1Hr1G014760	#N/A
HORVU1Hr1G014740	#N/A
HORVU1Hr1G014790	#N/A
HORVU1Hr1G014750	#N/A
HORVU1Hr1G014770	#N/A
HORVU1Hr1G014780	#N/A
HORVU1Hr1G015050	#N/A
HORVU1Hr1G015660	AT3G62420.1	basic region/leucine zipper motif 53	LOC_Os05g03865.1	expressed protein
HORVU1Hr1G015720	AT1G23380.1	KNOTTED1-like homeobox gene 6	LOC_Os01g19694.1	Homeobox domain containing protein, expressed
HORVU1Hr1G016170	AT4G01960.1		LOC_Os05g04150.2	expressed protein
HORVU1Hr1G016180	#N/A
HORVU1Hr1G016700	AT2G21050.1	like AUXIN RESISTANT 2	LOC_Os10g05690.1	transmembrane amino acid transporter protein, putative, expressed
HORVU1Hr1G017900	AT1G09530.1	phytochrome interacting factor 3	LOC_Os05g04740.1	helix-loop-helix DNA-binding domain containing protein, expressed
HORVU1Hr1G017910	#N/A
HORVU1Hr1G017890	#N/A
HORVU1Hr1G018790	AT4G03020.2	transducin family protein / WD-40 repeat family protein	LOC_Os05g05210.2	WD domain, G-beta repeat domain containing protein, expressed
HORVU1Hr1G018780	AT1G57600.1	MBOAT (membrane bound O-acyl transferase) family protein	LOC_Os05g05200.1	O-acyltransferase, putative, expressed
HORVU1Hr1G018800	#N/A
HORVU1Hr1G020500	AT5G27650.1	Tudor/PWWP/MBT superfamily protein	LOC_Os05g05660.1	PWWP domain containing protein, expressed
HORVU1Hr1G021120	AT3G59890.1	Dihydrodipicolinate reductase, bacterial/plant	LOC_Os02g24020.1	dihydrodipicolinate reductase, putative, expressed
HORVU1Hr1G021190	AT5G18580.1	tonneau 2 (TON2)	LOC_Os05g05710.1	serine/threonine-protein phosphatase 2A regulatory subunit B subunitgamma, putative, expressed
HORVU1Hr1G021200	#N/A
HORVU1Hr1G021210	#N/A
HORVU1Hr1G021550	AT4G03190.1	GRR1-like protein 1	LOC_Os05g05800.1	OsFBL21 - F-box domain and LRR containing protein, expressed
HORVU1Hr1G022490	#N/A
HORVU1Hr1G022900	AT3G03050.1	cellulose synthase-like D3	LOC_Os07g36630.1	CSLF8 - cellulose synthase-like family F; beta1,3;1,4 glucan synthase, expressed
HORVU1Hr1G023460	AT1G02400.1	gibberellin 2-oxidase 6	LOC_Os05g06670.1	gibberellin 2-oxidase, putative, expressed
HORVU1Hr1G023450	#N/A
HORVU1Hr1G023470	#N/A
HORVU1Hr1G023520	AT1G09390.1	GDSL-like Lipase/Acylhydrolase superfamily protein	LOC_Os01g22640.1	GDSL-like lipase/acylhydrolase, putative, expressed
HORVU1Hr1G023820	AT5G37870.1	Protein with RING/U-box and TRAF-like domains	LOC_Os01g03190.1	expressed protein
HORVU1Hr1G023810	#N/A
HORVU1Hr1G023920	#N/A
HORVU1Hr1G023910	#N/A
HORVU1Hr1G023930	#N/A
HORVU1Hr1G024540	AT5G01790.1		LOC_Os05g07280.1	expressed protein
HORVU1Hr1G025060	ATMG00516.1	NADH dehydrogenase 1C	LOC_Os10g21396.1	NADPH-dependent oxidoreductase, putative, expressed
HORVU1Hr1G025120	ATMG01360.1	cytochrome oxidase	LOC_Os12g33946.1	cytochrome c oxidase subunit 1, putative, expressed
HORVU1Hr1G025140	#N/A
HORVU1Hr1G025130	#N/A
HORVU1Hr1G025440	AT2G41475.1	Embryo-specific protein 3, (ATS3)	LOC_Os05g07890.1	embryo-specific 3, putative, expressed
HORVU1Hr1G025430	#N/A
HORVU1Hr1G025670	AT2G22670.4	indoleacetic acid-induced protein 8	LOC_Os05g08570.2	OsIAA15 - Auxin-responsive Aux/IAA gene family member, expressed
HORVU1Hr1G025940	AT3G15630.1		LOC_Os05g08420.1	expressed protein
HORVU1Hr1G026070	#N/A
HORVU1Hr1G026080	#N/A
HORVU1Hr1G026350	#N/A
HORVU1Hr1G026400	AT1G32583.1		LOC_Os12g28750.1	TPD1, putative, expressed
HORVU1Hr1G026390	#N/A
HORVU1Hr1G028250	AT3G16490.1	IQ-domain 26	LOC_Os01g09470.1	IQ calmodulin-binding motif family protein, expressed
HORVU1Hr1G028270	AT4G29240.1	Leucine-rich repeat (LRR) family protein	LOC_Os05g09640.1	uncharacterized protein At4g06744 precursor, putative, expressed
HORVU1Hr1G028920	AT1G60960.1	iron regulated transporter 3	LOC_Os05g10940.1	metal cation transporter, putative, expressed
HORVU1Hr1G028930	#N/A
HORVU1Hr1G029090	AT3G53730.1	Histone superfamily protein	LOC_Os01g61920.1	Core histone H2A/H2B/H3/H4 domain containing protein, putative, expressed
HORVU1Hr1G029100	#N/A
HORVU1Hr1G029220	AT4G18960.1	K-box region and MADS-box transcription factor family protein	LOC_Os05g11414.1	OsMADS58 - MADS-box family gene with MIKCc type-box, expressed
HORVU1Hr1G030390	AT5G53160.1	regulatory components of ABA receptor 3	LOC_Os05g12260.1	CAPIP1, putative, expressed
HORVU1Hr1G030400	#N/A
HORVU1Hr1G030540	AT4G29100.1	basic helix-loop-helix (bHLH) DNA-binding superfamily protein	LOC_Os05g14010.1	ethylene-responsive protein related, putative, expressed
HORVU1Hr1G030580	#N/A
HORVU1Hr1G030560	#N/A
HORVU1Hr1G031270	AT5G57160.1	DNA ligase IV
HORVU1Hr1G031300	#N/A
HORVU1Hr1G032190	AT3G28480.1	Oxoglutarate/iron-dependent oxygenase	LOC_Os10g27340.2	oxidoreductase, putative, expressed
HORVU1Hr1G032170	#N/A
HORVU1Hr1G032200	#N/A
HORVU1Hr1G032180	#N/A
HORVU1Hr1G032960	AT1G11760.1		LOC_Os10g40070.1	expressed protein
HORVU1Hr1G032980	#N/A
HORVU1Hr1G032990	#N/A
HORVU1Hr1G034900	#N/A
HORVU1Hr1G034890	#N/A
HORVU1Hr1G035150	#N/A
HORVU1Hr1G036720			LOC_Os12g31470.1	retrotransposon protein, putative, unclassified, expressed
HORVU1Hr1G036710	#N/A
HORVU1Hr1G036730	#N/A
HORVU1Hr1G038210	#N/A
HORVU1Hr1G038220	AT3G53190.1	Pectin lyase-like superfamily protein	LOC_Os10g31910.1	pectate lyase precursor, putative, expressed
HORVU1Hr1G038230			LOC_Os05g25660.1	expressed protein
HORVU1Hr1G038750	#N/A
HORVU1Hr1G038760	#N/A
HORVU1Hr1G038800			LOC_Os10g32690.1	expressed protein
HORVU1Hr1G038790	#N/A
HORVU1Hr1G038780	#N/A
HORVU1Hr1G040090	#N/A
HORVU1Hr1G040420	AT2G28630.1	3-ketoacyl-CoA synthase 12	LOC_Os10g33370.1	3-ketoacyl-CoA synthase precursor, putative, expressed
HORVU1Hr1G040430	#N/A
HORVU1Hr1G041240	AT1G07090.1	Protein of unknown function (DUF640)	LOC_Os10g33780.1	DUF640 domain containing protein, putative, expressed
HORVU1Hr1G041600	#N/A
HORVU1Hr1G041770	AT4G30080.1	auxin response factor 16	LOC_Os10g33940.1	auxin response factor 18, putative, expressed
HORVU1Hr1G041790	AT5G60690.1	Homeobox-leucine zipper family protein / lipid-binding START domain-containing protein	LOC_Os10g33960.1	START domain containing protein, expressed
HORVU1Hr1G041820	AT2G28380.1	dsRNA-binding protein 2	LOC_Os10g33970.1	double-stranded RNA binding motif containing protein, expressed
HORVU1Hr1G041890	AT5G03230.1	Protein of unknown function, DUF584	LOC_Os10g33990.1	DUF584 domain containing protein, putative, expressed
HORVU1Hr1G042250	AT3G11920.1	glutaredoxin-related	LOC_Os10g34170.1	glutaredoxin domain containing protein, putative, expressed
HORVU1Hr1G042260	#N/A
HORVU1Hr1G043280	AT1G71300.1	Vps52 / Sac2 family	LOC_Os10g34680.1	vacuolar protein sorting-associated protein 52, putative, expressed
HORVU1Hr1G043360
HORVU1Hr1G043320	AT1G33710.1	RNA-directed DNA polymerase (reverse transcriptase)-related family protein	LOC_Os09g09320.1	nuclear transport factor, putative, expressed
HORVU1Hr1G043310	#N/A
HORVU1Hr1G043330	#N/A
HORVU1Hr1G043340	#N/A
HORVU1Hr1G043710			LOC_Os10g35150.1	expressed protein
HORVU1Hr1G043720	#N/A
HORVU1Hr1G043820	AT5G08370.1	alpha-galactosidase 2	LOC_Os10g35110.2	alpha-galactosidase precursor, putative, expressed
HORVU1Hr1G043870			LOC_Os10g35060.1	Ser/Thr protein phosphatase family protein, putative, expressed
HORVU1Hr1G044350	AT1G08130.1	DNA ligase 1	LOC_Os10g34750.1	LIG1 - Putative DNA ligase I, expressed
HORVU1Hr1G044380	AT1G43760.1	DNAse I-like superfamily protein	LOC_Os11g05030.1	expressed protein
HORVU1Hr1G044370	#N/A
HORVU1Hr1G044960	AT4G27460.1	Cystathionine beta-synthase (CBS) family protein	LOC_Os10g35630.1	cystathionin beta synthase protein, putative, expressed
HORVU1Hr1G045640	AT3G48880.2	RNI-like superfamily protein	LOC_Os10g35920.1	OsFBX389 - F-box domain containing protein, expressed
HORVU1Hr1G045650	#N/A
HORVU1Hr1G046420			LOC_Os02g02250.1	expressed protein
HORVU1Hr1G046450	#N/A
HORVU1Hr1G046430	#N/A
HORVU1Hr1G046440	#N/A
HORVU1Hr1G046680			LOC_Os10g36360.1	expressed protein
HORVU1Hr1G046690	AT4G12420.2	Cupredoxin superfamily protein	LOC_Os10g36390.1	monocopper oxidase, putative, expressed
HORVU1Hr1G046750	#N/A
HORVU1Hr1G046940	AT1G76890.2	Duplicated homeodomain-like superfamily protein	LOC_Os10g37240.2	expressed protein
HORVU1Hr1G046990	AT2G43400.1	electron-transfer flavoprotein:ubiquinone oxidoreductase	LOC_Os10g37210.1	FAD dependent oxidoreductase domain containing protein, expressed
HORVU1Hr1G047000	AT1G64980.1	Nucleotide-diphospho-sugar transferases superfamily protein	LOC_Os10g37230.1	expressed protein
HORVU1Hr1G047060	AT2G46080.1		LOC_Os10g36950.1	DUF677 domain containing protein, putative, expressed
HORVU1Hr1G047100	AT4G10380.1	NOD26-like intrinsic protein 5;1	LOC_Os10g36924.1	aquaporin protein, putative, expressed
HORVU1Hr1G047550	AT5G60910.1	AGAMOUS-like 8	LOC_Os03g54160.2	OsMADS14 - MADS-box family gene with MIKCc type-box, expressed
HORVU1Hr1G048180	ATCG01120.1	chloroplast ribosomal protein S15	LOC_Os04g16728.1	chloroplast 30S ribosomal protein S15, putative, expressed
HORVU1Hr1G048200	#N/A
HORVU1Hr1G048190	#N/A
HORVU1Hr1G048210	#N/A
HORVU1Hr1G048690	AT3G61060.2	phloem protein 2-A13	LOC_Os03g02550.1	OsFBX76 - F-box domain containing protein, expressed
HORVU1Hr1G048700	AT3G61060.1	phloem protein 2-A13	LOC_Os10g37830.1	OsFBX391 - F-box domain containing protein, expressed
HORVU1Hr1G048760	AT2G45720.1	ARM repeat superfamily protein	LOC_Os10g37850.1	armadillo, putative, expressed
HORVU1Hr1G048770	#N/A
HORVU1Hr1G049000	AT1G04110.1	Subtilase family protein	LOC_Os10g38080.1	OsSub61 - Putative Subtilisin homologue, expressed
HORVU1Hr1G049010	#N/A
HORVU1Hr1G049030	AT1G32410.5	Vacuolar protein sorting 55 (VPS55) family protein	LOC_Os02g55980.1	vacuolar protein sorting 55 family protein, putative, expressed
HORVU1Hr1G049020	#N/A
HORVU1Hr1G049690	AT4G34890.1	xanthine dehydrogenase 1	LOC_Os03g31550.1	aldehyde oxidase, putative, expressed
HORVU1Hr1G049760	AT4G36870.2	BEL1-like homeodomain 2	LOC_Os10g39030.1	homeobox domain containing protein, expressed
HORVU1Hr1G049900	AT4G35470.1	plant intracellular ras group-related LRR 4	LOC_Os10g42190.1	leucine rich repeat containing protein, expressed
HORVU1Hr1G049940	#N/A
HORVU1Hr1G049980	AT5G46640.1	AT hook motif DNA-binding family protein	LOC_Os10g42230.2	AT hook motif domain containing protein, expressed
HORVU1Hr1G049990	#N/A
HORVU1Hr1G050010	#N/A
HORVU1Hr1G050000	#N/A
HORVU1Hr1G050020	#N/A
HORVU1Hr1G050110	AT4G17870.1	Polyketide cyclase/dehydrase and lipid transport superfamily protein	LOC_Os10g42280.1	cyclase/dehydrase family protein, putative, expressed
HORVU1Hr1G050120	#N/A
HORVU1Hr1G050130	AT5G46800.1	Mitochondrial substrate carrier family protein	LOC_Os10g42299.2	mitochondrial carrier protein, putative, expressed
HORVU1Hr1G050560	AT4G17880.1	Basic helix-loop-helix (bHLH) DNA-binding family protein	LOC_Os10g42430.1	transcription factor MYC7E, putative, expressed
HORVU1Hr1G050620	AT5G46880.1	homeobox-7	LOC_Os10g42490.1	homeobox and START domains containing protein, putative, expressed
HORVU1Hr1G050730	#N/A
HORVU1Hr1G050740	AT3G18410.1	Complex I subunit NDUFS6	LOC_Os10g42540.1	expressed protein
HORVU1Hr1G050750	AT1G32310.1
HORVU1Hr1G050830	AT2G23910.1	NAD(P)-binding Rossmann-fold superfamily protein	LOC_Os10g42620.1	dihydroflavonol-4-reductase, putative, expressed
HORVU1Hr1G050820	#N/A
HORVU1Hr1G050950	AT4G19440.1	Tetratricopeptide repeat (TPR)-like superfamily protein	LOC_Os08g19310.1	pentatricopeptide repeat domain containing protein, putative, expressed
HORVU1Hr1G050980	#N/A
HORVU1Hr1G051010	#N/A
HORVU1Hr1G050990	#N/A
HORVU1Hr1G051150	AT1G32080.1	membrane protein, putative	LOC_Os10g42780.1	lrgB-like family protein, expressed
HORVU1Hr1G051270			LOC_Os02g47370.1	transcription factor TF2, putative, expressed
HORVU1Hr1G051280	AT3G03100.1	NADH:ubiquinone oxidoreductase, 17.2kDa subunit	LOC_Os10g42840.1	NADH dehydrogenase 1 alpha subcomplex subunit 12, putative, expressed
HORVU1Hr1G051510	AT3G51670.1	SEC14 cytosolic factor family protein / phosphoglyceride transfer family protein	LOC_Os05g27820.1	patellin protein, putative, expressed
HORVU1Hr1G051530	#N/A
HORVU1Hr1G051520	#N/A
HORVU1Hr1G051540	#N/A
HORVU1Hr1G051660	AT2G45660.1	AGAMOUS-like 20	LOC_Os10g39130.1	OsMADS56 - MADS-box family gene with MIKCc type-box, expressed
HORVU1Hr1G052170			LOC_Os03g03760.1	MYB family transcription factor, putative, expressed
HORVU1Hr1G052230			LOC_Os06g04330.1	expressed protein
HORVU1Hr1G052400	AT1G76240.1	Arabidopsis protein of unknown function (DUF241)	LOC_Os10g39660.1	expressed protein
HORVU1Hr1G052880	AT5G03450.1	Transducin/WD40 repeat-like superfamily protein	LOC_Os10g39850.1	zinc finger, C3HC4 type domain containing protein, expressed
HORVU1Hr1G053020	AT2G27900.1		LOC_Os10g39910.1	expressed protein
HORVU1Hr1G053060	#N/A
HORVU1Hr1G053030	#N/A
HORVU1Hr1G053040	#N/A
HORVU1Hr1G053050			LOC_Os10g39920.1	expressed protein
HORVU1Hr1G053440	AT5G38710.1	Methylenetetrahydrofolate reductase family protein	LOC_Os10g40360.1	proline oxidase, mitochondrial precursor, putative, expressed
HORVU1Hr1G053510	AT4G00150.1	GRAS family transcription factor	LOC_Os10g40390.1	scarecrow, putative, expressed
HORVU1Hr1G053950	AT1G62520.1		LOC_Os10g40584.1	zinc finger family protein, putative, expressed
HORVU1Hr1G054020			LOC_Os10g40600.1	peptide transporter PTR2, putative, expressed
HORVU1Hr1G053990	AT1G12110.1	nitrate transporter 1.1	LOC_Os10g40600.1	peptide transporter PTR2, putative, expressed
HORVU1Hr1G054040	AT4G12520.1	Bifunctional inhibitor/lipid-transfer protein/seed storage 2S albumin superfamily protein	LOC_Os10g40614.1	LTPL147 - Protease inhibitor/seed storage/LTP family protein precursor, expressed
HORVU1Hr1G054050	#N/A
HORVU1Hr1G054070	#N/A
HORVU1Hr1G054100	AT4G16600.1	Nucleotide-diphospho-sugar transferases superfamily protein	LOC_Os10g40640.1	glycosyl transferase 8 domain containing protein, putative, expressed
HORVU1Hr1G054080	#N/A
HORVU1Hr1G054120	#N/A
HORVU1Hr1G054250			LOC_Os10g40730.1	expansin precursor, putative, expressed
HORVU1Hr1G054380	AT1G32440.1	plastidial pyruvate kinase 3	LOC_Os10g42100.1	pyruvate kinase, putative, expressed
HORVU1Hr1G054390	AT3G22400.1	PLAT/LH2 domain-containing lipoxygenase family protein	LOC_Os05g23880.1	lipoxygenase, putative, expressed
HORVU1Hr1G054570	AT2G44600.1		LOC_Os10g41800.1	expressed protein
HORVU1Hr1G054580	#N/A
HORVU1Hr1G054760	#N/A
HORVU1Hr1G054750	#N/A
HORVU1Hr1G054770	AT1G23980.1	RING/U-box superfamily protein	LOC_Os10g41660.1	zinc finger, C3HC4 type domain containing protein, expressed
HORVU1Hr1G054780	#N/A
HORVU1Hr1G054930	#N/A
HORVU1Hr1G054940	#N/A
HORVU1Hr1G054920	#N/A
HORVU1Hr1G054980	#N/A
HORVU1Hr1G054990	#N/A
HORVU1Hr1G055140	AT4G17090.1	chloroplast beta-amylase	LOC_Os10g41550.1	beta-amylase, putative, expressed
HORVU1Hr1G055150	#N/A
HORVU1Hr1G055200	#N/A
HORVU1Hr1G055190	#N/A
HORVU1Hr1G055440	AT4G09320.1	Nucleoside diphosphate kinase family protein	LOC_Os10g41410.2	nucleoside diphosphate kinase, putative, expressed
HORVU1Hr1G055460	#N/A
HORVU1Hr1G055740	AT1G02110.1	Protein of unknown function (DUF630 and DUF632)	LOC_Os10g41310.1	DUF630/DUF632 domains containing protein, putative, expressed
HORVU1Hr1G055790	#N/A
HORVU1Hr1G055930	AT2G44910.1	homeobox-leucine zipper protein 4	LOC_Os10g41230.1	homeobox associated leucine zipper, putative, expressed
HORVU1Hr1G056100	AT5G47400.1		LOC_Os10g41120.1	expressed protein
HORVU1Hr1G056150	AT4G17350.1	Plant protein of unknown function (DUF828) with plant pleckstrin homology-like region	LOC_Os10g41060.1	expressed protein
HORVU1Hr1G056160	AT1G08845.2	Ribosomal L18p/L5e family protein	LOC_Os10g41050.1	ribosomal L18p/L5e family protein, expressed
HORVU1Hr1G056430	AT5G45290.1	RING/U-box superfamily protein	LOC_Os05g32350.1	zinc finger, C3HC4 type domain containing protein, expressed
HORVU1Hr1G056500	AT2G41710.3	Integrase-type DNA-binding superfamily protein	LOC_Os05g32270.1	AP2 domain containing protein, expressed
HORVU1Hr1G056760	#N/A
HORVU1Hr1G057110			LOC_Os05g31785.1	expressed protein
HORVU1Hr1G057100	#N/A
HORVU1Hr1G057200	#N/A
HORVU1Hr1G057410	AT1G24620.1	EF hand calcium-binding protein family	LOC_Os05g31620.1	OsCML15 - Calmodulin-related calcium sensor protein, expressed
HORVU1Hr1G057420	#N/A
HORVU1Hr1G057430	#N/A
HORVU1Hr1G058750	AT3G06880.2	Transducin/WD40 repeat-like superfamily protein	LOC_Os05g30010.1	WD domain, G-beta repeat domain containing protein, expressed
HORVU1Hr1G058730	#N/A
HORVU1Hr1G058740	#N/A
HORVU1Hr1G058760	#N/A
HORVU1Hr1G058770	AT3G62810.1	complex 1 family protein / LVR family protein	LOC_Os05g30030.1	expressed protein
HORVU1Hr1G059050	AT3G16785.1	phospholipase D P1	LOC_Os05g29050.2	phospholipase D p1, putative, expressed
HORVU1Hr1G059060	#N/A
HORVU1Hr1G059220	AT1G50030.1	target of rapamycin
HORVU1Hr1G059300	AT3G51550.1	Malectin/receptor-like protein kinase family protein	LOC_Os01g56330.1	TKL_IRAK_CrRLK1L-1.5 - The CrRLK1L-1 subfamily has homology to the CrRLK1L homolog, expressed
HORVU1Hr1G059380	AT2G40320.1	TRICHOME BIREFRINGENCE-LIKE 33	LOC_Os05g28830.1	PMR5, putative, expressed
HORVU1Hr1G059530
HORVU1Hr1G059610	AT1G02610.1	RING/FYVE/PHD zinc finger superfamily protein	LOC_Os05g28730.1	zinc finger, C3HC4 type domain containing protein, expressed
HORVU1Hr1G059630	AT3G62470.1	Pentatricopeptide repeat (PPR) superfamily protein	LOC_Os05g28720.1	PPR repeat containing protein, expressed
HORVU1Hr1G059620	AT3G19970.1	alpha/beta-Hydrolases superfamily protein	LOC_Os06g51390.2	expressed protein
HORVU1Hr1G059660	AT1G02610.1	RING/FYVE/PHD zinc finger superfamily protein	LOC_Os05g28730.1	zinc finger, C3HC4 type domain containing protein, expressed
HORVU1Hr1G059670	#N/A
HORVU1Hr1G059720	AT3G55990.1	Plant protein of unknown function (DUF828)	LOC_Os05g28630.1	leaf senescence related protein, putative, expressed
HORVU1Hr1G059760	AT3G55990.1	Plant protein of unknown function (DUF828)	LOC_Os05g28630.1	leaf senescence related protein, putative, expressed
HORVU1Hr1G060270	AT4G24460.2	CRT (chloroquine-resistance transporter)-like transporter 2	LOC_Os12g32650.1	expressed protein
HORVU1Hr1G060260	#N/A
HORVU1Hr1G060420	#N/A
HORVU1Hr1G060430	#N/A
HORVU1Hr1G060810	AT5G27320.1	alpha/beta-Hydrolases superfamily protein	LOC_Os05g33730.1	gibberellin receptor GID1L2, putative, expressed
HORVU1Hr1G060820	#N/A
HORVU1Hr1G060920	AT4G03010.1	RNI-like superfamily protein	LOC_Os05g33690.3	receptor-like protein kinase precursor, putative, expressed
HORVU1Hr1G062130			LOC_Os05g33080.1	serine/threonine-protein kinase, putative, expressed
HORVU1Hr1G062140	#N/A
HORVU1Hr1G062440	#N/A
HORVU1Hr1G062450			LOC_Os05g32970.1	expressed protein
HORVU1Hr1G062460	AT3G09770.1	RING/U-box superfamily protein	LOC_Os05g33000.2	E3 ubiquitin-protein ligase MGRN1, putative, expressed
HORVU1Hr1G062580	#N/A
HORVU1Hr1G062640	AT1G09820.1	Pentatricopeptide repeat (PPR-like) superfamily protein	LOC_Os05g32730.1	tetratricopeptide-like helical, putative, expressed
HORVU1Hr1G062690	AT1G03310.2	debranching enzyme 1	LOC_Os05g32710.1	Alpha amylase, catalytic domain containing protein, expressed
HORVU1Hr1G062940	AT3G05290.1	peroxisomal adenine nucleotide carrier 1	LOC_Os05g32630.1	mitochondrial carrier protein, putative, expressed
HORVU1Hr1G062950	AT3G26210.1	cytochrome P450, family 71, subfamily B, polypeptide 23	LOC_Os01g27890.1	cytochrome P450, putative, expressed
HORVU1Hr1G063050	AT2G41640.1	Glycosyltransferase family 61 protein	LOC_Os05g32544.1	glycosyltransferase, putative, expressed
HORVU1Hr1G063060	#N/A
HORVU1Hr1G063070	#N/A
HORVU1Hr1G063080	#N/A
HORVU1Hr1G063150	AT5G26230.1		LOC_Os05g32440.1	expressed protein
HORVU1Hr1G063610	AT1G11050.1	Protein kinase superfamily protein	LOC_Os05g34950.1	cysteine-rich receptor-like protein kinase 6 precursor, putative, expressed
HORVU1Hr1G063620	AT5G20240.1	K-box region and MADS-box transcription factor family protein	LOC_Os05g34940.2	OsMADS4 - MADS-box family gene with MIKCc type-box, expressed
HORVU1Hr1G064190	#N/A
HORVU1Hr1G064210	AT4G36020.1	cold shock domain protein 1	LOC_Os02g02870.1	glycine-rich protein 2, putative, expressed
HORVU1Hr1G064700	AT1G65590.1	beta-hexosaminidase 3	LOC_Os05g34320.2	beta-hexosaminidase precursor, putative, expressed
HORVU1Hr1G064710	#N/A
HORVU1Hr1G064870	AT2G29550.1	tubulin beta-7 chain	LOC_Os01g59150.2	tubulin/FtsZ domain containing protein, putative, expressed
HORVU1Hr1G064890	AT3G09270.1	glutathione S-transferase TAU 8	LOC_Os05g34150.1	glutathione S-transferase, putative, expressed
HORVU1Hr1G064900	#N/A
HORVU1Hr1G064950	AT3G10760.1	Homeodomain-like superfamily protein	LOC_Os05g34110.1	homeodomain-related, putative, expressed
HORVU1Hr1G065020	#N/A
HORVU1Hr1G065010	#N/A
HORVU1Hr1G065270	AT1G44760.1	Adenine nucleotide alpha hydrolases-like superfamily protein	LOC_Os05g35380.1	universal stress protein domain containing protein, putative, expressed
HORVU1Hr1G065260	#N/A
HORVU1Hr1G065280	#N/A
HORVU1Hr1G065340	ATCG01110.1	NAD(P)H dehydrogenase subunit H	LOC_Os10g21394.1	NADPH-dependent oxidoreductase, putative, expressed
HORVU1Hr1G065350	ATCG01120.1	chloroplast ribosomal protein S15	LOC_Os04g16728.1	chloroplast 30S ribosomal protein S15, putative, expressed
HORVU1Hr1G065370	#N/A
HORVU1Hr1G065360	#N/A
HORVU1Hr1G065380	#N/A
HORVU1Hr1G065470	AT5G49920.1	Octicosapeptide/Phox/Bem1p family protein	LOC_Os05g35260.1	PB1 domain containing protein, expressed
HORVU1Hr1G065540	#N/A
HORVU1Hr1G065530	#N/A
HORVU1Hr1G065790	#N/A
HORVU1Hr1G065780	#N/A
HORVU1Hr1G065930	AT5G45960.1	GDSL-like Lipase/Acylhydrolase superfamily protein	LOC_Os02g01140.1	GDSL-like lipase/acylhydrolase, putative, expressed
HORVU1Hr1G065970	AT4G37380.1	Tetratricopeptide repeat (TPR)-like superfamily protein	LOC_Os04g01990.1	pentatricopeptide domain containing protein, putative, expressed
HORVU1Hr1G065960	AT4G14570.1	acylaminoacyl-peptidase-related	LOC_Os10g28020.1	OsPOP21 - Putative Prolyl Oligopeptidase homologue, expressed
HORVU1Hr1G066090	AT5G45910.1	GDSL-like Lipase/Acylhydrolase superfamily protein	LOC_Os05g11910.1	GDSL-like lipase/acylhydrolase, putative, expressed
HORVU1Hr1G066330	#N/A
HORVU1Hr1G066340	AT5G54510.1	Auxin-responsive GH3 family protein	LOC_Os05g42150.1	OsGH3.4 - Probable indole-3-acetic acid-amido synthetase, expressed
HORVU1Hr1G066530	AT5G54660.1	HSP20-like chaperones superfamily protein	LOC_Os05g42120.1	heat shock protein, putative, expressed
HORVU1Hr1G066880	#N/A
HORVU1Hr1G066980	AT5G44280.1	RING 1A	LOC_Os05g41795.1	zinc finger C3HC4 type family protein, putative, expressed
HORVU1Hr1G066990	#N/A
HORVU1Hr1G067110	AT5G44210.1	erf domain protein 9	LOC_Os05g41780.1	AP2 domain containing protein, expressed
HORVU1Hr1G067160	AT1G28360.1	ERF domain protein 12	LOC_Os05g41760.1	AP2 domain containing protein, expressed
HORVU1Hr1G067530
HORVU1Hr1G067540	#N/A
HORVU1Hr1G067990	AT3G12480.1	nuclear factor Y, subunit C11	LOC_Os05g41450.1	histone-like transcription factor and archaeal histone, putative, expressed
HORVU1Hr1G068050	#N/A
HORVU1Hr1G068060	#N/A
HORVU1Hr1G068170	AT5G12250.1	beta-6 tubulin	LOC_Os01g18050.1	tubulin/FtsZ domain containing protein, putative, expressed
HORVU1Hr1G068180	#N/A
HORVU1Hr1G068830	AT3G43720.1	Bifunctional inhibitor/lipid-transfer protein/seed storage 2S albumin superfamily protein	LOC_Os05g41030.1	LTPL67 - Protease inhibitor/seed storage/LTP family protein precursor, expressed
HORVU1Hr1G068910	AT3G47510.1		LOC_Os05g40890.2	expressed protein
HORVU1Hr1G068900	#N/A
HORVU1Hr1G069310	AT5G24910.1	cytochrome P450, family 714, subfamily A, polypeptide 1	LOC_Os05g40384.1	cytochrome P450, putative, expressed
HORVU1Hr1G069330	#N/A
HORVU1Hr1G069320	#N/A
HORVU1Hr1G069830	AT1G69530.2	expansin A1	LOC_Os05g39990.1	expansin precursor, putative, expressed
HORVU1Hr1G069990	AT5G01830.1	ARM repeat superfamily protein	LOC_Os05g39930.1	spotted leaf 11, putative, expressed
HORVU1Hr1G070070	#N/A
HORVU1Hr1G070050	#N/A
HORVU1Hr1G070080	AT2G30370.1	allergen-related	LOC_Os05g39880.1	expressed protein
HORVU1Hr1G070090	#N/A
HORVU1Hr1G070110	AT5G46280.1	Minichromosome maintenance (MCM2/3/5) family protein	LOC_Os05g39850.1	MCM3 - Putative minichromosome maintenance MCM complex subunit 3, expressed
HORVU1Hr1G070120	AT2G38370.1	Plant protein of unknown function (DUF827)	LOC_Os05g39840.1	expressed protein
HORVU1Hr1G070130	#N/A
HORVU1Hr1G070270	AT5G05350.1	PLAC8 family protein	LOC_Os05g39730.1	SAG20, putative, expressed
HORVU1Hr1G070330	AT2G40400.2	Protein of unknown function (DUF399 and DUF3411)	LOC_Os05g39680.1	PX domain containing protein, expressed
HORVU1Hr1G070360	AT2G38360.1	prenylated RAB acceptor 1.B4	LOC_Os05g39670.1	prenylated rab acceptor, putative, expressed
HORVU1Hr1G070390	AT5G58430.1	exocyst subunit exo70 family protein B1	LOC_Os05g39610.1	exo70 exocyst complex subunit domain containing protein, expressed
HORVU1Hr1G070620	AT3G58030.2	RING/U-box superfamily protein	LOC_Os05g39380.1	zinc finger, C3HC4 type domain containing protein, expressed
HORVU1Hr1G070640	AT3G11110.1	RING/U-box superfamily protein	LOC_Os05g39260.1	zinc finger, C3HC4 type domain containing protein, expressed
HORVU1Hr1G070740	#N/A
HORVU1Hr1G070750	#N/A
HORVU1Hr1G070800	AT5G07610.1	F-box family protein	LOC_Os05g16240.1	expressed protein
HORVU1Hr1G070810			LOC_Os05g39210.1	expressed protein
HORVU1Hr1G070820	#N/A
HORVU1Hr1G070840	AT3G51850.1	calcium-dependent protein kinase 13	LOC_Os05g39090.1	CAMK_CAMK_like.29 - CAMK includes calcium/calmodulin depedent protein kinases, expressed
HORVU1Hr1G070850	#N/A
HORVU1Hr1G070860	#N/A
HORVU1Hr1G070940	#N/A
HORVU1Hr1G071230	#N/A
HORVU1Hr1G071240	#N/A
HORVU1Hr1G071220	#N/A
HORVU1Hr1G071570	AT5G02960.1	Ribosomal protein S12/S23 family protein	LOC_Os01g61814.1	40S ribosomal protein S23, putative, expressed
HORVU1Hr1G071690	#N/A
HORVU1Hr1G071870	AT2G39370.1		LOC_Os05g38690.1	expressed protein
HORVU1Hr1G071890	AT3G09560.1	Lipin family protein	LOC_Os05g38710.1	lipin, N-terminal conserved region family protein, expressed
HORVU1Hr1G071900	#N/A
HORVU1Hr1G072050	AT3G50280.1	HXXXD-type acyl-transferase family protein	LOC_Os08g01970.1	retrotransposon protein, putative, unclassified, expressed
HORVU1Hr1G072290	AT3G46550.1	Fasciclin-like arabinogalactan family protein	LOC_Os05g38500.1	fasciclin-like arabinogalactan protein, putative, expressed
HORVU1Hr1G072810	AT5G54680.1	basic helix-loop-helix (bHLH) DNA-binding superfamily protein	LOC_Os05g38140.1	basic helix-loop-helix DND-binding domain containing protein, expressed
HORVU1Hr1G072850	AT5G02030.1	POX (plant homeobox) family protein	LOC_Os05g38120.1	homeodomain protein, putative, expressed
HORVU1Hr1G072860	#N/A
HORVU1Hr1G073010			LOC_Os05g37930.1	expressed protein
HORVU1Hr1G073020	#N/A
HORVU1Hr1G073030	#N/A
HORVU1Hr1G073040	AT3G54020.1	Arabidopsis Inositol phosphorylceramide synthase 1	LOC_Os05g37910.1	phosphatidic acid phosphatase-related, putative, expressed
HORVU1Hr1G073050	AT5G05830.1	RING/FYVE/PHD zinc finger superfamily protein	LOC_Os05g37900.1	zinc finger, C3HC4 type domain containing protein, expressed
HORVU1Hr1G073060	AT3G54020.1	Arabidopsis Inositol phosphorylceramide synthase 1	LOC_Os05g37910.1	phosphatidic acid phosphatase-related, putative, expressed
HORVU1Hr1G073190	AT3G09070.1	Protein of unknown function (DUF740)	LOC_Os05g37800.1	DUF740 domain containing protein, expressed
HORVU1Hr1G073230	AT2G39940.1	RNI-like superfamily protein	LOC_Os05g37690.1	OsFBL23 - F-box domain and LRR containing protein, expressed
HORVU1Hr1G073330	AT2G39980.1	HXXXD-type acyl-transferase family protein	LOC_Os05g37660.1	transferase family protein, putative, expressed
HORVU1Hr1G073460	AT2G29670.1	Tetratricopeptide repeat (TPR)-like superfamily protein	LOC_Os05g37520.1	expressed protein
HORVU1Hr1G073870	AT1G08320.1	bZIP transcription factor family protein	LOC_Os05g37170.1	transcription factor, putative, expressed
HORVU1Hr1G074000	AT3G11600.1		LOC_Os05g37030.1	expressed protein
HORVU1Hr1G074020	AT3G52525.1	ovate family protein 6	LOC_Os01g64430.1	DUF623 domain containing protein, expressed
HORVU1Hr1G074130	AT5G06370.1	NC domain-containing protein-related	LOC_Os05g36910.1	NC domain-containing protein, putative, expressed
HORVU1Hr1G074120	#N/A
HORVU1Hr1G074260	AT4G38620.1	myb domain protein 4	LOC_Os05g35500.1	MYB family transcription factor, putative, expressed
HORVU1Hr1G074370	AT1G72040.1	P-loop containing nucleoside triphosphate hydrolases superfamily protein	LOC_Os01g65350.1	deoxynucleoside kinase family, putative, expressed
HORVU1Hr1G074860	AT1G01540.2	Protein kinase superfamily protein	LOC_Os05g36050.1	serine/threonine-protein kinase, putative, expressed
HORVU1Hr1G074870	#N/A
HORVU1Hr1G074890	AT4G24630.1	DHHC-type zinc finger family protein	LOC_Os05g36090.1	zinc finger DHHC domain-containing protein, putative, expressed
HORVU1Hr1G074930	#N/A
HORVU1Hr1G074940	AT1G25280.1	tubby like protein 10	LOC_Os05g36190.1	OsFBT7 - F-box and tubby domain containing protein, expressed
HORVU1Hr1G074950	#N/A
HORVU1Hr1G075050
HORVU1Hr1G075150	AT4G09160.1	SEC14 cytosolic factor family protein / phosphoglyceride transfer family protein	LOC_Os05g35460.1	patellin protein, putative, expressed
HORVU1Hr1G075550	AT4G26270.1	phosphofructokinase 3	LOC_Os05g44922.1	6-phosphofructokinase, putative, expressed
HORVU1Hr1G075560	AT1G45145.1	thioredoxin H-type 5	LOC_Os07g08840.1	thioredoxin, putative, expressed
HORVU1Hr1G075580	AT5G56550.1	oxidative stress 3	LOC_Os05g44900.1	expressed protein
HORVU1Hr1G075840	AT2G25740.1	ATP-dependent protease La (LON) domain protein	LOC_Os05g44590.2	ATP-dependent protease La, putative, expressed
HORVU1Hr1G075860	AT5G19730.1	Pectin lyase-like superfamily protein	LOC_Os05g44600.1	pectinesterase, putative, expressed
HORVU1Hr1G075850	#N/A
HORVU1Hr1G075900	AT5G23940.1	HXXXD-type acyl-transferase family protein	LOC_Os08g44840.1	transferase family protein, putative, expressed
HORVU1Hr1G075970	AT5G26250.1	Major facilitator superfamily protein	LOC_Os07g10590.1	transporter family protein, putative, expressed
HORVU1Hr1G075980	AT2G25780.1	Protein of unknown function (DUF1677)	LOC_Os05g44410.1	expressed protein
HORVU1Hr1G076000	AT5G25830.1	GATA transcription factor 12	LOC_Os05g44400.1	GATA zinc finger domain containing protein, expressed
HORVU1Hr1G076200	#N/A
HORVU1Hr1G076190	AT1G74310.1	heat shock protein 101	LOC_Os05g44340.1	heat shock protein 101, putative, expressed
HORVU1Hr1G076280	#N/A
HORVU1Hr1G076260	#N/A
HORVU1Hr1G076270	#N/A
HORVU1Hr1G076290	#N/A
HORVU1Hr1G076300	AT1G29670.1	GDSL-like Lipase/Acylhydrolase superfamily protein	LOC_Os05g44200.1	GDSL-like lipase/acylhydrolase, putative, expressed
HORVU1Hr1G076470	AT1G78660.3	gamma-glutamyl hydrolase 1	LOC_Os05g44130.1	gamma-glutamyl hydrolase precursor, putative, expressed
HORVU1Hr1G076480	AT1G06410.1	trehalose-phosphatase/synthase 7	LOC_Os05g44100.1	trehalose synthase, putative, expressed
HORVU1Hr1G076690	AT2G33860.1	Transcriptional factor B3 family protein / auxin-responsive factor AUX/IAA-related	LOC_Os05g43920.1	auxin response factor 14, putative, expressed
HORVU1Hr1G076940	AT1G70630.1	Nucleotide-diphospho-sugar transferase family protein	LOC_Os05g43810.1	expressed protein
HORVU1Hr1G077080	AT5G60970.1	TEOSINTE BRANCHED 1, cycloidea and PCF transcription factor 5	LOC_Os05g43760.1	TCP family transcription factor, putative, expressed
HORVU1Hr1G077090	#N/A
HORVU1Hr1G077100	AT1G18650.1	plasmodesmata callose-binding protein 3	LOC_Os05g43690.1	glucan endo-1,3-beta-glucosidase-like protein 3 precursor, putative, expressed
HORVU1Hr1G077110	#N/A
HORVU1Hr1G077130	#N/A
HORVU1Hr1G077140			LOC_Os05g43680.1	expressed protein
HORVU1Hr1G077120	#N/A
HORVU1Hr1G077150	#N/A
HORVU1Hr1G077910
HORVU1Hr1G078000	AT4G14770.1	TESMIN/TSO1-like CXC 2	LOC_Os05g43380.1	tesmin/TSO1-like CXC domain containing protein, expressed
HORVU1Hr1G078010	#N/A
HORVU1Hr1G078020	#N/A
HORVU1Hr1G078160	AT1G06750.2	P-loop containing nucleoside triphosphate hydrolases superfamily protein	LOC_Os05g43300.2	expressed protein
HORVU1Hr1G078170	AT1G04300.3	TRAF-like superfamily protein	LOC_Os05g43280.1	MATH domain containing protein, expressed
HORVU1Hr1G078340	AT2G01600.1	ENTH/ANTH/VHS superfamily protein	LOC_Os05g47550.1	ANTH/ENTH domain containing protein, putative, expressed
HORVU1Hr1G078350	AT3G18000.1	S-adenosyl-L-methionine-dependent methyltransferases superfamily protein	LOC_Os05g47540.2	CPuORF26 - conserved peptide uORF-containing transcript, expressed
HORVU1Hr1G078410	AT1G68830.1	STT7 homolog STN7	LOC_Os05g47560.1	serine/threonine-protein kinase SNT7, chloroplast precursor, putative, expressed
HORVU1Hr1G078420	AT3G19330.3	Protein of unknown function (DUF677)
HORVU1Hr1G078430	#N/A
HORVU1Hr1G079170	AT3G14460.1	LRR and NB-ARC domains-containing disease resistance protein	LOC_Os03g37720.1	NBS-LRR type disease resistance protein Rps1-k-1, putative, expressed
HORVU1Hr1G079190	#N/A
HORVU1Hr1G079200	AT1G80210.1	Mov34/MPN/PAD-1 family protein	LOC_Os05g46490.2	mov34 family protein, putative, expressed
HORVU1Hr1G079430	AT1G26670.1	Vesicle transport v-SNARE family protein	LOC_Os01g51120.1	vesicle transport v-SNARE protein, putative, expressed
HORVU1Hr1G079440	AT5G59970.1	Histone superfamily protein	LOC_Os05g38740.1	Core histone H2A/H2B/H3/H4 domain containing protein, putative, expressed
HORVU1Hr1G079450	AT3G21330.1	basic helix-loop-helix (bHLH) DNA-binding superfamily protein	LOC_Os05g46370.1	bHelix-loop-helix transcription factor, putative, expressed
HORVU1Hr1G079460	#N/A
HORVU1Hr1G079590	AT2G26180.1	IQ-domain 6	LOC_Os05g46350.1	IQ calmodulin-binding motif domain containing protein, expressed
HORVU1Hr1G079600	#N/A
HORVU1Hr1G080040	AT5G56450.1	Mitochondrial substrate carrier family protein	LOC_Os05g46220.1	mitochondrial carrier protein, putative, expressed
HORVU1Hr1G080050	#N/A
HORVU1Hr1G080160	AT5G63370.3	Protein kinase superfamily protein	LOC_Os12g23700.1	cyclin-dependent kinase G-2, putative, expressed
HORVU1Hr1G080190	AT4G40030.2	Histone superfamily protein	LOC_Os04g34240.1	histone H3, putative, expressed
HORVU1Hr1G080200	AT5G59970.1	Histone superfamily protein	LOC_Os09g26340.1	Core histone H2A/H2B/H3/H4 domain containing protein, putative, expressed
HORVU1Hr1G080210	#N/A
HORVU1Hr1G080290	AT1G72770.1	homology to ABI1	LOC_Os05g46040.1	protein phosphatase 2C, putative, expressed
HORVU1Hr1G080360	AT1G74690.1	IQ-domain 31	LOC_Os05g45930.1	IQ calmodulin-binding motif family protein, putative, expressed
HORVU1Hr1G080370	AT5G15090.1	voltage dependent anion channel 3	LOC_Os05g45950.1	outer mitochondrial membrane porin, putative, expressed
HORVU1Hr1G080700	AT4G13650.1	Pentatricopeptide repeat (PPR) superfamily protein	LOC_Os05g45850.1	expressed protein
HORVU1Hr1G080720	AT3G18180.1	Glycosyltransferase family 61 protein	LOC_Os02g22480.1	glycosyltransferase, putative, expressed
HORVU1Hr1G081210	AT2G42800.1	receptor like protein 29	LOC_Os05g45430.1	TOO MANY MOUTHS precursor, putative, expressed
HORVU1Hr1G081220	#N/A
HORVU1Hr1G081490	AT1G53400.1	Ubiquitin domain-containing protein	LOC_Os09g17620.1	ubiquitin domain-containing protein 2, putative, expressed
HORVU1Hr1G081470	AT4G14440.1	3-hydroxyacyl-CoA dehydratase 1	LOC_Os05g45300.1	enoyl-CoA hydratase/isomerase family protein, putative, expressed
HORVU1Hr1G081500	AT4G34135.1	UDP-glucosyltransferase 73B2	LOC_Os10g09990.1	cytokinin-O-glucosyltransferase 3, putative, expressed
HORVU1Hr1G081530	AT4G18820.1	AAA-type ATPase family protein	LOC_Os01g53070.1	ATP binding protein, putative, expressed
HORVU1Hr1G081520	#N/A
HORVU1Hr1G081650	#N/A
HORVU1Hr1G081640	#N/A
HORVU1Hr1G081660	#N/A
HORVU1Hr1G081990	AT5G52880.1	F-box family protein	LOC_Os05g45040.1	OsFBX170 - F-box domain containing protein, expressed
HORVU1Hr1G082010	AT2G46170.1	Reticulon family protein	LOC_Os05g45050.1	reticulon domain containing protein, putative, expressed
HORVU1Hr1G082000	#N/A
HORVU1Hr1G082350	AT2G27860.1	UDP-D-apiose/UDP-D-xylose synthase 1	LOC_Os01g73790.1	NAD dependent epimerase/dehydratase family protein, putative, expressed
HORVU1Hr1G082340	AT3G25290.2	Auxin-responsive family protein	LOC_Os08g41280.1	membrane protein, putative, expressed
HORVU1Hr1G082470	#N/A
HORVU1Hr1G082480	#N/A
HORVU1Hr1G082670	AT1G68840.1	related to ABI3/VP1 2	LOC_Os05g47650.1	B3 DNA binding domain containing protein, expressed
HORVU1Hr1G082710	AT5G22840.1	Protein kinase superfamily protein	LOC_Os03g53720.1	SRPK4, putative, expressed
HORVU1Hr1G082970	AT1G73760.1	RING/U-box superfamily protein	LOC_Os05g47670.1	zinc finger, C3HC4 type domain containing protein, expressed
HORVU1Hr1G083300	#N/A
HORVU1Hr1G083420	AT3G22830.1	heat shock transcription factor A6B	LOC_Os10g28340.5	heat stress transcription factor, putative, expressed
HORVU1Hr1G083410	#N/A
HORVU1Hr1G083530	AT1G68460.1	isopentenyltransferase 1	LOC_Os05g47840.1	IPP transferase, putative, expressed
HORVU1Hr1G083730	AT1G15020.2	quiescin-sulfhydryl oxidase 1	LOC_Os05g47930.1	OsQSOXL1 quiescin-sulfhydryl oxidase-like OsQSOXL1, expressed
HORVU1Hr1G083840	AT5G08680.1	ATP synthase alpha/beta family protein	LOC_Os05g47980.1	ATP synthase, putative, expressed
HORVU1Hr1G083920	AT4G10200.1	TTF-type zinc finger protein with HAT dimerisation domain	LOC_Os09g12410.1	hAT dimerisation domain-containing protein, putative, expressed
HORVU1Hr1G083930	#N/A
HORVU1Hr1G084200	AT3G07040.1	NB-ARC domain-containing disease resistance protein	LOC_Os01g16370.1	NBS-LRR type disease resistance protein, putative, expressed
HORVU1Hr1G084220	AT5G49540.1	Rab5-interacting family protein	LOC_Os01g49026.1	transmembrane protein 93, putative, expressed
HORVU1Hr1G084310	#N/A
HORVU1Hr1G084300	#N/A
HORVU1Hr1G084340	#N/A
HORVU1Hr1G084390	AT5G45910.1	GDSL-like Lipase/Acylhydrolase superfamily protein	LOC_Os06g06290.1	GDSL-like lipase/acylhydrolase, putative, expressed
HORVU1Hr1G084450	AT5G25510.1	Protein phosphatase 2A regulatory B subunit family protein	LOC_Os05g48150.1	transposon protein, putative, unclassified, expressed
HORVU1Hr1G084730	AT3G23130.1	C2H2 and C2HC zinc fingers superfamily protein	LOC_Os04g08600.1	ZOS4-05 - C2H2 zinc finger protein, expressed
HORVU1Hr1G085540	AT3G45980.1	Histone superfamily protein	LOC_Os03g17084.1	Core histone H2A/H2B/H3/H4 domain containing protein, putative, expressed
HORVU1Hr1G085740	AT1G66590.2	cytochrome c oxidase 19-1	LOC_Os02g20940.2	CHCH domain containing protein, expressed
HORVU1Hr1G085730	AT3G58660.1	Ribosomal protein L1p/L10e family	LOC_Os05g48422.1	60S ribosomal protein-related, putative, expressed
HORVU1Hr1G085960	AT1G69550.1	disease resistance protein (TIR-NBS-LRR class)	LOC_Os01g71106.2	NBS-LRR disease resistance protein, putative, expressed
HORVU1Hr1G086020	AT5G11550.1	ARM repeat superfamily protein	LOC_Os05g48580.1	expressed protein
HORVU1Hr1G086070	AT2G22670.3	indoleacetic acid-induced protein 8	LOC_Os05g48590.1	OsIAA19 - Auxin-responsive Aux/IAA gene family member, expressed
HORVU1Hr1G086130	#N/A
HORVU1Hr1G086680
HORVU1Hr1G086710	AT1G78440.1	Arabidopsis thaliana gibberellin 2-oxidase 1	LOC_Os05g48700.1	gibberellin 2-beta-dioxygenase, putative, expressed
HORVU1Hr1G086700	#N/A
HORVU1Hr1G087440	AT4G23890.1		LOC_Os07g09800.1	expressed protein
HORVU1Hr1G087460	AT5G60450.1	auxin response factor 4	LOC_Os05g48870.1	auxin response factor 15, putative, expressed
HORVU1Hr1G087470	#N/A
HORVU1Hr1G087480	#N/A
HORVU1Hr1G087490	#N/A
HORVU1Hr1G087530	AT1G03870.1	FASCICLIN-like arabinoogalactan 9	LOC_Os01g47780.1	fasciclin domain containing protein, expressed
HORVU1Hr1G087550	#N/A
HORVU1Hr1G087690	AT1G23410.1	Ribosomal protein S27a / Ubiquitin family protein	LOC_Os01g22490.1	40S ribosomal protein S27a, putative, expressed
HORVU1Hr1G087720	#N/A
HORVU1Hr1G087710	#N/A
HORVU1Hr1G088440	AT2G45590.1	Protein kinase superfamily protein	LOC_Os08g17320.1	protein kinase family protein, putative, expressed
HORVU1Hr1G088430	#N/A
HORVU1Hr1G088530	#N/A
HORVU1Hr1G088580	AT4G05200.1	cysteine-rich RLK (RECEPTOR-like protein kinase) 25	LOC_Os05g41370.1	TKL_IRAK_DUF26-la.1 - DUF26 kinases have homology to DUF26 containing loci, expressed
HORVU1Hr1G088780	AT5G64130.1	cAMP-regulated phosphoprotein 19-related protein	LOC_Os05g49160.1	expressed protein
HORVU1Hr1G088800	#N/A
HORVU1Hr1G088790	#N/A
HORVU1Hr1G088830	#N/A
HORVU1Hr1G088820	#N/A
HORVU1Hr1G089360	AT1G11910.1	aspartic proteinase A1	LOC_Os05g49200.2	aspartic proteinase oryzasin-1 precursor, putative, expressed
HORVU1Hr1G089810	#N/A
HORVU1Hr1G090050	AT5G52910.1	timeless family protein	LOC_Os05g11980.1	timeless protein, expressed
HORVU1Hr1G090040	#N/A
HORVU1Hr1G090110	AT4G23810.1	WRKY family transcription factor	LOC_Os05g49620.1	WRKY19, expressed
HORVU1Hr1G090130	AT4G23810.1	WRKY family transcription factor	LOC_Os05g49620.1	WRKY19, expressed
HORVU1Hr1G090250	AT1G64380.1	Integrase-type DNA-binding superfamily protein	LOC_Os05g49700.1	AP2 domain containing protein, expressed
HORVU1Hr1G090240	#N/A
HORVU1Hr1G090360	AT5G03380.1	Heavy metal transport/detoxification superfamily protein
HORVU1Hr1G090370	#N/A
HORVU1Hr1G090430	AT1G30820.1	CTP synthase family protein	LOC_Os05g49770.1	CTP synthase, putative, expressed
HORVU1Hr1G090490	AT3G58610.2	ketol-acid reductoisomerase	LOC_Os05g49800.1	ketol-acid reductoisomerase, chloroplast precursor, putative, expressed
HORVU1Hr1G091120	#N/A		LOC_Os05g50160.1	DUF617 domain containing protein, expressed
HORVU1Hr1G091450	AT4G36620.1	GATA transcription factor 19	LOC_Os05g50270.1	GATA zinc finger domain containing protein, expressed
HORVU1Hr1G091570	AT4G36520.1	Chaperone DnaJ-domain superfamily protein	LOC_Os05g50370.1	dnaJ domain containing protein, expressed
HORVU1Hr1G091600	AT1G27680.1	ADPGLC-PPase large subunit	LOC_Os05g50380.2	glucose-1-phosphate adenylyltransferase large subunit, chloroplast precursor, putative, expressed
HORVU1Hr1G091610	#N/A
HORVU1Hr1G091670			LOC_Os05g50470.1	expressed protein
HORVU1Hr1G091660	#N/A
HORVU1Hr1G091680	#N/A
HORVU1Hr1G091810	#N/A
HORVU1Hr1G091800	#N/A
HORVU1Hr1G091820	AT5G06110.2	DnaJ domain ;Myb-like DNA-binding domain	LOC_Os04g30890.1	MYB family transcription factor, putative, expressed
HORVU1Hr1G092370			LOC_Os10g38196.1	uncharacterized protein ycf68, putative
HORVU1Hr1G092380	#N/A
HORVU1Hr1G092390			LOC_Os10g21190.1	expressed protein
HORVU1Hr1G092400	#N/A
HORVU1Hr1G092410	#N/A
HORVU1Hr1G092420	ATCG01120.1	chloroplast ribosomal protein S15	LOC_Os04g16728.1	chloroplast 30S ribosomal protein S15, putative, expressed
HORVU1Hr1G092630	AT5G52870.1		LOC_Os05g50730.1	expressed protein
HORVU1Hr1G093770	AT1G08620.2	Transcription factor jumonji (jmj) family protein / zinc finger (C5HC2 type) family protein	LOC_Os05g10770.1	transcription factor jumonji, putative, expressed
HORVU1Hr1G094780	#N/A
HORVU1Hr1G095340	AT4G20270.1	Leucine-rich receptor-like protein kinase family protein	LOC_Os05g51740.1	receptor protein kinase CLAVATA1 precursor, putative, expressed
HORVU1Hr1G095350	#N/A
HORVU1Hr1G095400	AT4G23895.3	Pleckstrin homology (PH) domain-containing protein	LOC_Os05g51710.1	pleckstrin homology domain-containing protein-related taxo, putative, expressed
HORVU1Hr1G095410	AT5G53420.3	CCT motif family protein	LOC_Os05g51690.2	CCT motif family protein, expressed
HORVU2Hr1G001690	AT4G13870.2	Werner syndrome-like exonuclease	LOC_Os04g03990.1	3-5 exonuclease domain-containing protein, putative, expressed
HORVU2Hr1G001790	AT5G16880.2	Target of Myb protein 1	LOC_Os02g46962.2	VHS and GAT domain containing protein, expressed
HORVU2Hr1G001800	#N/A
HORVU2Hr1G001820	AT4G28720.1	Flavin-binding monooxygenase family protein	LOC_Os04g03980.1	flavin monooxygenase, putative, expressed
HORVU2Hr1G002150	AT5G38970.1	brassinosteroid-6-oxidase 1	LOC_Os03g40540.1	cytochrome P450, putative, expressed
HORVU2Hr1G002230	AT3G30180.1	brassinosteroid-6-oxidase 2	LOC_Os03g40540.1	cytochrome P450, putative, expressed
HORVU2Hr1G002250	AT3G30180.1	brassinosteroid-6-oxidase 2	LOC_Os03g40540.1	cytochrome P450, putative, expressed
HORVU2Hr1G002440	AT3G09220.1	laccase 7	LOC_Os10g20610.1	laccase-15 precursor, putative, expressed
HORVU2Hr1G002500	AT5G48930.1	hydroxycinnamoyl-CoA shikimate/quinate hydroxycinnamoyl transferase	LOC_Os09g37180.1	transferase family protein, putative, expressed
HORVU2Hr1G002880	AT4G13710.1	Pectin lyase-like superfamily protein	LOC_Os04g05050.1	pectate lyase precursor, putative, expressed
HORVU2Hr1G003000	#N/A
HORVU2Hr1G002990	#N/A
HORVU2Hr1G003830	AT4G34880.1	Amidase family protein	LOC_Os06g16030.1	amidase family protein, putative, expressed
HORVU2Hr1G003840	AT4G34880.1	Amidase family protein	LOC_Os04g10460.1	amidase, putative, expressed
HORVU2Hr1G004340			LOC_Os12g23570.1	expressed protein
HORVU2Hr1G004330	#N/A
HORVU2Hr1G004320	#N/A
HORVU2Hr1G004350	#N/A
HORVU2Hr1G004310	#N/A
HORVU2Hr1G005150	#N/A
HORVU2Hr1G005160	AT5G62170.1		LOC_Os04g01610.1	expressed protein
HORVU2Hr1G006720	#N/A
HORVU2Hr1G006740	#N/A
HORVU2Hr1G006770	AT1G03620.1	ELMO/CED-12 family protein	LOC_Os04g01150.1	ELMO/CED-12 family protein, putative, expressed
HORVU2Hr1G006780	#N/A
HORVU2Hr1G007850	#N/A
HORVU2Hr1G007870	#N/A
HORVU2Hr1G007860	#N/A
HORVU2Hr1G007980	AT3G25230.1	rotamase FKBP 1	LOC_Os02g28980.1	peptidyl-prolyl isomerase, putative, expressed
HORVU2Hr1G007970	#N/A
HORVU2Hr1G008020	#N/A
HORVU2Hr1G009120	#N/A
HORVU2Hr1G010990	AT2G16850.1	plasma membrane intrinsic protein 2;8	LOC_Os04g16450.1	aquaporin protein, putative, expressed
HORVU2Hr1G011070	AT5G66110.1	Heavy metal transport/detoxification superfamily protein	LOC_Os04g17100.1	heavy metal-associated domain containing protein, expressed
HORVU2Hr1G011730	#N/A
HORVU2Hr1G011740	#N/A
HORVU2Hr1G013490	#N/A
HORVU2Hr1G013590	#N/A
HORVU2Hr1G013580	#N/A
HORVU2Hr1G013930	AT2G34790.1	FAD-binding Berberine family protein	LOC_Os06g35700.1	reticuline oxidase-like protein precursor, putative, expressed
HORVU2Hr1G014010	AT4G10200.1	TTF-type zinc finger protein with HAT dimerisation domain	LOC_Os03g37790.1	hAT dimerisation domain-containing protein, putative, expressed
HORVU2Hr1G013950	AT1G73040.1	Mannose-binding lectin superfamily protein	LOC_Os12g09700.1	Jacalin-like lectin domain containing protein, putative, expressed
HORVU2Hr1G014000	AT5G58290.1	regulatory particle triple-A ATPase 3	LOC_Os02g21970.1	26S protease regulatory subunit 6B, putative, expressed
HORVU2Hr1G014140	AT3G55990.1	Plant protein of unknown function (DUF828)	LOC_Os07g49280.1	PMR5, putative, expressed
HORVU2Hr1G014360	AT4G33070.1	Thiamine pyrophosphate dependent pyruvate decarboxylase family protein	LOC_Os07g49250.1	thiamine pyrophosphate enzyme, C-terminal TPP binding domain containing protein, expressed
HORVU2Hr1G014590	AT3G22830.1	heat shock transcription factor A6B	LOC_Os07g08140.1	heat stress transcription factor, putative, expressed
HORVU2Hr1G014640	#N/A
HORVU2Hr1G014650	#N/A
HORVU2Hr1G014670	#N/A
HORVU2Hr1G015410	AT3G10985.1	senescence associated gene 20	LOC_Os03g18770.1	wound-induced protein WI12, putative, expressed
HORVU2Hr1G015810	#N/A
HORVU2Hr1G015830	AT2G47440.1	Tetratricopeptide repeat (TPR)-like superfamily protein	LOC_Os07g49000.1	DNAJ heat shock N-terminal domain-containing protein, putative, expressed
HORVU2Hr1G015820	#N/A
HORVU2Hr1G015850	AT4G02100.1	Heat shock protein DnaJ with tetratricopeptide repeat	LOC_Os07g49000.1	DNAJ heat shock N-terminal domain-containing protein, putative, expressed
HORVU2Hr1G015940	AT4G16146.1	cAMP-regulated phosphoprotein 19-related protein	LOC_Os03g19220.2	expressed protein
HORVU2Hr1G016580	AT3G12250.2	TGACG motif-binding factor 6	LOC_Os07g48820.1	transcription factor, putative, expressed
HORVU2Hr1G016740	AT2G27030.3	calmodulin 5	LOC_Os01g16240.1	OsCam1-3 - Calmodulin, expressed
HORVU2Hr1G016750	AT2G26980.4	CBL-interacting protein kinase 3	LOC_Os03g20380.1	CAMK_KIN1/SNF1/Nim1_like.2 - CAMK includes calcium/calmodulin depedent protein kinases, expressed
HORVU2Hr1G017290	AT3G47500.1	cycling DOF factor 3	LOC_Os07g48570.1	expressed protein
HORVU2Hr1G017300	AT1G08570.1	atypical CYS HIS rich thioredoxin 4	LOC_Os07g48510.1	thioredoxin, putative, expressed
HORVU2Hr1G017320	#N/A
HORVU2Hr1G017390	#N/A
HORVU2Hr1G017490	#N/A
HORVU2Hr1G017480	#N/A
HORVU2Hr1G017540	#N/A
HORVU2Hr1G017650	AT5G58300.2	Leucine-rich repeat protein kinase family protein	LOC_Os07g48310.1	inactive receptor kinase At2g26730 precursor, putative, expressed
HORVU2Hr1G017590	#N/A
HORVU2Hr1G017660	#N/A
HORVU2Hr1G017750	#N/A
HORVU2Hr1G017760	AT4G32010.1	HSI2-like 1	LOC_Os07g48200.1	B3 DNA binding domain containing protein, putative, expressed
HORVU2Hr1G018300	AT5G58380.1	SOS3-interacting protein 1	LOC_Os07g48100.1	CAMK_KIN1/SNF1/Nim1_like.31 - CAMK includes calcium/calmodulin depedent protein kinases, expressed
HORVU2Hr1G018340	AT2G30360.1	SOS3-interacting protein 4	LOC_Os07g48090.1	CAMK_KIN1/SNF1/Nim1_like.30 - CAMK includes calcium/calmodulin depedent protein kinases, expressed
HORVU2Hr1G018350	#N/A
HORVU2Hr1G018640	#N/A
HORVU2Hr1G018700	AT3G16780.1	Ribosomal protein L19e family protein	LOC_Os03g38260.1	60S ribosomal protein L19-3, putative, expressed
HORVU2Hr1G018690	#N/A
HORVU2Hr1G019240			LOC_Os09g01000.1	expressed protein
HORVU2Hr1G019220	#N/A
HORVU2Hr1G019230	#N/A
HORVU2Hr1G019790	AT3G05500.1	Rubber elongation factor protein (REF)	LOC_Os07g47510.1	stress-related protein, putative, expressed
HORVU2Hr1G019800	#N/A
HORVU2Hr1G020180	AT4G32430.1	Pentatricopeptide repeat (PPR) superfamily protein	LOC_Os07g47370.1	pentatricopeptide, putative, expressed
HORVU2Hr1G020160	AT5G05820.1	Nucleotide-sugar transporter family protein	LOC_Os05g03070.1	transporter, putative, expressed
HORVU2Hr1G020190	AT3G62900.1	CW-type Zinc Finger	LOC_Os07g47360.3	CW-type Zinc Finger, putative, expressed
HORVU2Hr1G020170	#N/A
HORVU2Hr1G020210	#N/A
HORVU2Hr1G020280	#N/A
HORVU2Hr1G022100	AT1G01970.1	Tetratricopeptide repeat (TPR)-like superfamily protein	LOC_Os07g46730.1	PPR repeat domain containing protein, putative, expressed
HORVU2Hr1G022090	AT1G30230.1	Glutathione S-transferase, C-terminal-like;Translation elongation factor EF1B/ribosomal protein S6	LOC_Os03g29260.2	elongation factor protein, putative, expressed
HORVU2Hr1G022310	AT5G12400.1	DNA binding;zinc ion binding;DNA binding	LOC_Os07g46690.1	PHD-finger family protein, expressed
HORVU2Hr1G022320	#N/A
HORVU2Hr1G022340	AT4G30890.1	ubiquitin-specific protease 24	LOC_Os07g46660.1	ubiquitin carboxyl-terminal hydrolase domain containing protein, expressed
HORVU2Hr1G022330	#N/A
HORVU2Hr1G022660	AT3G54480.1	SKP1/ASK-interacting protein 5	LOC_Os07g46555.1	F-box domain containing protein, expressed
HORVU2Hr1G022670	#N/A
HORVU2Hr1G022810	#N/A
HORVU2Hr1G022840	#N/A
HORVU2Hr1G022900	AT5G12320.1	ankyrin repeat family protein	LOC_Os07g46500.1	ankyrin repeat domain containing protein, putative, expressed
HORVU2Hr1G024240	#N/A
HORVU2Hr1G024250	#N/A
HORVU2Hr1G024220	#N/A
HORVU2Hr1G024550	AT1G63900.2	E3 Ubiquitin ligase family protein	LOC_Os07g45350.2	zinc finger, RING-type, putative, expressed
HORVU2Hr1G024540	#N/A
HORVU2Hr1G025180	AT5G28740.1	Tetratricopeptide repeat (TPR)-like superfamily protein	LOC_Os07g44970.1	XPA-binding protein 2, putative, expressed
HORVU2Hr1G025190	AT2G15730.1	P-loop containing nucleoside triphosphate hydrolases superfamily protein	LOC_Os07g44960.2	nodulation protein-related, putative, expressed
HORVU2Hr1G025690	#N/A
HORVU2Hr1G025880	#N/A
HORVU2Hr1G025870	#N/A
HORVU2Hr1G025940	AT2G26810.1	Putative methyltransferase family protein	LOC_Os07g44730.1	expressed protein
HORVU2Hr1G025990
HORVU2Hr1G026000	#N/A
HORVU2Hr1G026020	AT1G46264.1	heat shock transcription factor B4	LOC_Os07g44690.1	HSF-type DNA-binding domain containing protein, expressed
HORVU2Hr1G026010	#N/A
HORVU2Hr1G026040	AT3G56750.1		LOC_Os07g44700.1	expressed protein
HORVU2Hr1G026030	#N/A
HORVU2Hr1G026820	AT4G01870.1	tolB protein-related	LOC_Os07g44410.1	WD40-like Beta Propeller Repeat family protein, expressed
HORVU2Hr1G026830	AT4G01870.1	tolB protein-related	LOC_Os07g44410.1	WD40-like Beta Propeller Repeat family protein, expressed
HORVU2Hr1G027440	AT3G57430.1	Tetratricopeptide repeat (TPR)-like superfamily protein	LOC_Os07g44170.1	pentatricopeptide repeat domain containing protein, putative, expressed
HORVU2Hr1G027450	#N/A
HORVU2Hr1G027580	AT1G57560.1	myb domain protein 50	LOC_Os07g44090.1	myb-related protein Hv33, putative, expressed
HORVU2Hr1G027600	#N/A
HORVU2Hr1G027660	#N/A
HORVU2Hr1G027670	#N/A
HORVU2Hr1G028010	AT4G23200.1	cysteine-rich RLK (RECEPTOR-like protein kinase) 12	LOC_Os11g11780.1	cysteine-rich receptor-like protein kinase 21 precursor, putative, expressed
HORVU2Hr1G028020	#N/A
HORVU2Hr1G028480	#N/A
HORVU2Hr1G028520	AT1G26900.1	Pentatricopeptide repeat (PPR) superfamily protein	LOC_Os08g38610.1	pentatricopeptide, putative, expressed
HORVU2Hr1G028510	AT5G15200.1	Ribosomal protein S4	LOC_Os03g05980.1	40S ribosomal protein S9-2, putative, expressed
HORVU2Hr1G029150	#N/A
HORVU2Hr1G029160	AT4G37870.1	phosphoenolpyruvate carboxykinase 1	LOC_Os03g15050.2	phosphoenolpyruvate carboxykinase, putative, expressed
HORVU2Hr1G029270	AT4G39700.1	Heavy metal transport/detoxification superfamily protein	LOC_Os03g26650.2	heavy metal-associated domain containing protein, expressed
HORVU2Hr1G029290	AT2G22190.1	Haloacid dehalogenase-like hydrolase (HAD) superfamily protein	LOC_Os07g43160.1	uncharacterized glycosyl hydrolase Rv2006/MT2062, putative, expressed
HORVU2Hr1G029300	#N/A
HORVU2Hr1G029600	AT4G39860.2		LOC_Os07g43070.1	expressed protein
HORVU2Hr1G029870	AT1G22410.1	Class-II DAHP synthetase family protein	LOC_Os07g42960.1	phospho-2-dehydro-3-deoxyheptonate aldolase, chloroplast precursor, putative, expressed
HORVU2Hr1G030090			LOC_Os08g04590.1	csAtPR5, putative, expressed
HORVU2Hr1G030100	#N/A
HORVU2Hr1G030080	#N/A
HORVU2Hr1G030130	AT2G22490.1	Cyclin D2;1	LOC_Os07g42860.1	cyclin, putative, expressed
HORVU2Hr1G030120	#N/A
HORVU2Hr1G030170	AT5G10440.1	cyclin d4;2	LOC_Os07g42860.1	cyclin, putative, expressed
HORVU2Hr1G030440	#N/A
HORVU2Hr1G030690	AT3G14350.1	STRUBBELIG-receptor family 7	LOC_Os07g42626.1	STRUBBELIG-RECEPTOR FAMILY 6 precursor, putative, expressed
HORVU2Hr1G030780	#N/A
HORVU2Hr1G030810	AT4G33160.1	F-box family protein	LOC_Os07g42590.1	OsFBX258 - F-box domain containing protein, expressed
HORVU2Hr1G030830	#N/A
HORVU2Hr1G030860	AT3G43230.1	RING/FYVE/PHD-type zinc finger family protein	LOC_Os07g42500.1	FYVE zinc finger domain containing protein, expressed
HORVU2Hr1G031180	AT4G16760.1	acyl-CoA oxidase 1	LOC_Os06g01390.1	acyl-coenzyme A oxidase 1.2, peroxisomal, putative, expressed
HORVU2Hr1G031260	AT3G14100.1	RNA-binding (RRM/RBD/RNP motifs) family protein	LOC_Os07g42380.1	RNA recognition motif containing protein, putative, expressed
HORVU2Hr1G031310	AT1G17380.1	jasmonate-zim-domain protein 5	LOC_Os07g42370.3	zinc-finger protein, putative, expressed
HORVU2Hr1G031320	#N/A
HORVU2Hr1G031300	#N/A
HORVU2Hr1G031640	AT2G24490.1	replicon protein A2	LOC_Os02g42230.1	RPA2B - Putative single-stranded DNA binding complex subunit 2, expressed
HORVU2Hr1G031690	AT1G72560.2	ARM repeat superfamily protein	LOC_Os07g42180.1	exportin 1, putative, expressed
HORVU2Hr1G031770	#N/A
HORVU2Hr1G031990	AT5G20510.1	alfin-like 5	LOC_Os07g41740.1	PHD finger protein, putative, expressed
HORVU2Hr1G032100	#N/A
HORVU2Hr1G032170	AT3G50690.1	Leucine-rich repeat (LRR) family protein	LOC_Os07g41694.1	acidic leucine-rich nuclear phosphoprotein 32-related protein 1, putative, expressed
HORVU2Hr1G032280	AT4G16380.1	Heavy metal transport/detoxification superfamily protein	LOC_Os07g41600.1	proline-rich protein, putative, expressed
HORVU2Hr1G032290	AT5G23530.1	carboxyesterase 18	LOC_Os07g41590.1	gibberellin receptor GID1L2, putative, expressed
HORVU2Hr1G032320	AT4G14540.1	nuclear factor Y, subunit B3	LOC_Os03g29970.1	histone-like transcription factor and archaeal histone, putative, expressed
HORVU2Hr1G032690	AT3G29575.4	ABI five binding protein 3	LOC_Os07g41160.1	protein of unknown function DUF1675 domain containing protein, expressed
HORVU2Hr1G032710	AT1G74160.1		LOC_Os03g30530.1	expressed protein
HORVU2Hr1G032970	AT1G13700.1	6-phosphogluconolactonase 1	LOC_Os07g41280.3	6-phosphogluconolactonase, putative, expressed
HORVU2Hr1G033040	AT2G37410.2	translocase inner membrane subunit 17-2	LOC_Os07g41330.1	mitochondrial import inner membrane translocase subunit Tim17, putative, expressed
HORVU2Hr1G033340	AT3G07020.2	UDP-Glycosyltransferase superfamily protein	LOC_Os04g04254.1	sterol 3-beta-glucosyltransferase, putative, expressed
HORVU2Hr1G034330	AT2G16390.1	SNF2 domain-containing protein / helicase domain-containing protein	LOC_Os06g14440.1	DRD1, putative, expressed
HORVU2Hr1G034470	AT5G07740.1	actin binding	LOC_Os10g02980.1	formin, putative, expressed
HORVU2Hr1G034490	#N/A
HORVU2Hr1G034650	AT1G24625.1	zinc finger protein 7	LOC_Os07g40300.1	ZOS7-10 - C2H2 zinc finger protein, expressed
HORVU2Hr1G034660	AT4G33925.1		LOC_Os07g40310.1	expressed protein
HORVU2Hr1G034670	AT5G54510.1	Auxin-responsive GH3 family protein	LOC_Os07g40290.1	OsGH3.8 - Probable indole-3-acetic acid-amido synthetase, expressed
HORVU2Hr1G034680	AT4G37390.1	Auxin-responsive GH3 family protein	LOC_Os07g40290.1	OsGH3.8 - Probable indole-3-acetic acid-amido synthetase, expressed
HORVU2Hr1G034970	#N/A
HORVU2Hr1G034990	AT3G19540.1	Protein of unknown function (DUF620)	LOC_Os07g40150.1	expressed protein
HORVU2Hr1G034980	#N/A
HORVU2Hr1G035000	#N/A
HORVU2Hr1G035050	#N/A
HORVU2Hr1G035040	#N/A
HORVU2Hr1G035160	AT5G67420.1	LOB domain-containing protein 37	LOC_Os07g40000.1	DUF260 domain containing protein, putative, expressed
HORVU2Hr1G035150	#N/A
HORVU2Hr1G035420	AT3G01400.1	ARM repeat superfamily protein	LOC_Os03g32100.1	spotted leaf 11, putative, expressed
HORVU2Hr1G035440	#N/A
HORVU2Hr1G035550	#N/A
HORVU2Hr1G035720			LOC_Os07g39820.1	SHR, putative, expressed
HORVU2Hr1G035730	AT4G37650.1	GRAS family transcription factor	LOC_Os07g39820.1	SHR, putative, expressed
HORVU2Hr1G035740	#N/A
HORVU2Hr1G035860	AT5G67590.1	NADH-ubiquinone oxidoreductase-related	LOC_Os07g39710.1	NADH dehydrogenase iron-sulfur protein 4, mitochondrial precursor, putative, expressed
HORVU2Hr1G035870	AT1G27461.1		LOC_Os07g39700.1	expressed protein
HORVU2Hr1G036000	AT2G41420.1	proline-rich family protein
HORVU2Hr1G035990	#N/A
HORVU2Hr1G036050	AT5G55530.1	Calcium-dependent lipid-binding (CaLB domain) family protein	LOC_Os07g39620.2	C2 domain containing protein, putative, expressed
HORVU2Hr1G036080	AT3G04530.1	phosphoenolpyruvate carboxylase kinase 2	LOC_Os02g56310.1	calcium-dependent protein kinase isoform AK1, putative, expressed
HORVU2Hr1G036100	#N/A
HORVU2Hr1G036280	AT5G48150.1	GRAS family transcription factor	LOC_Os07g39470.1	gibberellin response modulator protein, putative, expressed
HORVU2Hr1G036290	#N/A
HORVU2Hr1G036320	AT4G26640.2	WRKY family transcription factor family protein	LOC_Os07g39480.1	WRKY87, expressed
HORVU2Hr1G036390	AT1G16470.2	proteasome subunit PAB1	LOC_Os02g42320.2	peptidase, T1 family, putative, expressed
HORVU2Hr1G036400	#N/A
HORVU2Hr1G036410	#N/A
HORVU2Hr1G036680	AT4G36740.1	homeobox protein 40	LOC_Os07g39320.1	homeobox domain containing protein, expressed
HORVU2Hr1G036710	AT5G44160.1	C2H2-like zinc finger protein	LOC_Os07g39310.1	ZOS7-06 - C2H2 zinc finger protein, expressed
HORVU2Hr1G036720
HORVU2Hr1G036740	#N/A
HORVU2Hr1G036730	#N/A
HORVU2Hr1G036750	AT5G67630.1	P-loop containing nucleoside triphosphate hydrolases superfamily protein	LOC_Os06g08770.1	ruvB-like 2, putative, expressed
HORVU2Hr1G037500	AT4G11530.1	cysteine-rich RLK (RECEPTOR-like protein kinase) 34	LOC_Os04g12080.1	TKL_IRAK_DUF26-lc.7 - DUF26 kinases have homology to DUF26 containing loci, expressed
HORVU2Hr1G037490	AT2G16405.1	Transducin/WD40 repeat-like superfamily protein	LOC_Os01g56860.1	WD domain, G-beta repeat domain containing protein, expressed
HORVU2Hr1G037650			LOC_Os07g38640.1	inactive receptor kinase At2g26730 precursor, putative, expressed
HORVU2Hr1G037660	AT2G36570.1	Leucine-rich repeat protein kinase family protein	LOC_Os07g38640.1	inactive receptor kinase At2g26730 precursor, putative, expressed
HORVU2Hr1G037700	AT1G55360.1	Protein of Unknown Function (DUF239)	LOC_Os07g38590.1	carboxyl-terminal peptidase, putative, expressed
HORVU2Hr1G037710	AT3G07040.1	NB-ARC domain-containing disease resistance protein	LOC_Os08g14850.1	resistance protein, putative, expressed
HORVU2Hr1G037990	AT3G04910.1	with no lysine (K) kinase 1	LOC_Os07g38530.1	STE_PAK_Ste20_Slob_Wnk.4 - STE kinases include homologs to sterile 7, sterile 11 and sterile 20 from yeast, expressed
HORVU2Hr1G037980	#N/A
HORVU2Hr1G038120	AT2G37040.1	PHE ammonia lyase 1	LOC_Os04g43800.1	phenylalanine ammonia-lyase, putative, expressed
HORVU2Hr1G038110	AT2G13600.1	Pentatricopeptide repeat (PPR) superfamily protein	LOC_Os02g58330.1	expressed protein
HORVU2Hr1G038330	AT1G05360.1		LOC_Os07g38380.1	transmembrane protein 49, putative, expressed
HORVU2Hr1G038340	#N/A
HORVU2Hr1G038390	#N/A
HORVU2Hr1G038410			LOC_Os07g38360.2	expressed protein
HORVU2Hr1G038400	#N/A
HORVU2Hr1G038440	#N/A
HORVU2Hr1G038450	#N/A
HORVU2Hr1G038460	#N/A
HORVU2Hr1G038430	#N/A
HORVU2Hr1G038470	#N/A
HORVU2Hr1G038480	#N/A
HORVU2Hr1G038550	#N/A
HORVU2Hr1G038570	AT3G63190.1	ribosome recycling factor, chloroplast precursor	LOC_Os07g38300.1	ribosome recycling factor, putative, expressed
HORVU2Hr1G038580	#N/A
HORVU2Hr1G038590	#N/A
HORVU2Hr1G038610	#N/A
HORVU2Hr1G038730	#N/A
HORVU2Hr1G038740	AT3G54820.1	plasma membrane intrinsic protein 2;5	LOC_Os07g26690.1	aquaporin protein, putative, expressed
HORVU2Hr1G038750	#N/A
HORVU2Hr1G038970	#N/A
HORVU2Hr1G038980	AT1G57750.2	cytochrome P450, family 96, subfamily A, polypeptide 15	LOC_Os03g12260.1	cytochrome P450 protein, putative, expressed
HORVU2Hr1G038990	AT5G06860.1	polygalacturonase inhibiting protein 1	LOC_Os07g38130.1	polygalacturonase inhibitor 1 precursor, putative, expressed
HORVU2Hr1G039010	#N/A
HORVU2Hr1G039020	#N/A
HORVU2Hr1G039040	AT5G58130.1	RNA-binding (RRM/RBD/RNP motifs) family protein	LOC_Os02g04560.1	marker Xucw84, putative, expressed
HORVU2Hr1G039670	AT1G52900.1	Toll-Interleukin-Resistance (TIR) domain family protein	LOC_Os07g37950.1	expressed protein
HORVU2Hr1G039730	#N/A
HORVU2Hr1G039740	#N/A
HORVU2Hr1G040700	#N/A
HORVU2Hr1G041000	AT1G61350.1	ARM repeat superfamily protein	LOC_Os07g37350.1	armadillo/beta-catenin repeat family protein, putative, expressed
HORVU2Hr1G041010	#N/A
HORVU2Hr1G041190	#N/A
HORVU2Hr1G041520	#N/A
HORVU2Hr1G042120	#N/A
HORVU2Hr1G042280	AT3G25150.2	Nuclear transport factor 2 (NTF2) family protein with RNA binding (RRM-RBD-RNP motifs) domain	LOC_Os04g30430.1	nuclear transport factor 2, putative, expressed
HORVU2Hr1G043060	#N/A
HORVU2Hr1G043330	AT3G22104.1	Phototropic-responsive NPH3 family protein	LOC_Os07g36230.1	BTBN15 - Bric-a-Brac, Tramtrack, Broad Complex BTB domain with non-phototropic hypocotyl 3 NPH3 and coiled-coil domains, expressed
HORVU2Hr1G043340	#N/A
HORVU2Hr1G043420	#N/A
HORVU2Hr1G043430	#N/A
HORVU2Hr1G043920	AT4G15210.1	beta-amylase 5	LOC_Os07g35880.1	beta-amylase, putative, expressed
HORVU2Hr1G045130	AT5G60620.1	glycerol-3-phosphate acyltransferase 9	LOC_Os07g34730.1	acyltransferase, putative, expressed
HORVU2Hr1G045140	AT3G01160.1		LOC_Os07g34740.1	NUC153 domain containing protein, expressed
HORVU2Hr1G045220	AT5G15170.1	tyrosyl-DNA phosphodiesterase-related	LOC_Os07g34598.1	tyrosyl-DNA phosphodiesterase 1, putative, expressed
HORVU2Hr1G045230	AT2G20830.2	transferases;folic acid binding	LOC_Os07g34610.2	oral cancer overexpressed protein 1, putative, expressed
HORVU2Hr1G045210	#N/A
HORVU2Hr1G045290	#N/A
HORVU2Hr1G045300	#N/A
HORVU2Hr1G045330	AT1G11545.1	xyloglucan endotransglucosylase/hydrolase 8	LOC_Os07g34580.1	glycosyl hydrolases family 16, putative, expressed
HORVU2Hr1G046310	AT3G50940.1	P-loop containing nucleoside triphosphate hydrolases superfamily protein	LOC_Os07g33390.1	BCS1 protein, putative, expressed
HORVU2Hr1G046320	#N/A
HORVU2Hr1G046420	AT3G21690.1	MATE efflux family protein	LOC_Os07g33310.1	MATE efflux family protein, putative, expressed
HORVU2Hr1G046740	AT2G32415.1	Polynucleotidyl transferase, ribonuclease H fold protein with HRDC domain	LOC_Os07g32890.1	3\'-5\' exonuclease, putative, expressed
HORVU2Hr1G046730	#N/A
HORVU2Hr1G046750	#N/A
HORVU2Hr1G047110	#N/A
HORVU2Hr1G047100	#N/A
HORVU2Hr1G047260	AT1G76160.1	SKU5 similar 5	LOC_Os07g32660.1	monocopper oxidase, putative, expressed
HORVU2Hr1G047270	#N/A
HORVU2Hr1G047280	#N/A
HORVU2Hr1G047290	#N/A
HORVU2Hr1G047700	AT3G04710.3	ankyrin repeat family protein	LOC_Os05g01310.2	ankyrin repeat family protein, putative, expressed
HORVU2Hr1G047750			LOC_Os07g32510.1	dof zinc finger domain containing protein, putative, expressed
HORVU2Hr1G048220	AT4G21570.1	Protein of unknown function (DUF300)	LOC_Os07g32230.1	domain of unknown function domain containing protein, expressed
HORVU2Hr1G048230	#N/A
HORVU2Hr1G050790	AT1G02120.1	GRAM domain family protein	LOC_Os07g30940.1	expressed protein
HORVU2Hr1G050820	ATMG01250.1	RNA-directed DNA polymerase (reverse transcriptase)	LOC_Os09g39630.1	conserved hypothetical protein
HORVU2Hr1G050830			LOC_Os10g39250.1	retrotransposon protein, putative, unclassified
HORVU2Hr1G050840	#N/A
HORVU2Hr1G052270	#N/A
HORVU2Hr1G053620	#N/A
HORVU2Hr1G053630	#N/A
HORVU2Hr1G053660	#N/A
HORVU2Hr1G053640	#N/A
HORVU2Hr1G053650	#N/A
HORVU2Hr1G054060			LOC_Os08g09890.1	expressed protein
HORVU2Hr1G054050	#N/A
HORVU2Hr1G054100	AT4G22140.2	PHD finger family protein / bromo-adjacent homology (BAH) domain-containing protein	LOC_Os07g08880.1	ES43 protein, putative, expressed
HORVU2Hr1G054160	#N/A
HORVU2Hr1G058520	#N/A
HORVU2Hr1G058850	AT2G41900.1	CCCH-type zinc finger protein with ARM repeat domain	LOC_Os07g38090.1	zinc finger family protein, putative, expressed
HORVU2Hr1G059930	#N/A
HORVU2Hr1G059920	#N/A
HORVU2Hr1G060300	AT4G15660.1	Thioredoxin superfamily protein	LOC_Os07g05630.1	OsGrx_C10 - glutaredoxin subgroup III, expressed
HORVU2Hr1G060890	AT2G31160.1	Protein of unknown function (DUF640)	LOC_Os02g56610.1	DUF640 domain containing protein, putative, expressed
HORVU2Hr1G061320	AT4G08150.1	KNOTTED-like from Arabidopsis thaliana	LOC_Os07g03770.1	Homeobox domain containing protein, expressed
HORVU2Hr1G061370	#N/A
HORVU2Hr1G061380	AT1G58470.1	RNA-binding protein 1	LOC_Os07g03240.1	RNA recognition motif containing protein, putative, expressed
HORVU2Hr1G061400	#N/A
HORVU2Hr1G061430	AT4G37750.1	Integrase-type DNA-binding superfamily protein	LOC_Os07g03250.1	AP2-like ethylene-responsive transcription factor PLETHORA 2, putative, expressed
HORVU2Hr1G061440	AT4G37750.1	Integrase-type DNA-binding superfamily protein	LOC_Os03g56050.1	AP2-like ethylene-responsive transcription factor AINTEGUMENTA, putative, expressed
HORVU2Hr1G061450	AT4G37750.1	Integrase-type DNA-binding superfamily protein	LOC_Os03g56050.1	AP2-like ethylene-responsive transcription factor AINTEGUMENTA, putative, expressed
HORVU2Hr1G061460	#N/A
HORVU2Hr1G061760	#N/A
HORVU2Hr1G062280			LOC_Os10g21190.1	expressed protein
HORVU2Hr1G062680	AT2G03500.1	Homeodomain-like superfamily protein	LOC_Os07g02800.2	MYB family transcription factor, putative, expressed
HORVU2Hr1G062670	AT2G03500.1	Homeodomain-like superfamily protein	LOC_Os07g02800.2	MYB family transcription factor, putative, expressed
HORVU2Hr1G063630	AT1G13900.1	Purple acid phosphatases superfamily protein	LOC_Os07g02090.1	Ser/Thr protein phosphatase family protein, putative, expressed
HORVU2Hr1G063640	AT1G13900.1	Purple acid phosphatases superfamily protein	LOC_Os07g02090.1	Ser/Thr protein phosphatase family protein, putative, expressed
HORVU2Hr1G063800	AT1G69120.1	K-box region and MADS-box transcription factor family protein	LOC_Os07g01820.2	OsMADS15 - MADS-box family gene with MIKCc type-box, expressed
HORVU2Hr1G063820	AT1G74160.1		LOC_Os07g01860.1	expressed protein
HORVU2Hr1G064550	AT3G20330.1	PYRIMIDINE B	LOC_Os08g15030.1	aspartate carbamoyltransferase, putative, expressed
HORVU2Hr1G064580	#N/A
HORVU2Hr1G064610	AT4G21790.1	tobamovirus multiplication 1	LOC_Os03g36790.1	tobamovirus multiplication protein, putative, expressed
HORVU2Hr1G064730	AT1G11700.1	Protein of unknown function, DUF584	LOC_Os07g33270.1	DUF584 domain containing protein, putative, expressed
HORVU2Hr1G065820	AT3G18180.1	Glycosyltransferase family 61 protein	LOC_Os03g37010.3	glycosyltransferase, putative, expressed
HORVU2Hr1G065840	AT4G29920.1	Double Clp-N motif-containing P-loop nucleoside triphosphate hydrolases superfamily protein	LOC_Os04g23220.1	expressed protein
HORVU2Hr1G065850	#N/A
HORVU2Hr1G065870	#N/A
HORVU2Hr1G065880	AT4G29920.1	Double Clp-N motif-containing P-loop nucleoside triphosphate hydrolases superfamily protein	LOC_Os04g23220.1	expressed protein
HORVU2Hr1G065890	#N/A
HORVU2Hr1G066050			LOC_Os04g41490.1	DNA-directed RNA polymerase III subunit RPC1, putative, expressed
HORVU2Hr1G066080	AT3G02550.1	LOB domain-containing protein 41	LOC_Os01g32770.1	DUF260 domain containing protein, putative, expressed
HORVU2Hr1G066430	#N/A
HORVU2Hr1G066480	AT1G71100.1	Ribose 5-phosphate isomerase, type A protein	LOC_Os04g24140.1	ribose-5-phosphate isomerase A, putative, expressed
HORVU2Hr1G066470	#N/A
HORVU2Hr1G067320	AT3G04240.1	Tetratricopeptide repeat (TPR)-like superfamily protein	LOC_Os01g68680.1	tetratricopeptide repeat domain containing protein, expressed
HORVU2Hr1G067330	AT2G31980.1	PHYTOCYSTATIN 2	LOC_Os04g28250.1	cysteine proteinase inhibitor precursor, putative, expressed
HORVU2Hr1G067830	#N/A
HORVU2Hr1G067820	#N/A
HORVU2Hr1G068060			LOC_Os04g45990.1	histone-lysine N-methyltransferase, putative, expressed
HORVU2Hr1G068070	#N/A
HORVU2Hr1G068170	AT3G25120.1	Mitochondrial import inner membrane translocase subunit Tim17/Tim22/Tim23 family protein	LOC_Os04g30740.1	mitochondrial import inner membrane translocase subunit Tim17, putative, expressed
HORVU2Hr1G068190	#N/A
HORVU2Hr1G069440	AT1G67340.1	HCP-like superfamily protein with MYND-type zinc finger	LOC_Os04g31610.1	OsFBO3 - F-box and other domain containing protein, expressed
HORVU2Hr1G069470	AT5G51300.1	splicing factor-related	LOC_Os04g31620.1	retrotransposon protein, putative, unclassified, expressed
HORVU2Hr1G069490	AT5G51300.1	splicing factor-related	LOC_Os04g31620.1	retrotransposon protein, putative, unclassified, expressed
HORVU2Hr1G069480	#N/A
HORVU2Hr1G069910	AT2G37770.2	NAD(P)-linked oxidoreductase superfamily protein	LOC_Os01g62870.1	oxidoreductase, aldo/keto reductase family protein, putative, expressed
HORVU2Hr1G069920	#N/A
HORVU2Hr1G069950	AT1G67310.1	Calmodulin-binding transcription activator protein with CG-1 and Ankyrin domains	LOC_Os04g31900.1	calmodulin-binding transcription activator 4, putative, expressed
HORVU2Hr1G070090	AT3G55410.1	2-oxoglutarate dehydrogenase, E1 component	LOC_Os04g32020.1	2-oxoglutarate dehydrogenase E1 component, mitochondrial precursor, putative, expressed
HORVU2Hr1G070140	AT5G63530.1	farnesylated protein 3	LOC_Os02g30650.1	heavy metal-associated domain containing protein, expressed
HORVU2Hr1G070160	AT5G63530.1	farnesylated protein 3	LOC_Os02g30650.1	heavy metal-associated domain containing protein, expressed
HORVU2Hr1G070270	#N/A
HORVU2Hr1G070300	AT3G27020.1	YELLOW STRIPE like 6	LOC_Os04g32050.1	transposon protein, putative, unclassified, expressed
HORVU2Hr1G070490
HORVU2Hr1G070510	ATCG01230.1	ribosomal protein S12B	LOC_Os12g34062.1	mitochondrial ribosomal protein S12, putative, expressed
HORVU2Hr1G070500	#N/A
HORVU2Hr1G070800	AT3G26810.1	auxin signaling F-box 2	LOC_Os04g32460.1	OsFBL16 - F-box domain and LRR containing protein, expressed
HORVU2Hr1G070810	#N/A
HORVU2Hr1G070880	AT5G13220.1	jasmonate-zim-domain protein 10	LOC_Os04g32480.1	zinc-finger protein, putative, expressed
HORVU2Hr1G070890	AT5G23690.1	Polynucleotide adenylyltransferase family protein	LOC_Os04g32490.2	tRNA nucleotidyltransferase/polyA polymerase family protein, putative, expressed
HORVU2Hr1G070940	AT5G13250.1	RING finger protein	LOC_Os04g32510.1	expressed protein
HORVU2Hr1G071360	#N/A
HORVU2Hr1G071370	#N/A
HORVU2Hr1G071730	#N/A
HORVU2Hr1G071750			LOC_Os04g33030.1	protein binding protein, putative, expressed
HORVU2Hr1G071740	#N/A
HORVU2Hr1G071780	AT3G12920.1	SBP (S-ribonuclease binding protein) family protein	LOC_Os04g33030.1	protein binding protein, putative, expressed
HORVU2Hr1G071880	#N/A
HORVU2Hr1G072210	AT1G08250.1	arogenate dehydratase 6	LOC_Os04g33390.1	prephenate dehydratase domain containing protein, expressed
HORVU2Hr1G072460	AT1G13570.1	F-box/RNI-like superfamily protein	LOC_Os04g33400.1	OsFBLD2 - F-box, LRR and FBD domain containing protein, expressed
HORVU2Hr1G072580	AT3G52890.1	KCBP-interacting protein kinase	LOC_Os12g29580.1	AGC_PVPK_like_kin82y.19 - ACG kinases include homologs to PKA, PKG and PKC, expressed
HORVU2Hr1G072590	AT5G22510.1	alkaline/neutral invertase	LOC_Os04g33490.1	neutral/alkaline invertase, putative, expressed
HORVU2Hr1G072750	AT2G27550.1	centroradialis	LOC_Os04g33570.1	RCN4 Centroradialis-like1 homologous to TFL1 gene; contains Pfam profile PF01161: Phosphatidylethanolamine-binding protein, expressed
HORVU2Hr1G072930	#N/A
HORVU2Hr1G072920	#N/A
HORVU2Hr1G072940	#N/A
HORVU2Hr1G072950	#N/A
HORVU2Hr1G072960	#N/A
HORVU2Hr1G072970	#N/A
HORVU2Hr1G072990			LOC_Os09g01000.1	expressed protein
HORVU2Hr1G072980	#N/A
HORVU2Hr1G073000	#N/A
HORVU2Hr1G073010	#N/A
HORVU2Hr1G073770	#N/A
HORVU2Hr1G073780	AT3G52490.1	Double Clp-N motif-containing P-loop nucleoside triphosphate hydrolases superfamily protein	LOC_Os04g33980.1	transposon protein, putative, Mutator sub-class, expressed
HORVU2Hr1G074000	#N/A
HORVU2Hr1G074010	#N/A
HORVU2Hr1G074160	#N/A
HORVU2Hr1G074190	#N/A
HORVU2Hr1G074180	#N/A
HORVU2Hr1G074670			LOC_Os02g33790.1	expressed protein
HORVU2Hr1G074650	#N/A
HORVU2Hr1G074660	#N/A
HORVU2Hr1G075090
HORVU2Hr1G075230	AT5G67360.1	Subtilase family protein	LOC_Os04g35140.1	OsSub41 - Putative Subtilisin homologue, expressed
HORVU2Hr1G075690	AT4G09510.1	cytosolic invertase 2	LOC_Os04g35280.1	neutral/alkaline invertase, putative, expressed
HORVU2Hr1G075950	AT1G75240.1	homeobox protein 33	LOC_Os04g35500.1	ZF-HD protein dimerisation region containing protein, expressed
HORVU2Hr1G076180	AT5G63860.1	Regulator of chromosome condensation (RCC1) family protein	LOC_Os04g35570.1	Regulator of chromosome condensation domain containing protein, expressed
HORVU2Hr1G076470	AT5G64660.1	CYS, MET, PRO, and GLY protein 2	LOC_Os04g35680.1	U-box domain containing protein, expressed
HORVU2Hr1G076460	#N/A
HORVU2Hr1G076800	#N/A
HORVU2Hr1G076870	AT1G33970.4	P-loop containing nucleoside triphosphate hydrolases superfamily protein	LOC_Os04g36030.1	AIG1, putative, expressed
HORVU2Hr1G076880	AT1G59740.1	Major facilitator superfamily protein	LOC_Os04g36040.1	peptide transporter PTR2, putative, expressed
HORVU2Hr1G076910	AT5G08500.1	Transmembrane CLPTM1 family protein	LOC_Os04g36050.1	cleft lip and palate transmembrane protein 1, putative, expressed
HORVU2Hr1G076900	#N/A
HORVU2Hr1G076930	#N/A
HORVU2Hr1G077000			LOC_Os04g36070.1	OsRR1 type-A response regulator, expressed
HORVU2Hr1G077010	AT2G23390.1		LOC_Os04g36062.1	expressed protein
HORVU2Hr1G077080	AT5G49890.1	chloride channel C	ChrSy.fgenesh.mRNA.37	expressed protein
HORVU2Hr1G077230	AT4G10000.2	Thioredoxin family protein	LOC_Os08g44400.1	glutathione S-transferase, N-terminal domain containing protein, expressed
HORVU2Hr1G077340	AT1G10240.1	FAR1-related sequence 11	LOC_Os04g28580.1	transposon protein, putative, unclassified, expressed
HORVU2Hr1G077350	AT1G76320.1	FAR1-related sequence 4	LOC_Os11g17430.1	retrotransposon protein, putative, unclassified, expressed
HORVU2Hr1G077390			LOC_Os02g42230.1	RPA2B - Putative single-stranded DNA binding complex subunit 2, expressed
HORVU2Hr1G077400	#N/A
HORVU2Hr1G077510	#N/A
HORVU2Hr1G078230	#N/A
HORVU2Hr1G078240	#N/A
HORVU2Hr1G078510	AT1G72520.1	PLAT/LH2 domain-containing lipoxygenase family protein	LOC_Os03g08220.1	lipoxygenase protein, putative, expressed
HORVU2Hr1G078520	#N/A
HORVU2Hr1G078840	AT5G67030.1	zeaxanthin epoxidase (ZEP) (ABA1)	LOC_Os04g37619.1	zeaxanthin epoxidase, chloroplast precursor, putative, expressed
HORVU2Hr1G078830	#N/A
HORVU2Hr1G078850	#N/A
HORVU2Hr1G078890	AT4G37030.1		LOC_Os04g37670.1	steroid nuclear receptor, ligand-binding, putative, expressed
HORVU2Hr1G079200	AT1G34750.1	Protein phosphatase 2C family protein	LOC_Os04g37904.1	protein phosphatase 2C, putative, expressed
HORVU2Hr1G079560	AT4G40030.2	Histone superfamily protein	LOC_Os03g27310.1	histone H3, putative, expressed
HORVU2Hr1G080000	#N/A
HORVU2Hr1G080040	ATCG00680.1	photosystem II reaction center protein B	LOC_Os10g21310.1	photosystem II P680 chlorophyll A apoprotein, putative, expressed
HORVU2Hr1G080020
HORVU2Hr1G080200	AT3G28860.1	ATP binding cassette subfamily B19	LOC_Os04g38570.1	multidrug resistance protein, putative, expressed
HORVU2Hr1G080240	AT4G05190.1	kinesin 5	LOC_Os04g53760.2	kinesin motor domain containing protein, putative, expressed
HORVU2Hr1G080260	AT3G01440.1	PsbQ-like 1	LOC_Os07g01480.1	oxygen evolving enhancer protein 3 domain containing protein, expressed
HORVU2Hr1G080470	#N/A
HORVU2Hr1G080490	AT3G57230.1	AGAMOUS-like 16	LOC_Os02g36924.1	OsMADS27 - MADS-box family gene with MIKCc type-box, expressed
HORVU2Hr1G080540	#N/A
HORVU2Hr1G080510	#N/A
HORVU2Hr1G080970	AT3G48170.1	aldehyde dehydrogenase 10A9	LOC_Os04g39020.1	aldehyde dehydrogenase, putative, expressed
HORVU2Hr1G080960	#N/A
HORVU2Hr1G081110	#N/A
HORVU2Hr1G081100	#N/A
HORVU2Hr1G081370	AT5G08170.1	porphyromonas-type peptidyl-arginine deiminase family protein	LOC_Os04g39210.1	agmatine deiminase, putative, expressed
HORVU2Hr1G081740	AT4G02840.2	Small nuclear ribonucleoprotein family protein	LOC_Os04g39444.1	LSM domain containing protein, expressed
HORVU2Hr1G081750	AT4G35860.2	GTP-binding 2	LOC_Os02g37420.1	ras-related protein, putative, expressed
HORVU2Hr1G081910	AT1G67340.1	HCP-like superfamily protein with MYND-type zinc finger	LOC_Os01g69270.1	OsFBO2 - F-box and other domain containing protein, expressed
HORVU2Hr1G081950	AT5G06940.1	Leucine-rich repeat receptor-like protein kinase family protein	LOC_Os04g39650.1	receptor protein kinase CLAVATA1 precursor, putative, expressed
HORVU2Hr1G082440	AT2G42490.1	Copper amine oxidase family protein	LOC_Os04g40040.1	copper methylamine oxidase precursor, putative, expressed
HORVU2Hr1G082930	#N/A
HORVU2Hr1G083090	AT1G24530.1	Transducin/WD40 repeat-like superfamily protein	LOC_Os04g40560.1	WD domain, G-beta repeat domain containing protein, expressed
HORVU2Hr1G083340	AT5G45190.2	Cyclin family protein	LOC_Os11g05850.2	cyclin-T1-3, putative, expressed
HORVU2Hr1G083330	#N/A
HORVU2Hr1G083410	AT5G63160.1	BTB and TAZ domain protein 1	LOC_Os04g40630.1	BTBZ4 - Bric-a-Brac, Tramtrack, Broad Complex BTB domain with TAZ zinc finger and Calmodulin-binding domains, expressed
HORVU2Hr1G083430	AT3G48360.1	BTB and TAZ domain protein 2	LOC_Os04g40630.1	BTBZ4 - Bric-a-Brac, Tramtrack, Broad Complex BTB domain with TAZ zinc finger and Calmodulin-binding domains, expressed
HORVU2Hr1G083420	#N/A
HORVU2Hr1G083560	AT4G24790.1	AAA-type ATPase family protein	LOC_Os08g02670.1	ATP binding protein, putative, expressed
HORVU2Hr1G084110	AT1G27880.1	DEAD/DEAH box RNA helicase family protein	LOC_Os04g40970.1	DEAD-box ATP-dependent RNA helicase, putative, expressed
HORVU2Hr1G084120	AT1G67600.1	Acid phosphatase/vanadium-dependent haloperoxidase-related protein	LOC_Os04g40980.1	Divergent PAP2 family domain containing protein, expressed
HORVU2Hr1G084260	AT1G27190.1	Leucine-rich repeat protein kinase family protein	LOC_Os04g41030.1	inactive receptor kinase At1g27190 precursor, putative, expressed
HORVU2Hr1G084570	#N/A
HORVU2Hr1G084580	#N/A
HORVU2Hr1G084600	AT1G06710.1	Tetratricopeptide repeat (TPR)-like superfamily protein	LOC_Os04g41140.1	PPR repeat containing protein, expressed
HORVU2Hr1G084590	AT5G43050.1	Protein of unknown function (DUF565)	LOC_Os04g41150.1	DUF565 domain containing protein, putative, expressed
HORVU2Hr1G084670	AT1G67530.2	ARM repeat superfamily protein	LOC_Os04g41250.1	armadillo/beta-catenin repeat family protein, putative, expressed
HORVU2Hr1G084700	AT5G14230.1		LOC_Os04g41280.1	ankyrin repeat domain containing protein, expressed
HORVU2Hr1G084860			LOC_Os10g27370.1	transposon protein, putative, Pong sub-class, expressed
HORVU2Hr1G084830	#N/A
HORVU2Hr1G084850	#N/A
HORVU2Hr1G084840	#N/A
HORVU2Hr1G084890	AT1G05710.1	basic helix-loop-helix (bHLH) DNA-binding superfamily protein	LOC_Os04g41570.1	ethylene-responsive protein related, putative, expressed
HORVU2Hr1G084880	#N/A
HORVU2Hr1G084910	AT1G05710.4	basic helix-loop-helix (bHLH) DNA-binding superfamily protein	LOC_Os04g41570.2	ethylene-responsive protein related, putative, expressed
HORVU2Hr1G084900			LOC_Os10g27370.1	transposon protein, putative, Pong sub-class, expressed
HORVU2Hr1G085560	#N/A
HORVU2Hr1G085570	AT3G07570.1	Cytochrome b561/ferric reductase transmembrane with DOMON related domain	LOC_Os04g41810.1	expressed protein
HORVU2Hr1G085610			LOC_Os04g41860.1	expressed protein
HORVU2Hr1G085620	#N/A
HORVU2Hr1G085910	AT3G02380.1	CONSTANS-like 2	LOC_Os04g42020.1	CCT/B-box zinc finger protein, putative, expressed
HORVU2Hr1G086120	#N/A
HORVU2Hr1G086130	#N/A
HORVU2Hr1G086140	AT3G25570.2	Adenosylmethionine decarboxylase family protein	LOC_Os04g42095.1	S-adenosyl-l-methionine decarboxylase leader peptide, putative, expressed
HORVU2Hr1G086160	AT2G24800.1	Peroxidase superfamily protein	LOC_Os04g42100.1	retrotransposon protein, putative, unclassified, expressed
HORVU2Hr1G086530	ATMG00510.1	NADH dehydrogenase subunit 7	LOC_Os12g33958.1	NADH-ubiquinone oxidoreductase 49 kDa subunit, putative, expressed
HORVU2Hr1G086550	ATMG00830.1	cytochrome C biogenesis 382
HORVU2Hr1G086560	ATMG00520.1	Intron maturase, type II family protein	LOC_Os12g33956.1	maturase, putative, expressed
HORVU2Hr1G086620	AT3G11980.1	Jojoba acyl CoA reductase-related male sterility protein	LOC_Os03g07140.1	male sterility protein, putative, expressed
HORVU2Hr1G086630	#N/A
HORVU2Hr1G086640	#N/A
HORVU2Hr1G086660	#N/A
HORVU2Hr1G086670			LOC_Os12g23620.1	expressed protein
HORVU2Hr1G086950	AT4G32060.1	calcium-binding EF hand family protein	LOC_Os04g42430.2	EF hand family protein, putative, expressed
HORVU2Hr1G086940	#N/A
HORVU2Hr1G086980	AT1G15740.1	Leucine-rich repeat family protein	LOC_Os04g42470.3	regulatory subunit, putative, expressed
HORVU2Hr1G087400	AT2G43180.1	Phosphoenolpyruvate carboxylase family protein	LOC_Os04g42580.1	carboxyvinyl-carboxyphosphonate phosphorylmutase, putative, expressed
HORVU2Hr1G087420	#N/A
HORVU2Hr1G087430	#N/A
HORVU2Hr1G087580	AT5G63930.1	Leucine-rich repeat protein kinase family protein	LOC_Os04g42700.1	receptor-like protein kinase precursor, putative, expressed
HORVU2Hr1G087570	#N/A
HORVU2Hr1G087630	AT4G28760.2	Protein of unknown function (DUF3741)	LOC_Os04g42770.3	expressed protein
HORVU2Hr1G087810	AT2G20190.1	CLIP-associated protein	LOC_Os04g42840.1	HEAT repeat family protein, putative, expressed
HORVU2Hr1G087830	AT3G04290.1	Li-tolerant lipase 1	LOC_Os04g42860.1	GDSL-like lipase/acylhydrolase, putative, expressed
HORVU2Hr1G087850	#N/A
HORVU2Hr1G087860	AT5G63010.1	Transducin/WD40 repeat-like superfamily protein	LOC_Os04g42880.1	WD domain, G-beta repeat domain containing protein, expressed
HORVU2Hr1G087870	#N/A
HORVU2Hr1G088340	#N/A
HORVU2Hr1G089120	#N/A
HORVU2Hr1G089190	AT1G07090.1	Protein of unknown function (DUF640)	LOC_Os02g41460.1	DUF640 domain containing protein, putative, expressed
HORVU2Hr1G089260	#N/A
HORVU2Hr1G089270			LOC_Os04g32000.2	expressed protein
HORVU2Hr1G089280			LOC_Os11g05710.1	expressed protein
HORVU2Hr1G089340	AT3G04530.1	phosphoenolpyruvate carboxylase kinase 2	LOC_Os02g41580.1	CAMK_CAMK_like.14 - CAMK includes calcium/calmodulin depedent protein kinases, expressed
HORVU2Hr1G089350	AT3G04530.1	phosphoenolpyruvate carboxylase kinase 2	LOC_Os04g43710.1	CAMK_CAMK_like.3 - CAMK includes calcium/calmodulin depedent protein kinases, expressed
HORVU2Hr1G089370	#N/A
HORVU2Hr1G089670	AT2G28350.1	auxin response factor 10	LOC_Os04g43910.1	auxin response factor, putative, expressed
HORVU2Hr1G089800	#N/A
HORVU2Hr1G090110	AT2G39260.1	binding;RNA binding	LOC_Os02g42040.1	MIF4G domain containing protein, putative, expressed
HORVU2Hr1G090150	#N/A
HORVU2Hr1G090160	#N/A
HORVU2Hr1G090410	AT3G22250.1	UDP-Glycosyltransferase superfamily protein	LOC_Os04g44354.1	UDP-glucoronosyl and UDP-glucosyl transferase domain containing protein, expressed
HORVU2Hr1G090420	#N/A
HORVU2Hr1G090490	AT5G08260.1	serine carboxypeptidase-like 35	LOC_Os04g44410.1	OsSCP25 - Putative Serine Carboxypeptidase homologue, expressed
HORVU2Hr1G090610	AT5G64500.1	Major facilitator superfamily protein	LOC_Os04g44430.1	transporter, major facilitator family, putative, expressed
HORVU2Hr1G090640	AT5G08330.1	TCP family transcription factor	LOC_Os04g44440.1	TCP family transcription factor, putative, expressed
HORVU2Hr1G090990	#N/A
HORVU2Hr1G091140	#N/A
HORVU2Hr1G091170	AT4G28250.1	expansin B3	LOC_Os02g42650.1	expansin precursor, putative, expressed
HORVU2Hr1G091210	#N/A
HORVU2Hr1G091250	#N/A
HORVU2Hr1G091360	AT2G37710.1	receptor lectin kinase	LOC_Os04g44900.1	lectin-like receptor kinase, putative, expressed
HORVU2Hr1G091350	#N/A
HORVU2Hr1G091630			LOC_Os02g42870.1	MYB family transcription factor, putative, expressed
HORVU2Hr1G091640	#N/A
HORVU2Hr1G092000	AT2G45190.1	Plant-specific transcription factor YABBY family protein	LOC_Os04g45330.1	YABBY domain containing protein, putative, expressed
HORVU2Hr1G092010	AT4G00180.1	Plant-specific transcription factor YABBY family protein	LOC_Os04g45330.1	YABBY domain containing protein, putative, expressed
HORVU2Hr1G092070	AT3G60690.1	SAUR-like auxin-responsive protein family	LOC_Os02g42990.1	OsSAUR11 - Auxin-responsive SAUR gene family member, expressed
HORVU2Hr1G092250	AT4G38950.2	ATP binding microtubule motor family protein	LOC_Os04g45580.1	kinesin motor domain containing protein, expressed
HORVU2Hr1G092260	AT4G02110.1	transcription coactivators	LOC_Os07g49010.1	TOPBP1B - Similar to DNA replication protein TOPBP1 from, expressed
HORVU2Hr1G092420			LOC_Os04g45650.2	expressed protein
HORVU2Hr1G092410	#N/A
HORVU2Hr1G092530	AT4G36250.1	aldehyde dehydrogenase 3F1	LOC_Os04g45720.1	aldehyde dehydrogenase, putative, expressed
HORVU2Hr1G092540	AT4G36250.1	aldehyde dehydrogenase 3F1	LOC_Os04g45720.1	aldehyde dehydrogenase, putative, expressed
HORVU2Hr1G092550	#N/A
HORVU2Hr1G092600	AT2G42680.1	multiprotein bridging factor 1A	LOC_Os08g27850.1	endothelial differentiation-related factor 1, putative, expressed
HORVU2Hr1G092650	AT1G76890.2	Duplicated homeodomain-like superfamily protein	LOC_Os04g45750.2	expressed protein
HORVU2Hr1G092900			LOC_Os04g45940.1	transcription factor like protein, putative, expressed
HORVU2Hr1G092910	#N/A
HORVU2Hr1G092980	#N/A
HORVU2Hr1G092990	#N/A
HORVU2Hr1G093140	AT1G47480.1	alpha/beta-Hydrolases superfamily protein	LOC_Os09g28730.1	gibberellin receptor GID1L2, putative, expressed
HORVU2Hr1G093530			LOC_Os04g12220.1	DUF domain containing protein, expressed
HORVU2Hr1G093570	AT4G17510.1	ubiquitin C-terminal hydrolase 3	LOC_Os04g46190.1	ubiquitin carboxyl-terminal hydrolase, family 1, putative, expressed
HORVU2Hr1G093580	AT2G44830.1	Protein kinase superfamily protein	LOC_Os04g46180.1	AGC_PVPK_like_kin82y.11 - ACG kinases include homologs to PKA, PKG and PKC, expressed
HORVU2Hr1G093670
HORVU2Hr1G093690	AT3G03220.1	expansin A13	LOC_Os04g49410.1	expansin precursor, putative, expressed
HORVU2Hr1G093930			LOC_Os02g45850.1	B3 DNA binding domain containing protein, expressed
HORVU2Hr1G093920	#N/A
HORVU2Hr1G094020	#N/A
HORVU2Hr1G094010	#N/A
HORVU2Hr1G094030	AT3G57870.1	sumo conjugation enzyme 1	LOC_Os04g49130.1	ubiquitin-conjugating enzyme, putative, expressed
HORVU2Hr1G094040	AT1G21450.1	SCARECROW-like 1	LOC_Os04g49110.1	GRAS family transcription factor domain containing protein, expressed
HORVU2Hr1G094050	#N/A
HORVU2Hr1G094060	#N/A
HORVU2Hr1G094090			LOC_Os04g49000.1	zinc finger, C3HC4 type domain containing protein, expressed
HORVU2Hr1G094110	#N/A
HORVU2Hr1G094120	#N/A
HORVU2Hr1G094130	#N/A
HORVU2Hr1G094160	AT5G52570.2	beta-carotene hydroxylase 2	LOC_Os04g48880.1	fatty acid hydroxylase, putative, expressed
HORVU2Hr1G094240	AT3G52525.1	ovate family protein 6	LOC_Os04g48830.1	DUF623 domain containing protein, expressed
HORVU2Hr1G094260	#N/A
HORVU2Hr1G094270	#N/A
HORVU2Hr1G094320	AT2G46710.1	Rho GTPase activating protein with PAK-box/P21-Rho-binding domain	LOC_Os04g48790.1	rhoGAP domain containing protein, expressed
HORVU2Hr1G094330	AT5G41890.1	GDSL-like Lipase/Acylhydrolase superfamily protein	LOC_Os04g48800.1	GDSL-like lipase/acylhydrolase, putative, expressed
HORVU2Hr1G094340			LOC_Os04g48820.1	deoxyribonuclease tatD, putative, expressed
HORVU2Hr1G094360	AT4G36180.1	Leucine-rich receptor-like protein kinase family protein	LOC_Os04g48760.1	leucine-rich repeat family protein, putative, expressed
HORVU2Hr1G094390	AT2G18050.1	histone H1-3	LOC_Os04g18090.1	histone H1, putative, expressed
HORVU2Hr1G094460	AT2G36400.1	growth-regulating factor 3	LOC_Os04g48510.1	growth regulating factor protein, putative, expressed
HORVU2Hr1G094470	AT2G36400.1	growth-regulating factor 3	LOC_Os04g48510.1	growth regulating factor protein, putative, expressed
HORVU2Hr1G094510	AT3G60900.1	FASCICLIN-like arabinogalactan-protein 10	LOC_Os04g48490.1	fasciclin-like arabinogalactan protein, putative, expressed
HORVU2Hr1G094630	AT2G44890.1	cytochrome P450, family 704, subfamily A, polypeptide 1	LOC_Os04g48460.2	cytochrome P450, putative, expressed
HORVU2Hr1G094640	#N/A
HORVU2Hr1G094650	AT1G12520.1	copper chaperone for SOD1	LOC_Os04g48410.1	copper chaperone for superoxide dismutase, putative, expressed
HORVU2Hr1G094660	AT5G51750.1	subtilase 1.3	LOC_Os04g48416.1	OsSub45 - Putative Subtilisin homologue, expressed
HORVU2Hr1G094670	AT5G51750.1	subtilase 1.3	LOC_Os04g48416.1	OsSub45 - Putative Subtilisin homologue, expressed
HORVU2Hr1G094870	AT4G23030.1	MATE efflux family protein	LOC_Os04g48290.1	MATE efflux family protein, putative, expressed
HORVU2Hr1G094880	#N/A
HORVU2Hr1G095100	AT3G63470.1	serine carboxypeptidase-like 40	LOC_Os07g46350.1	OsSCP40 - Putative Serine Carboxypeptidase homologue, expressed
HORVU2Hr1G095130	AT1G12740.2	cytochrome P450, family 87, subfamily A, polypeptide 2	LOC_Os04g48170.1	cytochrome P450, putative, expressed
HORVU2Hr1G095210	AT4G00730.1	Homeobox-leucine zipper family protein / lipid-binding START domain-containing protein	LOC_Os04g48070.2	homeobox and START domains containing protein, putative, expressed
HORVU2Hr1G095280	#N/A
HORVU2Hr1G095290	#N/A
HORVU2Hr1G095380	#N/A
HORVU2Hr1G095370	#N/A
HORVU2Hr1G095390	AT3G61850.4	Dof-type zinc finger DNA-binding family protein	LOC_Os04g47990.2	dof zinc finger domain containing protein, putative, expressed
HORVU2Hr1G095410	AT5G24320.2	Transducin/WD40 repeat-like superfamily protein	LOC_Os04g48010.2	WD-40 repeat family protein, putative, expressed
HORVU2Hr1G095530	AT4G04580.1	Homeodomain-like superfamily protein	LOC_Os04g47890.1	MYB family transcription factor, putative, expressed
HORVU2Hr1G095550	#N/A
HORVU2Hr1G095560	#N/A
HORVU2Hr1G095570	#N/A
HORVU2Hr1G095580	#N/A
HORVU2Hr1G095630	#N/A
HORVU2Hr1G095620	#N/A
HORVU2Hr1G095640	#N/A
HORVU2Hr1G095730	#N/A
HORVU2Hr1G096190	#N/A
HORVU2Hr1G096350	AT1G63700.1	Protein kinase superfamily protein	LOC_Os04g47240.3	STE_MEKK_ste11_MAP3K.17 - STE kinases include homologs to sterile 7, sterile 11 and sterile 20 from yeast, expressed
HORVU2Hr1G096360	AT4G00430.1	plasma membrane intrinsic protein 1;4	LOC_Os02g44630.2	aquaporin protein, putative, expressed
HORVU2Hr1G096430	#N/A
HORVU2Hr1G096540	#N/A
HORVU2Hr1G096550			LOC_Os10g27370.1	transposon protein, putative, Pong sub-class, expressed
HORVU2Hr1G096530	#N/A
HORVU2Hr1G096810	AT1G63650.2	basic helix-loop-helix (bHLH) DNA-binding superfamily protein	LOC_Os04g47080.1	anthocyanin regulatory Lc protein, putative, expressed
HORVU2Hr1G097360	AT3G03490.1	peroxin 19-1	LOC_Os02g44220.1	peroxisomal biogenesis factor 19, putative, expressed
HORVU2Hr1G097380	AT5G47500.1	Pectin lyase-like superfamily protein	LOC_Os04g46740.1	pectinesterase, putative, expressed
HORVU2Hr1G097580	AT5G43270.3	squamosa promoter binding protein-like 2	LOC_Os04g46580.1	OsSPL7 - SBP-box gene family member, expressed
HORVU2Hr1G097590			LOC_Os04g46580.1	OsSPL7 - SBP-box gene family member, expressed
HORVU2Hr1G097610	AT5G43270.1	squamosa promoter binding protein-like 2	LOC_Os04g46580.1	OsSPL7 - SBP-box gene family member, expressed
HORVU2Hr1G097640	AT3G60520.1		LOC_Os04g46600.1	zinc finger protein, putative, expressed
HORVU2Hr1G097650	#N/A
HORVU2Hr1G097670	AT4G00030.1	Plastid-lipid associated protein PAP / fibrillin family protein	LOC_Os04g46610.1	PAP fibrillin family domain containing protein, expressed
HORVU2Hr1G097680	#N/A
HORVU2Hr1G097700	AT3G60520.1		LOC_Os04g46600.1	zinc finger protein, putative, expressed
HORVU2Hr1G097830	#N/A
HORVU2Hr1G097970	#N/A
HORVU2Hr1G098020	AT3G06530.1	ARM repeat superfamily protein	LOC_Os04g46310.1	HEAT repeat family protein, putative, expressed
HORVU2Hr1G098040	AT5G07620.1	Protein kinase superfamily protein	LOC_Os04g46320.1	inactive receptor kinase At2g26730 precursor, putative, expressed
HORVU2Hr1G098230	#N/A
HORVU2Hr1G098240	#N/A
HORVU2Hr1G098310	AT1G79130.1	SAUR-like auxin-responsive protein family	LOC_Os04g52670.1	OsSAUR21 - Auxin-responsive SAUR gene family member, expressed
HORVU2Hr1G098290	AT3G15390.1	silencing defective 5	LOC_Os02g42670.1	DUF1771 domain containing protein, putative, expressed
HORVU2Hr1G098300	#N/A
HORVU2Hr1G098370	#N/A
HORVU2Hr1G098360	#N/A
HORVU2Hr1G098940	AT2G35060.2	K+ uptake permease 11	LOC_Os04g52390.1	potassium transporter, putative, expressed
HORVU2Hr1G099110			LOC_Os08g10340.1	OsFBX278 - F-box domain containing protein, expressed
HORVU2Hr1G099200	AT5G52230.1	methyl-CPG-binding domain protein 13	LOC_Os04g52380.3	methyl-CpG binding domain containing protein, putative, expressed
HORVU2Hr1G099210	AT3G20800.1	Cell differentiation, Rcd1-like protein	LOC_Os07g37790.1	expressed protein
HORVU2Hr1G099290	AT4G20050.1	Pectin lyase-like superfamily protein	LOC_Os04g52320.1	QRT3, putative, expressed
HORVU2Hr1G099300	#N/A
HORVU2Hr1G099310	#N/A
HORVU2Hr1G099330	#N/A
HORVU2Hr1G099340	AT5G41980.1		LOC_Os11g33260.1	retrotransposon protein, putative, unclassified, expressed
HORVU2Hr1G099370
HORVU2Hr1G099460	AT1G30630.1	Coatomer epsilon subunit	LOC_Os04g52270.1	coatomer subunit epsilon, putative, expressed
HORVU2Hr1G099530	AT1G17120.1	cationic amino acid transporter 8	LOC_Os06g34830.1	amino acid permease family protein, putative, expressed
HORVU2Hr1G099580	AT1G64520.1	regulatory particle non-ATPase 12A	LOC_Os07g25420.1	26S proteasome non-ATPase regulatory subunit 8, putative, expressed
HORVU2Hr1G099890	AT3G15210.1	ethylene responsive element binding factor 4	LOC_Os04g52090.1	AP2 domain containing protein, expressed
HORVU2Hr1G100640	AT1G16840.2		LOC_Os04g51770.1	expressed protein
HORVU2Hr1G100660	AT1G16860.1	Ubiquitin-specific protease family C19-related protein	LOC_Os08g13350.1	expressed protein
HORVU2Hr1G100960	AT4G29905.1		LOC_Os04g51680.1	expressed protein
HORVU2Hr1G101040	AT5G57110.1	autoinhibited Ca2+ -ATPase, isoform 8	LOC_Os04g51610.1	calcium-transporting ATPase, plasma membrane-type, putative, expressed
HORVU2Hr1G101100	AT4G31550.1	WRKY DNA-binding protein 11	LOC_Os04g51560.1	WRKY68, expressed
HORVU2Hr1G101110	#N/A
HORVU2Hr1G101130	#N/A
HORVU2Hr1G101470	AT3G22150.1	Tetratricopeptide repeat (TPR)-like superfamily protein	LOC_Os04g51350.1	pentatricopeptide, putative, expressed
HORVU2Hr1G101480	#N/A
HORVU2Hr1G101490	#N/A
HORVU2Hr1G101600	AT2G38250.1	Homeodomain-like superfamily protein	LOC_Os04g51320.1	transcription factor TF2, putative, expressed
HORVU2Hr1G101630	AT5G17520.1	root cap 1 (RCP1)	LOC_Os04g51330.1	maltose excess protein 1-like, chloroplast precursor, putative, expressed
HORVU2Hr1G101750	AT2G35600.1	BREVIS RADIX-like 1	LOC_Os02g47230.1	Disease resistance/zinc finger/chromosome condensation-like region protein, putative, expressed
HORVU2Hr1G101760	AT1G64990.1	GPCR-type G protein 1	LOC_Os04g51180.1	GPR89A, putative, expressed
HORVU2Hr1G101770	#N/A
HORVU2Hr1G101820	#N/A
HORVU2Hr1G102300	AT1G65810.1	P-loop containing nucleoside triphosphate hydrolases superfamily protein	LOC_Os04g49320.1	tRNA-splicing endonuclease positive effector-related, putative, expressed
HORVU2Hr1G102280
HORVU2Hr1G102590	AT5G61850.1	floral meristem identity control protein LEAFY (LFY)	LOC_Os04g51000.1	transcription factor FL, putative, expressed
HORVU2Hr1G102600	#N/A
HORVU2Hr1G102620	AT5G17165.1		LOC_Os04g50970.1	seed specific protein Bn15D1B, putative, expressed
HORVU2Hr1G102630	#N/A
HORVU2Hr1G102740	AT1G30650.1	WRKY DNA-binding protein 14	LOC_Os04g50920.1	WRKY37, expressed
HORVU2Hr1G102840	AT2G38170.3	cation exchanger 1	LOC_Os05g51610.1	sodium/calcium exchanger protein, putative, expressed
HORVU2Hr1G103050	#N/A
HORVU2Hr1G103060	#N/A
HORVU2Hr1G103200	#N/A
HORVU2Hr1G103240	AT4G35900.1	Basic-leucine zipper (bZIP) transcription factor family protein	LOC_Os02g58670.1	bZIP transcription factor domain containing protein, expressed
HORVU2Hr1G103570	AT1G30320.1	Remorin family protein	LOC_Os04g52920.1	remorin family protein, putative, expressed
HORVU2Hr1G103610	AT3G51780.1	BCL-2-associated athanogene 4	LOC_Os04g52890.1	ATBAG1, putative, expressed
HORVU2Hr1G103600	#N/A
HORVU2Hr1G103670	AT5G52060.1	BCL-2-associated athanogene 1	LOC_Os04g52890.1	ATBAG1, putative, expressed
HORVU2Hr1G103680	#N/A
HORVU2Hr1G103690	#N/A
HORVU2Hr1G103710			LOC_Os04g52880.1	expressed protein
HORVU2Hr1G103720	#N/A
HORVU2Hr1G103800	AT5G53045.1		LOC_Os02g20330.1	expressed protein
HORVU2Hr1G103870	#N/A
HORVU2Hr1G103880	AT5G60570.1	Galactose oxidase/kelch repeat superfamily protein	LOC_Os04g52830.2	OsFBK15 - F-box domain and kelch repeat containing protein, expressed
HORVU2Hr1G103890	AT1G16670.1	Protein kinase superfamily protein	LOC_Os04g52840.1	tyrosine protein kinase domain containing protein, putative, expressed
HORVU2Hr1G103930	AT1G56010.2	NAC domain containing protein 1	LOC_Os06g46270.1	no apical meristem protein, putative, expressed
HORVU2Hr1G104590	#N/A
HORVU2Hr1G104600	#N/A
HORVU2Hr1G104660	AT2G22070.1	pentatricopeptide (PPR) repeat-containing protein	LOC_Os04g49520.1	pentatricopeptide repeat protein PPR868-14, putative, expressed
HORVU2Hr1G104650	#N/A
HORVU2Hr1G104690	AT5G06740.1	Concanavalin A-like lectin protein kinase family protein	LOC_Os04g49460.1	protein kinase domain containing protein, expressed
HORVU2Hr1G104670	AT5G07900.1	Mitochondrial transcription termination factor family protein	LOC_Os06g12100.1	mTERF family protein, expressed
HORVU2Hr1G104680	AT1G71697.1	choline kinase 1	LOC_Os01g51920.1	phosphotransferase, putative, expressed
HORVU2Hr1G104710	#N/A
HORVU2Hr1G104930	AT5G47060.1	Protein of unknown function (DUF581)	LOC_Os04g49620.1	DUF581 domain containing protein, expressed
HORVU2Hr1G104950			LOC_Os04g49650.1	DUF581 domain containing protein, expressed
HORVU2Hr1G104960	AT5G47060.1	Protein of unknown function (DUF581)	LOC_Os04g49660.1	DUF581 domain containing protein, expressed
HORVU2Hr1G105000	#N/A
HORVU2Hr1G105010	AT4G17670.1	Protein of unknown function (DUF581)	LOC_Os04g49670.1	DUF581 domain containing protein, expressed
HORVU2Hr1G105020	#N/A
HORVU2Hr1G105090	AT4G17670.1	Protein of unknown function (DUF581)	LOC_Os04g49670.1	DUF581 domain containing protein, expressed
HORVU2Hr1G105100	#N/A
HORVU2Hr1G105110	#N/A
HORVU2Hr1G105130	#N/A
HORVU2Hr1G105140	AT5G47060.1	Protein of unknown function (DUF581)	LOC_Os04g49670.1	DUF581 domain containing protein, expressed
HORVU2Hr1G105520	AT3G17668.1	DnaJ/Hsp40 cysteine-rich domain superfamily protein	LOC_Os04g49940.1	expressed protein
HORVU2Hr1G105960	AT1G72210.1	basic helix-loop-helix (bHLH) DNA-binding superfamily protein	LOC_Os02g46560.1	helix-loop-helix DNA-binding protein, putative, expressed
HORVU2Hr1G105950	#N/A
HORVU2Hr1G106020	AT4G17900.1	PLATZ transcription factor family protein	LOC_Os04g50120.1	zinc-binding protein, putative, expressed
HORVU2Hr1G106040	#N/A
HORVU2Hr1G106080	AT5G16730.1	Plant protein of unknown function (DUF827)	LOC_Os04g50204.1	protein transport protein-related, putative, expressed
HORVU2Hr1G106090			LOC_Os04g50208.2	phosphoenolpyruvate carboxykinase, putative, expressed
HORVU2Hr1G106100	AT4G17790.1	SNARE associated Golgi protein family	LOC_Os04g50216.1	SNARE associated Golgi protein, putative, expressed
HORVU2Hr1G106400	AT1G79180.1	myb domain protein 63	LOC_Os04g50770.1	MYB family transcription factor, putative, expressed
HORVU2Hr1G106410	AT1G11720.2	starch synthase 3	LOC_Os04g53310.1	soluble starch synthase 3, chloroplast precursor, putative, expressed
HORVU2Hr1G106480	AT3G20490.1		LOC_Os04g53360.1	expressed protein
HORVU2Hr1G106490	AT1G68000.1	phosphatidylinositol synthase 1	LOC_Os02g03110.2	CDP-alcohol phosphatidyltransferase, putative, expressed
HORVU2Hr1G106500	#N/A
HORVU2Hr1G106520			LOC_Os04g53360.1	expressed protein
HORVU2Hr1G107560	AT5G43990.5	SET-domain containing protein lysine methyltransferase family protein	LOC_Os02g40770.1	SET domain containing protein, expressed
HORVU2Hr1G107580	AT3G20720.2		LOC_Os04g53670.1	expressed protein
HORVU2Hr1G107570	#N/A
HORVU2Hr1G108040	#N/A
HORVU2Hr1G108330	AT4G15550.1	indole-3-acetate beta-D-glucosyltransferase	LOC_Os11g04860.1	anthocyanin 5-O-glucosyltransferase, putative, expressed
HORVU2Hr1G108320	AT3G26410.1	methyltransferases;nucleic acid binding	LOC_Os02g35060.1	RNA methyltransferase protein, putative, expressed
HORVU2Hr1G108350	AT2G35460.1	Late embryogenesis abundant (LEA) hydroxyproline-rich glycoprotein family	LOC_Os07g14700.1	harpin-induced protein 1 domain containing protein, expressed
HORVU2Hr1G108420			LOC_Os04g53950.1	glycosyl hydrolases family 16 protein, protein, expressed
HORVU2Hr1G108430	#N/A
HORVU2Hr1G108440	#N/A
HORVU2Hr1G109030	AT4G22360.1	SWIB complex BAF60b domain-containing protein	LOC_Os04g56980.1	SWIB/MDM2 domain containing protein, expressed
HORVU2Hr1G109120	AT3G13790.1	Glycosyl hydrolases family 32 protein	LOC_Os09g08072.1	glycosyl hydrolases, putative, expressed
HORVU2Hr1G109370	AT4G13940.1	S-adenosyl-L-homocysteine hydrolase	LOC_Os11g26850.2	erythronate-4-phosphate dehydrogenase, putative, expressed
HORVU2Hr1G109650	AT1G19850.1	Transcriptional factor B3 family protein / auxin-responsive factor AUX/IAA-related	LOC_Os04g56850.1	auxin response factor, putative, expressed
HORVU2Hr1G109660	AT2G18040.1	peptidylprolyl cis/trans isomerase, NIMA-interacting 1	LOC_Os04g56800.1	peptidyl-prolyl cis-trans isomerase, putative, expressed
HORVU2Hr1G109750	AT3G07860.1	Ubiquitin-like superfamily protein
HORVU2Hr1G109740	AT1G19860.1	Zinc finger C-x8-C-x5-C-x3-H type family protein	LOC_Os04g56750.1	zinc finger C-x8-C-x5-C-x3-H type family protein, expressed
HORVU2Hr1G109760	AT2G30000.1	PHF5-like protein	LOC_Os04g56760.1	PHF5-like protein domain containing protein, expressed
HORVU2Hr1G109770	#N/A
HORVU2Hr1G110120	AT4G13940.1	S-adenosyl-L-homocysteine hydrolase	LOC_Os11g26850.2	erythronate-4-phosphate dehydrogenase, putative, expressed
HORVU2Hr1G110450	AT2G13770.1
HORVU2Hr1G110460	AT5G10990.1	SAUR-like auxin-responsive protein family	LOC_Os04g56680.1	OsSAUR22 - Auxin-responsive SAUR gene family member, expressed
HORVU2Hr1G110500	AT2G17770.2	basic region/leucine zipper motif 27	LOC_Os08g36790.1	bZIP transcription factor, putative, expressed
HORVU2Hr1G110540	AT2G25680.1	molybdate transporter 1	LOC_Os01g45830.1	sulfate transporter, putative, expressed
HORVU2Hr1G110530	#N/A
HORVU2Hr1G111190	#N/A
HORVU2Hr1G111610	AT4G37520.1	Peroxidase superfamily protein	LOC_Os04g56180.1	peroxidase precursor, putative, expressed
HORVU2Hr1G111640	AT4G30190.1	H(+)-ATPase 2	LOC_Os04g56160.1	plasma membrane ATPase, putative, expressed
HORVU2Hr1G111680	AT5G25190.1	Integrase-type DNA-binding superfamily protein	LOC_Os06g08340.1	AP2 domain containing protein, expressed
HORVU2Hr1G111670	#N/A
HORVU2Hr1G111800	#N/A
HORVU2Hr1G111810	#N/A
HORVU2Hr1G112050	AT2G18890.1	Protein kinase superfamily protein	LOC_Os04g56060.1	protein kinase domain containing protein, expressed
HORVU2Hr1G112330	AT3G52820.1	purple acid phosphatase 22	LOC_Os11g05400.1	Ser/Thr protein phosphatase family protein, putative, expressed
HORVU2Hr1G112570
HORVU2Hr1G112620	AT2G40410.2	Staphylococcal nuclease homologue	LOC_Os11g01830.1	staphylococcal nuclease homologue, putative, expressed
HORVU2Hr1G113050	AT1G23090.1	sulfate transporter 91	LOC_Os04g55800.1	sulfate transporter, putative, expressed
HORVU2Hr1G113060	AT1G16260.1	Wall-associated kinase family protein	LOC_Os04g55760.1	OsWAK55 - OsWAK receptor-like protein kinase, expressed
HORVU2Hr1G113350	#N/A
HORVU2Hr1G113460	AT1G47128.1	Granulin repeat cysteine protease family protein	LOC_Os04g57440.1	oryzain beta chain precursor, putative, expressed
HORVU2Hr1G113540	AT5G67200.1	Leucine-rich repeat protein kinase family protein	LOC_Os04g55620.1	receptor kinase, putative, expressed
HORVU2Hr1G113870	#N/A
HORVU2Hr1G113880	#N/A
HORVU2Hr1G113900	#N/A
HORVU2Hr1G113930	AT5G42940.1	RING/U-box superfamily protein	LOC_Os04g55510.1	zinc finger, C3HC4 type domain containing protein, expressed
HORVU2Hr1G113920	#N/A
HORVU2Hr1G113940	AT2G23340.1	DREB and EAR motif protein 3	LOC_Os04g55520.1	AP2 domain containing protein, expressed
HORVU2Hr1G114560			LOC_Os04g55250.1	expressed protein
HORVU2Hr1G114570	AT1G28280.2	VQ motif-containing protein	LOC_Os04g55240.1	VQ domain containing protein, putative, expressed
HORVU2Hr1G114680	AT3G22142.1	Bifunctional inhibitor/lipid-transfer protein/seed storage 2S albumin superfamily protein	LOC_Os06g07220.1	LTPL128 - Protease inhibitor/seed storage/LTP family protein precursor, expressed
HORVU2Hr1G114690	#N/A
HORVU2Hr1G114790	#N/A
HORVU2Hr1G114800	AT3G24255.1	RNA-directed DNA polymerase (reverse transcriptase)-related family protein	LOC_Os06g50280.1	OsFBL31 - F-box domain and LRR containing protein, expressed
HORVU2Hr1G114750	AT2G25640.1	SPOC domain / Transcription elongation factor S-II protein	LOC_Os04g55190.1	SPOC domain containing protein, putative, expressed
HORVU2Hr1G114760	#N/A
HORVU2Hr1G114770	#N/A
HORVU2Hr1G114780	#N/A
HORVU2Hr1G114810	#N/A
HORVU2Hr1G115130	#N/A
HORVU2Hr1G115120	#N/A
HORVU2Hr1G115140	#N/A
HORVU2Hr1G115150	#N/A
HORVU2Hr1G115160	AT3G47690.1	microtubule end binding protein EB1A	LOC_Os10g35580.1	ATEB1A-like microtubule associated protein, putative, expressed
HORVU2Hr1G115180	AT3G28860.1	ATP binding cassette subfamily B19	LOC_Os04g38570.1	multidrug resistance protein, putative, expressed
HORVU2Hr1G115210	AT1G14340.1	RNA-binding (RRM/RBD/RNP motifs) family protein	LOC_Os04g54870.1	RNA recognition motif containing protein, putative, expressed
HORVU2Hr1G115240			LOC_Os04g54900.1	bHLH family protein, putative, expressed
HORVU2Hr1G115230	#N/A
HORVU2Hr1G115250	#N/A
HORVU2Hr1G115640
HORVU2Hr1G115670	AT5G64570.1	beta-D-xylosidase 4	LOC_Os04g54810.1	beta-D-xylosidase, putative, expressed
HORVU2Hr1G115680	AT1G54490.1	exoribonuclease 4	LOC_Os05g50080.1	zinc finger C-x8-C-x5-C-x3-H type family protein, expressed
HORVU2Hr1G115660	#N/A
HORVU2Hr1G115840	#N/A
HORVU2Hr1G115870	#N/A
HORVU2Hr1G116100	#N/A
HORVU2Hr1G116090	#N/A
HORVU2Hr1G116160	#N/A
HORVU2Hr1G116150	AT3G56860.5	UBP1-associated protein 2A	LOC_Os04g54440.1	RNA binding protein, putative, expressed
HORVU2Hr1G116200	#N/A
HORVU2Hr1G116210	#N/A
HORVU2Hr1G117730	#N/A
HORVU2Hr1G117720	#N/A
HORVU2Hr1G117740	AT3G10920.1	manganese superoxide dismutase 1	LOC_Os05g25850.1	superoxide dismutase, mitochondrial precursor, putative, expressed
HORVU2Hr1G117810	AT5G07480.1	KAR-UP oxidoreductase 1	LOC_Os04g57160.2	flavonol synthase/flavanone 3-hydroxylase, putative, expressed
HORVU2Hr1G118320	AT2G03890.1	phosphoinositide 4-kinase gamma 7	LOC_Os04g57300.1	phosphatidylinositol 3- and 4-kinase family protein, putative, expressed
HORVU2Hr1G118550	AT4G27450.1	Aluminium induced protein with YGL and LRDR motifs	LOC_Os04g58280.2	stem-specific protein TSJT1, putative, expressed
HORVU2Hr1G118570	AT4G27450.1	Aluminium induced protein with YGL and LRDR motifs	LOC_Os04g58280.2	stem-specific protein TSJT1, putative, expressed
HORVU2Hr1G118580	#N/A
HORVU2Hr1G118740	AT1G65070.2	DNA mismatch repair protein MutS, type 2	LOC_Os04g58410.1	smr domain containing protein, expressed
HORVU2Hr1G118780	AT5G53760.1	Seven transmembrane MLO family protein	LOC_Os11g07912.1	MLO domain containing protein, putative, expressed
HORVU2Hr1G119310	AT5G10630.2	Translation elongation factor EF1A/initiation factor IF2gamma family protein	LOC_Os04g58140.1	elongation factor Tu, putative, expressed
HORVU2Hr1G119680	#N/A
HORVU2Hr1G119690	#N/A
HORVU2Hr1G119670	#N/A
HORVU2Hr1G119760	AT1G50270.1	Pentatricopeptide repeat (PPR) superfamily protein	LOC_Os04g57940.1	pentatricopeptide, putative, expressed
HORVU2Hr1G119770	#N/A
HORVU2Hr1G120200	AT3G19850.1	Phototropic-responsive NPH3 family protein	LOC_Os04g57800.1	BTBN13 - Bric-a-Brac, Tramtrack, Broad Complex BTB domain with non-phototropic hypocotyl 3 NPH3 and coiled-coil domains, expressed
HORVU2Hr1G120470	AT3G18630.1	uracil dna glycosylase	LOC_Os04g57730.1	uracil-DNA glycosylase, putative, expressed
HORVU2Hr1G120480	#N/A
HORVU2Hr1G120580	AT1G10820.2	Protein of unknown function (DUF3755)	LOC_Os04g57700.3	expressed protein
HORVU2Hr1G120610			LOC_Os04g57700.2	expressed protein
HORVU2Hr1G120960	#N/A
HORVU2Hr1G120940	#N/A
HORVU2Hr1G120950	#N/A
HORVU2Hr1G120970	AT1G14570.2	UBX domain-containing protein	LOC_Os04g57520.1	UBX domain-containing protein, putative, expressed
HORVU2Hr1G120990	AT5G19830.1	Peptidyl-tRNA hydrolase family protein	LOC_Os03g22610.2	peptidyl-tRNA hydrolase, mitochondrial precursor protein, putative, expressed
HORVU2Hr1G121010	#N/A
HORVU2Hr1G121110	AT5G19830.1	Peptidyl-tRNA hydrolase family protein	LOC_Os03g22610.2	peptidyl-tRNA hydrolase, mitochondrial precursor protein, putative, expressed
HORVU2Hr1G121120	#N/A
HORVU2Hr1G121630			LOC_Os01g57968.1	expressed protein
HORVU2Hr1G121650	#N/A
HORVU2Hr1G121640	#N/A
HORVU2Hr1G121750	ATCG00300.1	YCF9	LOC_Os02g24628.1	photosystem II reaction center protein Z, putative, expressed
HORVU2Hr1G121760			LOC_Os02g24586.1	uncharacterized protein ycf68, putative, expressed
HORVU2Hr1G121770	#N/A
HORVU2Hr1G121990	AT1G56340.2	calreticulin 1a	LOC_Os07g14270.1	calreticulin precursor protein, putative, expressed
HORVU2Hr1G122070	AT3G23510.1	Cyclopropane-fatty-acyl-phospholipid synthase	LOC_Os12g16650.2	Cyclopropane-fatty-acyl-phospholipid synthase, putative, expressed
HORVU2Hr1G122410	#N/A
HORVU2Hr1G122400	#N/A
HORVU2Hr1G122480	#N/A
HORVU2Hr1G122830	#N/A
HORVU2Hr1G122910	#N/A
HORVU2Hr1G123070	AT5G16780.1	SART-1 family	LOC_Os02g30730.1	SART-1 family protein, putative, expressed
HORVU2Hr1G123200	AT2G01820.1	Leucine-rich repeat protein kinase family protein	LOC_Os04g58910.1	receptor protein kinase TMK1 precursor, putative, expressed
HORVU2Hr1G123220	AT3G10620.1	nudix hydrolase homolog 26	LOC_Os04g58900.1	hydrolase, NUDIX family, domain containing protein, expressed
HORVU2Hr1G123210	#N/A
HORVU2Hr1G123270			LOC_Os04g58890.1	expressed protein
HORVU2Hr1G123250	#N/A
HORVU2Hr1G123290			LOC_Os05g23130.1	expressed protein
HORVU2Hr1G123280	#N/A
HORVU2Hr1G123390	#N/A
HORVU2Hr1G123460	AT3G59010.1	pectin methylesterase 61	LOC_Os08g34900.1	pectinesterase, putative, expressed
HORVU2Hr1G123570			LOC_Os09g01000.1	expressed protein
HORVU2Hr1G123580	#N/A
HORVU2Hr1G123650	#N/A
HORVU2Hr1G123640	#N/A
HORVU2Hr1G123680	#N/A
HORVU2Hr1G124270	AT5G42140.1	Regulator of chromosome condensation (RCC1) family with FYVE zinc finger domain	LOC_Os04g58960.1	regulator of chromosome condensation, putative, expressed
HORVU2Hr1G124530	AT2G17700.1	ACT-like protein tyrosine kinase family protein	LOC_Os04g59000.1	protein kinase family protein, putative, expressed
HORVU2Hr1G124540	AT1G76920.1	F-box family protein	LOC_Os04g59010.1	F-box domain containing protein, expressed
HORVU2Hr1G124870	AT1G18740.1	Protein of unknown function (DUF793)	LOC_Os12g06780.1	expressed protein
HORVU2Hr1G125580			LOC_Os04g59380.1	ZOS4-14 - C2H2 zinc finger protein, expressed
HORVU2Hr1G125720	#N/A
HORVU2Hr1G125730	#N/A
HORVU3Hr1G000150			LOC_Os01g01870.1	helix-loop-helix DNA-binding domain containing protein, expressed
HORVU3Hr1G000580	AT5G40270.1	HD domain-containing metal-dependent phosphohydrolase family protein	LOC_Os01g01920.1	HD domain containing protein 2, putative, expressed
HORVU3Hr1G001040	AT1G75500.2	Walls Are Thin 1	LOC_Os08g44750.1	auxin-induced protein 5NG4, putative, expressed
HORVU3Hr1G001230	AT3G46710.1	NB-ARC domain-containing disease resistance protein	LOC_Os08g14830.1	NB-ARC domain containing protein, expressed
HORVU3Hr1G001220	#N/A
HORVU3Hr1G001430	AT1G79730.1	hydroxyproline-rich glycoprotein family protein	LOC_Os08g06070.1	ELF7, putative, expressed
HORVU3Hr1G001450	AT3G03440.1	ARM repeat superfamily protein	LOC_Os01g02200.1	armadillo/beta-catenin repeat family protein, putative, expressed
HORVU3Hr1G001460	#N/A
HORVU3Hr1G003100	AT1G53820.1	RING/U-box superfamily protein	LOC_Os02g35329.1	RING-H2 finger protein ATL3F, putative, expressed
HORVU3Hr1G003140	AT3G18180.1	Glycosyltransferase family 61 protein	LOC_Os01g02940.6	glycosyltransferase protein, putative, expressed
HORVU3Hr1G003370	#N/A
HORVU3Hr1G003400	AT1G68550.1	Integrase-type DNA-binding superfamily protein	LOC_Os01g04020.1	AP2 domain containing protein, expressed
HORVU3Hr1G003450	AT1G13360.1		LOC_Os01g04010.1	expressed protein
HORVU3Hr1G003470			LOC_Os01g04010.1	expressed protein
HORVU3Hr1G003480	AT1G13360.2		LOC_Os01g04010.1	expressed protein
HORVU3Hr1G003460	#N/A
HORVU3Hr1G003500	#N/A
HORVU3Hr1G003490	#N/A
HORVU3Hr1G003530	#N/A
HORVU3Hr1G003510	#N/A
HORVU3Hr1G003520	#N/A
HORVU3Hr1G003740	AT1G68480.1	C2H2 and C2HC zinc fingers superfamily protein	LOC_Os01g03840.1	ZOS1-02 - C2H2 zinc finger protein, expressed
HORVU3Hr1G003770	#N/A
HORVU3Hr1G003780	#N/A
HORVU3Hr1G004140			LOC_Os01g03380.1	BBTI6 - Bowman-Birk type bran trypsin inhibitor precursor, putative, expressed
HORVU3Hr1G004420	AT5G19090.1	Heavy metal transport/detoxification superfamily protein	LOC_Os01g03490.1	heavy-metal-associated domain-containing protein, putative, expressed
HORVU3Hr1G004430	#N/A
HORVU3Hr1G004510	AT3G18060.1	transducin family protein / WD-40 repeat family protein	LOC_Os01g03510.1	WD domain, G-beta repeat domain containing protein, expressed
HORVU3Hr1G004550	#N/A
HORVU3Hr1G004560	ATMG00570.1	Sec-independent periplasmic protein translocase	LOC_Os12g33962.1	uncharacterized tatC-like protein ymf16, putative, expressed
HORVU3Hr1G004580
HORVU3Hr1G004590	AT2G07689.1	NADH-Ubiquinone/plastoquinone (complex I) protein	LOC_Os04g16854.1	NADPH-dependent oxidoreductase, putative, expressed
HORVU3Hr1G004570	ATMG00980.1	Ribosomal protein S12/S23 family protein	LOC_Os12g34062.1	mitochondrial ribosomal protein S12, putative, expressed
HORVU3Hr1G004600			LOC_Os01g57990.1	expressed protein
HORVU3Hr1G004660	ATMG00160.1	cytochrome oxidase 2
HORVU3Hr1G004670	ATMG00160.1	cytochrome oxidase 2
HORVU3Hr1G004680	ATCG00350.1	Photosystem I, PsaA/PsaB protein	LOC_Os10g38229.1	photosystem I P700 chlorophyll a apoprotein A1, putative, expressed
HORVU3Hr1G004690	ATMG00210.1	ribosomal protein L5	LOC_Os09g08890.1	mitochondrial 60S ribosomal protein L5, putative, expressed
HORVU3Hr1G004700	ATCG00340.1	Photosystem I, PsaA/PsaB protein	LOC_Os10g38234.1	photosystem I P700 chlorophyll a apoprotein A2, putative, expressed
HORVU3Hr1G004710	ATMG00513.1	NADH dehydrogenase 5A	LOC_Os10g21418.1	NADPH-dependent oxidoreductase, putative, expressed
HORVU3Hr1G004720	#N/A
HORVU3Hr1G004850	AT4G01070.1	UDP-Glycosyltransferase superfamily protein	LOC_Os11g38650.1	UDP-glucoronosyl/UDP-glucosyl transferase, putative, expressed
HORVU3Hr1G005280			LOC_Os10g27370.1	transposon protein, putative, Pong sub-class, expressed
HORVU3Hr1G005290	#N/A
HORVU3Hr1G005270	AT5G37930.1	Protein with RING/U-box and TRAF-like domains	LOC_Os06g20610.1	seven in absentia protein family domain containing protein, expressed
HORVU3Hr1G005300	#N/A
HORVU3Hr1G005780	AT1G71070.1	Core-2/I-branching beta-1,6-N-acetylglucosaminyltransferase family protein	LOC_Os01g03160.2	xylosyltransferase, putative, expressed
HORVU3Hr1G005770	AT2G01320.3	ABC-2 type transporter family protein	LOC_Os01g03144.1	white-brown complex homolog protein 7, putative, expressed
HORVU3Hr1G005790	#N/A
HORVU3Hr1G005850	#N/A
HORVU3Hr1G005920	AT5G38070.1	RING/FYVE/PHD zinc finger superfamily protein	LOC_Os01g03100.1	protein binding protein, putative, expressed
HORVU3Hr1G005980	AT1G66680.1	S-adenosyl-L-methionine-dependent methyltransferases superfamily protein	LOC_Os01g03090.1	methyltransferase, putative, expressed
HORVU3Hr1G006180	AT1G80170.1	Pectin lyase-like superfamily protein	LOC_Os05g46520.1	polygalacturonase, putative, expressed
HORVU3Hr1G006170	AT2G45730.1	eukaryotic initiation factor 3 gamma subunit family protein	LOC_Os04g02150.2	tRNA methyltransferase, putative, expressed
HORVU3Hr1G006330	AT3G05230.1	Signal peptidase subunit	LOC_Os01g04030.1	signal peptidase complex subunit 3, putative, expressed
HORVU3Hr1G006340	#N/A
HORVU3Hr1G007020	#N/A
HORVU3Hr1G007010	#N/A
HORVU3Hr1G007060	AT1G68360.1	C2H2 and C2HC zinc fingers superfamily protein	LOC_Os01g04120.1	ZOS1-03 - C2H2 zinc finger protein, expressed
HORVU3Hr1G007120	AT1G68400.1	leucine-rich repeat transmembrane protein kinase family protein	LOC_Os01g04230.1	inactive receptor kinase At2g26730 precursor, putative, expressed
HORVU3Hr1G007200			LOC_Os01g04160.1	expressed protein
HORVU3Hr1G007250	AT4G03500.1	Ankyrin repeat family protein	LOC_Os11g24780.1	expressed protein
HORVU3Hr1G007260			LOC_Os10g41838.1	F-box protein interaction domain containing protein, expressed
HORVU3Hr1G008400	AT3G18260.1	Reticulon family protein	LOC_Os01g04640.1	reticulon domain containing protein, putative, expressed
HORVU3Hr1G008410	#N/A
HORVU3Hr1G010500			LOC_Os01g03210.1	expressed protein
HORVU3Hr1G010510			LOC_Os01g03210.1	expressed protein
HORVU3Hr1G010570	AT3G54140.1	peptide transporter 1	LOC_Os01g04950.3	peptide transporter PTR2, putative, expressed
HORVU3Hr1G010630	AT5G52450.1	MATE efflux family protein	LOC_Os06g29900.1	integral membrane protein, putative, expressed
HORVU3Hr1G010650	AT1G09240.1	nicotianamine synthase 3	LOC_Os03g19427.1	nicotianamine synthase, putative, expressed
HORVU3Hr1G010660	#N/A
HORVU3Hr1G013110	AT2G13770.1
HORVU3Hr1G014030	#N/A
HORVU3Hr1G014040	AT3G24255.1	RNA-directed DNA polymerase (reverse transcriptase)-related family protein	LOC_Os06g50280.1	OsFBL31 - F-box domain and LRR containing protein, expressed
HORVU3Hr1G014020	#N/A
HORVU3Hr1G014060	AT4G29100.1	basic helix-loop-helix (bHLH) DNA-binding superfamily protein	LOC_Os01g01600.1	ethylene-responsive protein related, putative, expressed
HORVU3Hr1G014070	#N/A
HORVU3Hr1G014590	AT5G04850.2	SNF7 family protein	LOC_Os01g01350.1	SNF7 domain containing protein, putative, expressed
HORVU3Hr1G015810	AT3G45980.1	Histone superfamily protein	LOC_Os08g38300.1	Core histone H2A/H2B/H3/H4 domain containing protein, putative, expressed
HORVU3Hr1G015950	AT3G09110.1	Protein of unknown function (DUF674)	LOC_Os01g06030.1	expressed protein
HORVU3Hr1G016130	#N/A
HORVU3Hr1G016260	#N/A
HORVU3Hr1G016360	AT5G56040.2	Leucine-rich receptor-like protein kinase family protein	LOC_Os01g07560.1	receptor-like protein kinase 2 precursor, putative, expressed
HORVU3Hr1G016370	#N/A
HORVU3Hr1G016380	#N/A
HORVU3Hr1G016750	#N/A
HORVU3Hr1G016730	#N/A
HORVU3Hr1G016740	#N/A
HORVU3Hr1G016770	#N/A
HORVU3Hr1G016760			LOC_Os09g01000.1	expressed protein
HORVU3Hr1G017610			LOC_Os10g28410.1	GA19388-PA, putative, expressed
HORVU3Hr1G017630	AT3G56170.1	Ca-2+ dependent nuclease	LOC_Os01g07200.1	staphylococcal nuclease homologue, putative, expressed
HORVU3Hr1G017750	AT1G13980.1	sec7 domain-containing protein	LOC_Os02g22090.1	pattern formation protein EMB30, putative, expressed
HORVU3Hr1G017760
HORVU3Hr1G017990	AT4G00020.2	BREAST CANCER 2 like 2A	LOC_Os01g07110.1	BRCA2 repeat family protein, expressed
HORVU3Hr1G018020	#N/A
HORVU3Hr1G018000	#N/A
HORVU3Hr1G018010	#N/A
HORVU3Hr1G018140			LOC_Os01g06350.1	expressed protein
HORVU3Hr1G018150	#N/A
HORVU3Hr1G018800	#N/A
HORVU3Hr1G018860	AT3G13730.1	cytochrome P450, family 90, subfamily D, polypeptide 1	LOC_Os01g10040.1	cytochrome P450, putative, expressed
HORVU3Hr1G019050	#N/A
HORVU3Hr1G019140	AT5G56890.1	Protein kinase superfamily protein	LOC_Os01g09860.1	retrotransposon protein, putative, unclassified, expressed
HORVU3Hr1G019150	#N/A
HORVU3Hr1G019160	#N/A
HORVU3Hr1G019170	#N/A
HORVU3Hr1G019180	#N/A
HORVU3Hr1G019190	AT5G11930.1	Thioredoxin superfamily protein	LOC_Os01g09830.1	OsGrx_A2 - glutaredoxin subgroup III, expressed
HORVU3Hr1G019240	AT2G26180.1	IQ-domain 6	LOC_Os01g09790.1	IQ calmodulin-binding motif domain containing protein, expressed
HORVU3Hr1G019250	#N/A
HORVU3Hr1G019390	#N/A
HORVU3Hr1G019440	AT5G56750.1	N-MYC downregulated-like 1	LOC_Os01g09670.1	pollen-specific protein SF21, putative, expressed
HORVU3Hr1G019490	#N/A
HORVU3Hr1G019480	AT5G47390.1	myb-like transcription factor family protein	LOC_Os01g09640.1	Myb transcription factor, putative, expressed
HORVU3Hr1G019510	AT4G29190.1	Zinc finger C-x8-C-x5-C-x3-H type family protein	LOC_Os01g09620.1	zinc finger/CCCH transcription factor, putative, expressed
HORVU3Hr1G019500	#N/A
HORVU3Hr1G019630	AT3G16490.1	IQ-domain 26	LOC_Os01g09470.1	IQ calmodulin-binding motif family protein, expressed
HORVU3Hr1G019690	#N/A
HORVU3Hr1G019750	#N/A
HORVU3Hr1G020100	AT2G02710.1	PAS/LOV protein B	LOC_Os01g09120.1	Twin LOV 1, putative, expressed
HORVU3Hr1G020790	#N/A
HORVU3Hr1G020880	AT1G71710.1	DNAse I-like superfamily protein	LOC_Os01g08780.1	endonuclease/exonuclease/phosphatase family domain containing protein, expressed
HORVU3Hr1G020890	#N/A
HORVU3Hr1G021120	AT4G39410.1	WRKY DNA-binding protein 13	LOC_Os01g08710.2	WRKY102, expressed
HORVU3Hr1G021130	#N/A
HORVU3Hr1G021140	AT1G22770.1	gigantea protein (GI)	LOC_Os01g08700.1	GIGANTEA, putative, expressed
HORVU3Hr1G021650	AT3G22550.1	Protein of unknown function (DUF581)	LOC_Os01g08520.1	DUF581 domain containing protein, expressed
HORVU3Hr1G022260	AT3G62160.1	HXXXD-type acyl-transferase family protein	LOC_Os01g08380.1	transferase family protein, putative, expressed
HORVU3Hr1G022540	AT3G23050.1	indole-3-acetic acid 7	LOC_Os01g08320.1	OsIAA1 - Auxin-responsive Aux/IAA gene family member, expressed
HORVU3Hr1G022660	AT3G01770.1	bromodomain and extraterminal domain protein 10	LOC_Os02g38980.1	bromodomain domain containing protein, expressed
HORVU3Hr1G022800	AT2G26910.1	pleiotropic drug resistance 4	LOC_Os01g42410.1	pleiotropic drug resistance protein, putative, expressed
HORVU3Hr1G022810	#N/A
HORVU3Hr1G022940	AT1G19350.3	Brassinosteroid signalling positive regulator (BZR1) family protein	LOC_Os01g08180.1	BRASSINAZOLE-RESISTANT 2, putative, expressed
HORVU3Hr1G022960	AT2G03500.1	Homeodomain-like superfamily protein	LOC_Os01g08160.1	MYB family transcription factor, putative, expressed
HORVU3Hr1G022970	#N/A
HORVU3Hr1G023480	AT1G15460.1	HCO3- transporter family	LOC_Os01g08020.1	boron transporter protein, putative, expressed
HORVU3Hr1G023750	AT1G52720.1		LOC_Os01g07970.1	expressed protein
HORVU3Hr1G023910	AT2G26710.1	Cytochrome P450 superfamily protein	LOC_Os01g29150.1	cytochrome P450 72A1, putative, expressed
HORVU3Hr1G023900	#N/A
HORVU3Hr1G023920	#N/A
HORVU3Hr1G024400	AT1G80160.1	Lactoylglutathione lyase / glyoxalase I family protein	LOC_Os01g07850.1	glyoxalase family protein, putative, expressed
HORVU3Hr1G024610	AT3G01540.2	DEAD box RNA helicase 1	LOC_Os01g07740.3	DEAD-box ATP-dependent RNA helicase 14, putative, expressed
HORVU3Hr1G025430	#N/A
HORVU3Hr1G025750	AT5G05660.1	sequence-specific DNA binding transcription factors;zinc ion binding;sequence-specific DNA binding transcription factors	LOC_Os01g06550.1	NF-X1-type zinc finger protein, putative, expressed
HORVU3Hr1G025760	#N/A
HORVU3Hr1G025770			LOC_Os03g42230.1	B3 DNA binding domain containing protein, expressed
HORVU3Hr1G026200	#N/A
HORVU3Hr1G026210	AT1G29300.1	Plant protein of unknown function (DUF641)	LOC_Os01g10680.2	GIL1, putative, expressed
HORVU3Hr1G026230	AT1G78650.1	DNA-directed DNA polymerases	LOC_Os01g10690.1	POLD3 - Putative DNA polymerase delta complex subunit, expressed
HORVU3Hr1G026240	#N/A
HORVU3Hr1G026420	AT1G78700.1	BES1/BZR1 homolog 4	LOC_Os01g10610.1	BES1/BZR1 homolog protein, putative, expressed
HORVU3Hr1G026500	AT1G78600.1	light-regulated zinc finger protein 1	LOC_Os01g10580.1	B-box zinc finger family protein, putative, expressed
HORVU3Hr1G026610	AT3G58770.1		LOC_Os01g10530.2	expressed protein
HORVU3Hr1G026620			LOC_Os01g10530.2	expressed protein
HORVU3Hr1G026650	AT4G18960.1	K-box region and MADS-box transcription factor family protein	LOC_Os01g10504.3	OsMADS3 - MADS-box family gene with MIKCc type-box, expressed
HORVU3Hr1G026660	#N/A
HORVU3Hr1G026840	AT1G28280.2	VQ motif-containing protein	LOC_Os01g54400.1	VQ domain containing protein, putative, expressed
HORVU3Hr1G026870	AT5G58950.1	Protein kinase superfamily protein	LOC_Os01g10450.2	protein kinase domain containing protein, expressed
HORVU3Hr1G026880	AT3G49910.1	Translation protein SH3-like family protein	LOC_Os12g05430.1	ribosomal protein L24, putative, expressed
HORVU3Hr1G026900	AT1G53050.1	Protein kinase superfamily protein	LOC_Os01g10430.1	protein kinase family protein, putative, expressed
HORVU3Hr1G027460	AT1G75450.1	cytokinin oxidase 5	LOC_Os01g10110.1	cytokinin dehydrogenase precursor, putative, expressed
HORVU3Hr1G027490	AT1G17630.1	Pentatricopeptide repeat (PPR-like) superfamily protein	LOC_Os01g10090.1	pentatricopeptide, putative, expressed
HORVU3Hr1G027500	AT1G17665.1		LOC_Os01g10070.1	expressed protein
HORVU3Hr1G027480	#N/A
HORVU3Hr1G027590	AT1G65480.1	PEBP (phosphatidylethanolamine-binding protein) family protein	LOC_Os01g11940.1	osFTL1 FT-Like1 homologous to Flowering Locus T gene; contains Pfam profile PF01161: Phosphatidylethanolamine-binding protein, expressed
HORVU3Hr1G028000	AT5G45910.1	GDSL-like Lipase/Acylhydrolase superfamily protein	LOC_Os01g11710.1	GDSL-like lipase/acylhydrolase, putative, expressed
HORVU3Hr1G028430	#N/A
HORVU3Hr1G028440	AT1G72310.1	RING/U-box superfamily protein	LOC_Os01g11460.1	zinc finger, C3HC4 type domain containing protein, expressed
HORVU3Hr1G028620	AT2G34500.1	cytochrome P450, family 710, subfamily A, polypeptide 1	LOC_Os01g11340.1	cytochrome P450, putative, expressed
HORVU3Hr1G029010	AT1G78440.1	Arabidopsis thaliana gibberellin 2-oxidase 1	LOC_Os01g11150.1	gibberellin 2-beta-dioxygenase, putative, expressed
HORVU3Hr1G029060	AT3G45630.1	RNA binding (RRM/RBD/RNP motifs) family protein	LOC_Os01g11130.1	RNA recognition motif containing protein, putative, expressed
HORVU3Hr1G029210	AT4G18600.1	SCAR family protein	LOC_Os01g11040.1	SCAR-like protein 2, putative, expressed
HORVU3Hr1G029510	AT3G18760.1	Translation elongation factor EF1B/ribosomal protein S6 family protein	LOC_Os01g12090.1	ribosomal protein S6 family protein, putative, expressed
HORVU3Hr1G029670	AT2G46370.4	Auxin-responsive GH3 family protein	LOC_Os01g12160.1	OsGH3.3 - Probable indole-3-acetic acid-amido synthetase, expressed
HORVU3Hr1G029980	#N/A
HORVU3Hr1G030090	AT4G23740.1	Leucine-rich repeat protein kinase family protein	LOC_Os01g12390.1	inactive receptor kinase At2g26730 precursor, putative, expressed
HORVU3Hr1G030290	#N/A
HORVU3Hr1G030310	AT4G27950.1	cytokinin response factor 4	LOC_Os01g12440.1	AP2 domain containing protein, expressed
HORVU3Hr1G030600	AT5G58720.1	smr (Small MutS Related) domain-containing protein	LOC_Os01g12530.1	smr domain containing protein, expressed
HORVU3Hr1G030670	AT1G64080.1		LOC_Os01g12640.2	expressed protein
HORVU3Hr1G030860	#N/A
HORVU3Hr1G031400	AT4G29100.1	basic helix-loop-helix (bHLH) DNA-binding superfamily protein	LOC_Os05g14010.1	ethylene-responsive protein related, putative, expressed
HORVU3Hr1G031430	#N/A
HORVU3Hr1G031890	AT1G53025.1	Ubiquitin-conjugating enzyme family protein	LOC_Os01g13280.1	ubiquitin conjugating enzyme protein, putative, expressed
HORVU3Hr1G032050
HORVU3Hr1G032030
HORVU3Hr1G032060	AT1G11890.1	Synaptobrevin family protein	LOC_Os03g57760.1	25.3 kDa vesicle transport protein, putative, expressed
HORVU3Hr1G032040	#N/A
HORVU3Hr1G032090	AT5G58000.1	Reticulon family protein	LOC_Os08g17870.1	reticulon domain containing protein, putative, expressed
HORVU3Hr1G032080	#N/A
HORVU3Hr1G032420	AT1G03810.1	Nucleic acid-binding, OB-fold-like protein	LOC_Os01g13700.1	DNA-binding protein-related, putative, expressed
HORVU3Hr1G032440
HORVU3Hr1G032540	AT1G28440.1	HAESA-like 1	LOC_Os01g13800.1	receptor-like protein kinase 5 precursor, putative, expressed
HORVU3Hr1G032560	#N/A
HORVU3Hr1G032660			LOC_Os01g13870.1	expressed protein
HORVU3Hr1G032760	AT2G42760.1		LOC_Os01g13930.1	expressed protein
HORVU3Hr1G033160	AT3G43270.1	Plant invertase/pectin methylesterase inhibitor superfamily	LOC_Os08g34900.1	pectinesterase, putative, expressed
HORVU3Hr1G033500	AT3G05800.1	AtBS1(activation-tagged BRI1 suppressor 1)-interacting factor 1	LOC_Os01g14110.1	expressed protein
HORVU3Hr1G033530	#N/A
HORVU3Hr1G033620	AT1G78520.1	Carbohydrate-binding X8 domain superfamily protein	LOC_Os01g14140.1	X8 domain containing protein, expressed
HORVU3Hr1G033740	AT1G62300.1	WRKY family transcription factor	LOC_Os01g14440.1	WRKY1, expressed
HORVU3Hr1G034310			LOC_Os01g14850.1	MFS18 protein precursor, putative, expressed
HORVU3Hr1G034320	#N/A
HORVU3Hr1G034440	AT5G26751.1	shaggy-related kinase 11	LOC_Os01g14860.2	CGMC_GSK.1 - CGMC includes CDA, MAPK, GSK3, and CLKC kinases, expressed
HORVU3Hr1G034380	#N/A
HORVU3Hr1G035530	AT1G48480.1	receptor-like kinase 1	LOC_Os01g42294.1	inactive receptor kinase At2g26730 precursor, putative, expressed
HORVU3Hr1G035880	AT1G06800.1	alpha/beta-Hydrolases superfamily protein	LOC_Os05g32380.1	phospholipase, putative, expressed
HORVU3Hr1G036150	AT4G09670.1	Oxidoreductase family protein	LOC_Os10g26400.2	uncharacterized oxidoreductase, putative, expressed
HORVU3Hr1G036630	AT1G75420.1	UDP-Glycosyltransferase superfamily protein	LOC_Os01g15780.1	glycosyl transferase, group 1 domain containing protein, expressed
HORVU3Hr1G036640	AT1G35180.1	TRAM, LAG1 and CLN8 (TLC) lipid-sensing domain containing protein	LOC_Os01g15770.1	transmembrane protein 136, putative, expressed
HORVU3Hr1G037270	AT5G58290.1	regulatory particle triple-A ATPase 3	LOC_Os02g21970.1	26S protease regulatory subunit 6B, putative, expressed
HORVU3Hr1G037260	#N/A
HORVU3Hr1G038290	AT2G39040.1	Peroxidase superfamily protein	LOC_Os01g16450.1	peroxidase precursor, putative, expressed
HORVU3Hr1G038340	#N/A
HORVU3Hr1G038330	#N/A
HORVU3Hr1G038700	#N/A
HORVU3Hr1G039220	AT5G56340.1	RING/U-box superfamily protein	LOC_Os01g16950.1	zinc finger, C3HC4 type domain containing protein, expressed
HORVU3Hr1G039230	AT5G56350.1	Pyruvate kinase family protein	LOC_Os01g16960.1	pyruvate kinase, putative, expressed
HORVU3Hr1G039250			LOC_Os07g36880.1	expressed protein
HORVU3Hr1G039260	#N/A
HORVU3Hr1G039280	#N/A
HORVU3Hr1G040640	AT1G56560.1	Plant neutral invertase family protein	LOC_Os01g22900.1	neutral/alkaline invertase, putative, expressed
HORVU3Hr1G040650	#N/A
HORVU3Hr1G040720	AT1G74150.1	Galactose oxidase/kelch repeat superfamily protein	LOC_Os01g19480.1	kelch motif family protein, putative, expressed
HORVU3Hr1G040830	#N/A
HORVU3Hr1G040820	#N/A
HORVU3Hr1G040850	ATMG00270.1	NADH dehydrogenase 6	LOC_Os12g34014.1	NADH-ubiquinone oxidoreductase chain 6, putative, expressed
HORVU3Hr1G040860	#N/A
HORVU3Hr1G042270	#N/A
HORVU3Hr1G045480	AT3G06350.1	dehydroquinate dehydratase, putative / shikimate dehydrogenase, putative	LOC_Os01g27750.1	bifunctional 3-dehydroquinate dehydratase/shikimate dehydrogenase,chloroplast precursor, putative, expressed
HORVU3Hr1G045490	AT5G03080.1	Phosphatidic acid phosphatase (PAP2) family protein	LOC_Os03g17940.1	phosphatase, putative, expressed
HORVU3Hr1G045510	#N/A
HORVU3Hr1G045500	#N/A
HORVU3Hr1G045520	#N/A
HORVU3Hr1G045610	AT2G30300.1	Major facilitator superfamily protein	LOC_Os01g61010.1	nodulin, putative, expressed
HORVU3Hr1G045620	#N/A
HORVU3Hr1G045630	#N/A
HORVU3Hr1G045950	#N/A
HORVU3Hr1G045940	#N/A
HORVU3Hr1G046070	#N/A
HORVU3Hr1G046130	#N/A
HORVU3Hr1G048770	AT3G21330.1	basic helix-loop-helix (bHLH) DNA-binding superfamily protein	LOC_Os01g38610.1	helix-loop-helix DNA-binding domain containing protein, expressed
HORVU3Hr1G048760	#N/A
HORVU3Hr1G049060	AT3G51860.1	cation exchanger 3	LOC_Os01g37690.1	sodium/calcium exchanger protein, putative, expressed
HORVU3Hr1G049810			LOC_Os01g39110.1	ZOS1-10 - C2H2 zinc finger protein, expressed
HORVU3Hr1G049940	AT5G11890.1		LOC_Os01g39290.1	harpin-induced protein 1 domain containing protein, expressed
HORVU3Hr1G050010	AT1G49040.1	stomatal cytokinesis defective / SCD1 protein (SCD1)	LOC_Os01g39380.1	SCD1, putative, expressed
HORVU3Hr1G050030			LOC_Os11g13760.1	retrotransposon protein, putative, unclassified
HORVU3Hr1G050040	AT3G24255.1	RNA-directed DNA polymerase (reverse transcriptase)-related family protein	LOC_Os06g50280.1	OsFBL31 - F-box domain and LRR containing protein, expressed
HORVU3Hr1G050110	AT2G45340.1	Leucine-rich repeat protein kinase family protein	LOC_Os01g39600.1	expressed protein
HORVU3Hr1G050120	#N/A
HORVU3Hr1G050130	#N/A
HORVU3Hr1G050700	ATMG00640.1	hydrogen ion transporting ATP synthases, rotational mechanism;zinc ion binding	LOC_Os12g14930.1	ATP synthase protein MI25, putative, expressed
HORVU3Hr1G050770	AT2G37210.2	lysine decarboxylase family protein	LOC_Os01g40630.1	uncharacterized protein PA4923, putative, expressed
HORVU3Hr1G050780	#N/A
HORVU3Hr1G050790	#N/A
HORVU3Hr1G051430	AT2G25730.2		LOC_Os01g40990.3	expressed protein
HORVU3Hr1G051480	#N/A
HORVU3Hr1G051530	AT4G23620.1	Ribosomal protein L25/Gln-tRNA synthetase, anti-codon-binding domain	LOC_Os05g18750.1	ribosomal protein L25, putative, expressed
HORVU3Hr1G051540	AT3G22550.1	Protein of unknown function (DUF581)	LOC_Os01g41010.1	DUF581 domain containing protein, expressed
HORVU3Hr1G051800	AT5G20635.1		LOC_Os09g26999.2	keratin-associated protein 5-4, putative, expressed
HORVU3Hr1G052010	#N/A
HORVU3Hr1G052000	#N/A
HORVU3Hr1G052020	#N/A
HORVU3Hr1G052320	AT1G01300.1	Eukaryotic aspartyl protease family protein	LOC_Os01g41550.1	aspartic proteinase, putative, expressed
HORVU3Hr1G052330	#N/A
HORVU3Hr1G052650	AT3G13690.1	Protein kinase protein with adenine nucleotide alpha hydrolases-like domain	LOC_Os01g41870.1	protein kinase, putative, expressed
HORVU3Hr1G052660	#N/A
HORVU3Hr1G052670	#N/A
HORVU3Hr1G052710	AT5G47390.1	myb-like transcription factor family protein	LOC_Os01g41900.1	Myb transcription factor, putative, expressed
HORVU3Hr1G053210	AT3G48510.1
HORVU3Hr1G053240	#N/A
HORVU3Hr1G053300	AT2G26730.1	Leucine-rich repeat protein kinase family protein	LOC_Os01g42294.1	inactive receptor kinase At2g26730 precursor, putative, expressed
HORVU3Hr1G053320	#N/A
HORVU3Hr1G053310	#N/A
HORVU3Hr1G053580	#N/A
HORVU3Hr1G053570	#N/A
HORVU3Hr1G053620	AT3G25910.1	Protein of unknown function (DUF1644)	LOC_Os01g42700.5	expressed protein
HORVU3Hr1G053630
HORVU3Hr1G054780	AT3G61680.1	alpha/beta-Hydrolases superfamily protein	LOC_Os01g43140.1	lipase, putative, expressed
HORVU3Hr1G054790	#N/A
HORVU3Hr1G055550	AT3G61670.1	Protein of unknown function (DUF3133)	LOC_Os01g43330.1	extra-large G-protein-related, putative, expressed
HORVU3Hr1G055630	AT5G53310.1	myosin heavy chain-related	LOC_Os01g43360.1	myosin-Ie, putative, expressed
HORVU3Hr1G055650	AT1G64140.1		LOC_Os01g43370.1	CPuORF17 - conserved peptide uORF-containing transcript, expressed
HORVU3Hr1G055700	AT3G14930.2	Uroporphyrinogen decarboxylase	LOC_Os01g43390.1	uroporphyrinogen decarboxylase, putative, expressed
HORVU3Hr1G055690	#N/A
HORVU3Hr1G055740	AT5G24030.1	SLAC1 homologue 3	LOC_Os01g43460.2	C4-dicarboxylate transporter/malic acid transport protein, expressed
HORVU3Hr1G055860	#N/A
HORVU3Hr1G055850	#N/A
HORVU3Hr1G056120			LOC_Os09g01000.1	expressed protein
HORVU3Hr1G056130	#N/A
HORVU3Hr1G056140	#N/A
HORVU3Hr1G056150	#N/A
HORVU3Hr1G056160	#N/A
HORVU3Hr1G056170	AT5G46410.2	SCP1-like small phosphatase 4	LOC_Os01g43870.1	NLI interacting factor-like phosphatase, putative, expressed
HORVU3Hr1G056180	#N/A
HORVU3Hr1G056190	#N/A
HORVU3Hr1G056270	#N/A
HORVU3Hr1G056600	AT5G66440.1		LOC_Os01g44140.1	expressed protein
HORVU3Hr1G056610	#N/A
HORVU3Hr1G056650	AT3G59110.1	Protein kinase superfamily protein	LOC_Os01g44110.1	serine/threonine-protein kinase, putative, expressed
HORVU3Hr1G057090	AT5G14740.1	carbonic anhydrase 2	LOC_Os01g45274.1	carbonic anhydrase, chloroplast precursor, putative, expressed
HORVU3Hr1G057100	#N/A
HORVU3Hr1G057390	AT3G49250.1	defective in meristem silencing 3	LOC_Os01g13404.1	ATP binding protein, putative, expressed
HORVU3Hr1G057400	AT5G42070.1		LOC_Os01g13390.1	expressed protein
HORVU3Hr1G057540	AT3G50940.1	P-loop containing nucleoside triphosphate hydrolases superfamily protein	LOC_Os01g45450.1	AAA family ATPase, putative, expressed
HORVU3Hr1G057560	AT3G25640.1	Protein of unknown function, DUF617	LOC_Os01g45510.1	DUF617 domain containing protein, expressed
HORVU3Hr1G057680
HORVU3Hr1G058100	AT1G14920.1	GRAS family transcription factor family protein	LOC_Os01g45860.1	GRAS family transcription factor domain containing protein, expressed
HORVU3Hr1G058320	AT1G80280.1	alpha/beta-Hydrolases superfamily protein	LOC_Os01g45960.1	hydrolase, alpha/beta fold family domain containing protein, expressed
HORVU3Hr1G058830	AT5G15890.1	TRICHOME BIREFRINGENCE-LIKE 21	LOC_Os01g46400.1	expressed protein
HORVU3Hr1G058840	#N/A
HORVU3Hr1G058910	AT5G24710.1	Transducin/WD40 repeat-like superfamily protein	LOC_Os01g46510.1	peptidase S8 and S53, subtilisin, kexin, sedolisin, putative, expressed
HORVU3Hr1G058920	#N/A
HORVU3Hr1G058930	#N/A
HORVU3Hr1G059030	AT2G21820.1		LOC_Os01g46600.1	seed maturation protein PM41, putative, expressed
HORVU3Hr1G059020	#N/A
HORVU3Hr1G059120	AT5G53440.1		LOC_Os01g46710.1	transposon protein, putative, CACTA, En/Spm sub-class, expressed
HORVU3Hr1G059170	AT2G29380.1	highly ABA-induced PP2C gene 3	LOC_Os01g46760.1	protein phosphatase 2C, putative, expressed
HORVU3Hr1G059160	#N/A
HORVU3Hr1G059230			LOC_Os01g46810.1	viral A-type inclusion protein repeat containing protein, expressed
HORVU3Hr1G059250	AT4G27950.1	cytokinin response factor 4	LOC_Os01g46870.1	AP2 domain containing protein, expressed
HORVU3Hr1G059290	AT4G27960.1	ubiquitin conjugating enzyme 9	LOC_Os01g46926.1	ubiquitin-conjugating enzyme, putative, expressed
HORVU3Hr1G059460	AT3G61590.2	Galactose oxidase/kelch repeat superfamily protein	LOC_Os01g47050.1	OsFBK1 - F-box domain and kelch repeat containing protein, expressed
HORVU3Hr1G059730	#N/A
HORVU3Hr1G059790	AT3G01516.1		LOC_Os01g47280.1	expressed protein
HORVU3Hr1G059770	#N/A
HORVU3Hr1G059800	#N/A
HORVU3Hr1G059780	#N/A
HORVU3Hr1G060060	AT5G66460.1	Glycosyl hydrolase superfamily protein	LOC_Os01g47400.1	OsMan01 - Endo-Beta-Mannanase, expressed
HORVU3Hr1G060080	AT1G29370.1	Kinase-related protein of unknown function (DUF1296)	LOC_Os01g47430.2	protein of unknown function DUF1296 domain containing protein, expressed
HORVU3Hr1G060130	#N/A
HORVU3Hr1G060140	#N/A
HORVU3Hr1G060500	AT4G18170.1	WRKY DNA-binding protein 28	LOC_Os01g47560.1	WRKY16, expressed
HORVU3Hr1G060520	#N/A
HORVU3Hr1G060950	AT2G33880.1	homeobox-3	LOC_Os01g47710.1	homeobox domain containing protein, expressed
HORVU3Hr1G061000	AT5G60860.1	RAB GTPase homolog A1F	LOC_Os01g47730.1	ras-related protein, putative, expressed
HORVU3Hr1G061010	AT4G34040.1	RING/U-box superfamily protein	LOC_Os01g47740.1	zinc finger, C3HC4 type domain containing protein, expressed
HORVU3Hr1G062160			LOC_Os01g48444.1	OsIAA5 - Auxin-responsive Aux/IAA gene family member, expressed
HORVU3Hr1G062150	AT2G02450.1	NAC domain containing protein 35	LOC_Os01g48446.1	no apical meristem protein, putative, expressed
HORVU3Hr1G062510	AT5G64670.1	Ribosomal protein L18e/L15 superfamily protein	LOC_Os08g21840.1	50S ribosomal protein L15, putative, expressed
HORVU3Hr1G062500	AT3G49000.1	RNA polymerase III subunit RPC82 family protein	LOC_Os01g48720.1	RNA polymerase III subunit RPC82 family protein, putative, expressed
HORVU3Hr1G062570	AT3G12700.1	Eukaryotic aspartyl protease family protein	LOC_Os05g48330.1	aspartyl protease family protein, putative, expressed
HORVU3Hr1G062580	#N/A
HORVU3Hr1G062670	#N/A
HORVU3Hr1G062740	AT4G20300.2	Protein of unknown function (DUF1639)	LOC_Os01g48830.2	expressed protein
HORVU3Hr1G062750	#N/A
HORVU3Hr1G063050	AT5G53460.1	NADH-dependent glutamate synthase 1	LOC_Os01g48960.1	glutamate synthase, chloroplast precursor, putative, expressed
HORVU3Hr1G063300	AT1G80350.1	P-loop containing nucleoside triphosphate hydrolases superfamily protein	LOC_Os01g49000.1	katanin p60 ATPase-containing subunit, putative, expressed
HORVU3Hr1G063310	#N/A
HORVU3Hr1G063450	AT5G38110.1	anti- silencing function 1b	LOC_Os05g48030.1	anti-silencing protein, ASF1-like domain containing protein, expressed
HORVU3Hr1G063570	#N/A
HORVU3Hr1G064630	#N/A
HORVU3Hr1G064640	AT1G25560.1	AP2/B3 transcription factor family protein	LOC_Os01g49830.1	B3 DNA binding domain containing protein, expressed
HORVU3Hr1G064650	#N/A
HORVU3Hr1G064850	AT5G01400.1	HEAT repeat-containing protein	LOC_Os01g49940.1	ESP4, putative, expressed
HORVU3Hr1G064860	#N/A
HORVU3Hr1G064880	#N/A
HORVU3Hr1G064890	AT1G43760.1	DNAse I-like superfamily protein	LOC_Os11g05030.1	expressed protein
HORVU3Hr1G065500	#N/A
HORVU3Hr1G065490	#N/A
HORVU3Hr1G065560	#N/A
HORVU3Hr1G065550	#N/A
HORVU3Hr1G065630	AT5G55090.1	mitogen-activated protein kinase kinase kinase 15	LOC_Os01g50410.1	STE_MEKK_ste11_MAP3K.6 - STE kinases include homologs to sterile 7, sterile 11 and sterile 20 from yeast, expressed
HORVU3Hr1G065840	AT3G49400.1	Transducin/WD40 repeat-like superfamily protein	LOC_Os01g50690.1	WD domain, G-beta repeat domain containing protein, expressed
HORVU3Hr1G065850	#N/A
HORVU3Hr1G065950	AT2G34060.1	Peroxidase superfamily protein	LOC_Os07g02440.1	peroxidase precursor, putative, expressed
HORVU3Hr1G066040	#N/A
HORVU3Hr1G066230	#N/A
HORVU3Hr1G066240	AT4G35440.1	chloride channel E	LOC_Os01g50860.1	chloride transporter, chloride channel family, putative, expressed
HORVU3Hr1G066250	#N/A
HORVU3Hr1G066390	AT2G46510.1	ABA-inducible BHLH-type transcription factor	LOC_Os01g50940.1	helix-loop-helix DNA-binding domain containing protein, expressed
HORVU3Hr1G066560	#N/A
HORVU3Hr1G066570	#N/A
HORVU3Hr1G066580	AT1G26670.1	Vesicle transport v-SNARE family protein	LOC_Os01g51120.1	vesicle transport v-SNARE protein, putative, expressed
HORVU3Hr1G066600	AT3G21330.1	basic helix-loop-helix (bHLH) DNA-binding superfamily protein	LOC_Os01g51140.2	helix-loop-helix DNA-binding domain containing protein, expressed
HORVU3Hr1G066590	#N/A
HORVU3Hr1G066860	AT3G13890.1	myb domain protein 26	LOC_Os01g51260.1	MYB family transcription factor, putative, expressed
HORVU3Hr1G067290	AT2G19570.1	cytidine deaminase 1	LOC_Os01g51540.1	cytidine/deoxycytidylate deaminase, putative, expressed
HORVU3Hr1G067470	AT5G58290.1	regulatory particle triple-A ATPase 3	LOC_Os02g21970.1	26S protease regulatory subunit 6B, putative, expressed
HORVU3Hr1G067480	#N/A
HORVU3Hr1G067750	AT1G14380.3	IQ-domain 28	LOC_Os01g51840.2	IQ calmodulin-binding motif family protein, putative, expressed
HORVU3Hr1G067760	AT4G22530.1	S-adenosyl-L-methionine-dependent methyltransferases superfamily protein	LOC_Os01g51870.1	methyltransferase, putative, expressed
HORVU3Hr1G067840	AT1G71710.1	DNAse I-like superfamily protein	LOC_Os01g51890.1	endonuclease/exonuclease/phosphatase family domain containing protein, expressed
HORVU3Hr1G067850	#N/A
HORVU3Hr1G068000	AT4G39400.1	Leucine-rich receptor-like protein kinase family protein	LOC_Os01g52050.1	systemin receptor SR160 precursor, putative, expressed
HORVU3Hr1G068010	AT4G39400.1	Leucine-rich receptor-like protein kinase family protein	LOC_Os01g52050.1	systemin receptor SR160 precursor, putative, expressed
HORVU3Hr1G068020	AT4G39400.1	Leucine-rich receptor-like protein kinase family protein	LOC_Os01g52050.1	systemin receptor SR160 precursor, putative, expressed
HORVU3Hr1G068200	AT3G24450.1	Heavy metal transport/detoxification superfamily protein	LOC_Os01g52160.1	heavy metal-associated domain containing protein, expressed
HORVU3Hr1G068210	#N/A
HORVU3Hr1G068710	AT4G22190.1		LOC_Os01g69290.1	antifreeze glycoprotein, putative, expressed
HORVU3Hr1G068780	AT3G16300.1	Uncharacterised protein family (UPF0497)	LOC_Os01g52610.1	membrane associated DUF588 domain containing protein, putative, expressed
HORVU3Hr1G068900	AT3G57230.2	AGAMOUS-like 16	LOC_Os01g52680.1	OsMADS32 - MADS-box family gene with MIKCc type-box, expressed
HORVU3Hr1G069000	AT1G17350.1	NADH:ubiquinone oxidoreductase intermediate-associated protein 30	LOC_Os01g52720.1	Complex I intermediate-associated protein 30 domain containing protein, putative, expressed
HORVU3Hr1G069010	#N/A
HORVU3Hr1G069030	AT2G04160.1	Subtilisin-like serine endopeptidase family protein	LOC_Os01g52750.1	OsSub3 - Putative Subtilisin homologue, expressed
HORVU3Hr1G069070	AT5G45670.1	GDSL-like Lipase/Acylhydrolase superfamily protein	LOC_Os01g52770.1	GDSL-like lipase/acylhydrolase, putative, expressed
HORVU3Hr1G069090	#N/A
HORVU3Hr1G069160	AT2G42800.1	receptor like protein 29	LOC_Os01g52880.1	leucine-rich repeat family protein, putative, expressed
HORVU3Hr1G069190	AT3G01090.2	SNF1 kinase homolog 10	LOC_Os05g45420.3	CAMK_KIN1/SNF1/Nim1_like_AMPKh.3 - CAMK includes calcium/calmodulin depedent protein kinases, expressed
HORVU3Hr1G069340	AT4G18820.1	AAA-type ATPase family protein	LOC_Os01g53070.1	ATP binding protein, putative, expressed
HORVU3Hr1G069400	AT1G53400.1	Ubiquitin domain-containing protein	LOC_Os09g17620.1	ubiquitin domain-containing protein 2, putative, expressed
HORVU3Hr1G069510	#N/A
HORVU3Hr1G069490	#N/A
HORVU3Hr1G069500	#N/A
HORVU3Hr1G069520	AT5G11480.1	P-loop containing nucleoside triphosphate hydrolases superfamily protein	LOC_Os01g53150.1	GTPase of unknown function domain containing protein, putative, expressed
HORVU3Hr1G069580	AT4G13260.1	Flavin-binding monooxygenase family protein	LOC_Os01g53200.1	flavin monooxygenase, putative, expressed
HORVU3Hr1G069590	AT3G24520.1	heat shock transcription factor C1	LOC_Os01g53220.1	HSF-type DNA-binding domain containing protein, expressed
HORVU3Hr1G069710	AT3G60900.1	FASCICLIN-like arabinogalactan-protein 10	LOC_Os04g48490.1	fasciclin-like arabinogalactan protein, putative, expressed
HORVU3Hr1G069720	AT3G16520.3	UDP-glucosyl transferase 88A1	LOC_Os01g53420.1	anthocyanidin 5,3-O-glucosyltransferase, putative, expressed
HORVU3Hr1G070200	AT5G38560.1	Protein kinase superfamily protein	LOC_Os01g53640.1	retrotransposon protein, putative, unclassified, expressed
HORVU3Hr1G070340			LOC_Os01g53710.1	dual specificity protein phosphatase, putative, expressed
HORVU3Hr1G070350	#N/A
HORVU3Hr1G070360	#N/A
HORVU3Hr1G070370	AT2G25870.1	haloacid dehalogenase-like hydrolase family protein	LOC_Os01g53720.2	expressed protein
HORVU3Hr1G070400	AT5G56590.1	O-Glycosyl hydrolases family 17 protein	LOC_Os01g53750.1	glucan endo-1,3-beta-glucosidase precursor, putative, expressed
HORVU3Hr1G070620			LOC_Os01g53880.1	OsIAA6 - Auxin-responsive Aux/IAA gene family member, expressed
HORVU3Hr1G071220	AT4G32480.1	Protein of unknown function (DUF506)	LOC_Os01g54340.1	plant-specific domain TIGR01615 family protein, expressed
HORVU3Hr1G071230	#N/A
HORVU3Hr1G071300	AT1G53120.1	RNA-binding S4 domain-containing protein	LOC_Os01g54390.2	S4 domain containing protein, putative, expressed
HORVU3Hr1G071290	AT2G27800.1	Tetratricopeptide repeat (TPR)-like superfamily protein	LOC_Os01g54380.1	PPR repeat domain containing protein, putative, expressed
HORVU3Hr1G071530	AT1G78630.1	Ribosomal protein L13 family protein	LOC_Os01g54540.1	ribosomal protein L13, putative, expressed
HORVU3Hr1G071570	AT1G06410.1	trehalose-phosphatase/synthase 7	LOC_Os01g54560.1	trehalose synthase, putative, expressed
HORVU3Hr1G071560	#N/A
HORVU3Hr1G071640	AT2G30400.1	ovate family protein 2	LOC_Os01g54570.1	DUF623 domain containing protein, expressed
HORVU3Hr1G071750	AT3G58710.1	WRKY DNA-binding protein 69	LOC_Os01g54600.1	WRKY13, expressed
HORVU3Hr1G071800	AT5G11500.1		LOC_Os01g54670.2	coiled-coil domain-containing protein 25, putative, expressed
HORVU3Hr1G071810	AT4G18760.1	receptor like protein 51	LOC_Os01g54630.1	leucine rich repeat family protein, putative, expressed
HORVU3Hr1G072120	AT1G29970.2	60S ribosomal protein L18A-1	LOC_Os01g54870.1	60S ribosomal protein L18a, putative, expressed
HORVU3Hr1G072130	#N/A
HORVU3Hr1G072110	#N/A
HORVU3Hr1G072140	AT2G42390.1	protein kinase C substrate, heavy chain-related	LOC_Os01g54880.1	glucosidase 2 subunit beta precursor, putative, expressed
HORVU3Hr1G072340	AT2G33860.1	Transcriptional factor B3 family protein / auxin-responsive factor AUX/IAA-related	LOC_Os01g54990.1	auxin response factor, putative, expressed
HORVU3Hr1G072360	#N/A
HORVU3Hr1G072410	AT1G23750.1	Nucleic acid-binding, OB-fold-like protein	LOC_Os01g55030.1	DNA-binding protein-related, putative, expressed
HORVU3Hr1G072400	#N/A
HORVU3Hr1G072520	AT4G28300.1	Protein of unknown function (DUF1421)	LOC_Os01g55050.2	protein of unknown function DUF1421 domain containing protein, expressed
HORVU3Hr1G072540	AT4G03550.1	glucan synthase-like 5	LOC_Os01g55040.1	1,3-beta-glucan synthase component, putative, expressed
HORVU3Hr1G072530	#N/A
HORVU3Hr1G072670			LOC_Os01g55100.1	slTCP3, putative, expressed
HORVU3Hr1G072760			LOC_Os01g55120.1	expressed protein
HORVU3Hr1G072770	AT2G42380.2	Basic-leucine zipper (bZIP) transcription factor family protein	LOC_Os01g55150.1	bZIP transcription factor domain containing protein, expressed
HORVU3Hr1G072860	AT1G29980.2	Protein of unknown function, DUF642	LOC_Os01g55190.1	expressed protein
HORVU3Hr1G072880	AT1G17140.1	interactor of constitutive active rops 1	LOC_Os01g55280.1	expressed protein
HORVU3Hr1G072970	AT5G62430.1	cycling DOF factor 1	LOC_Os01g55340.1	dof zinc finger domain containing protein, putative, expressed
HORVU3Hr1G073050	AT1G29195.1		LOC_Os01g55370.1	expressed protein
HORVU3Hr1G073060	#N/A
HORVU3Hr1G073080	#N/A
HORVU3Hr1G073170	AT1G29220.1	transcriptional regulator family protein	LOC_Os01g55490.1	transcriptional regulator family protein, putative, expressed
HORVU3Hr1G073180	AT2G34190.1	Xanthine/uracil permease family protein	LOC_Os01g55500.1	nucleobase-ascorbate transporter, putative, expressed
HORVU3Hr1G073770	AT3G13175.1		LOC_Os01g55720.1	expressed protein
HORVU3Hr1G073800			LOC_Os01g55730.1	AGAP003732-PA, putative, expressed
HORVU3Hr1G073840	AT5G08060.1		LOC_Os01g55770.1	expressed protein
HORVU3Hr1G074040			LOC_Os01g55830.1	glutathione S-transferase, putative, expressed
HORVU3Hr1G074170	#N/A
HORVU3Hr1G074570	AT4G07960.1	Cellulose-synthase-like C12	LOC_Os01g56130.1	CSLC1 - cellulose synthase-like family C, expressed
HORVU3Hr1G074560	#N/A
HORVU3Hr1G074650	#N/A
HORVU3Hr1G075030	#N/A
HORVU3Hr1G075020	#N/A
HORVU3Hr1G075050	AT4G18380.1	F-box family protein	LOC_Os01g56390.1	OsFBX26 - F-box domain containing protein, expressed
HORVU3Hr1G075350			LOC_Os03g16320.1	expressed protein
HORVU3Hr1G075850	AT5G43710.1	Glycosyl hydrolase family 47 protein	LOC_Os01g56670.1	glycosyl hydrolase family 47 domain contain protein, expressed
HORVU3Hr1G075870	AT2G30570.1	photosystem II reaction center W	LOC_Os01g56680.2	photosystem II reaction center W protein, chloroplast precursor, putative, expressed
HORVU3Hr1G075920	AT1G75450.1	cytokinin oxidase 5	LOC_Os01g56810.1	cytokinin dehydrogenase precursor, putative, expressed
HORVU3Hr1G075980	#N/A
HORVU3Hr1G075990	AT4G05200.1	cysteine-rich RLK (RECEPTOR-like protein kinase) 25	LOC_Os04g12080.1	TKL_IRAK_DUF26-lc.7 - DUF26 kinases have homology to DUF26 containing loci, expressed
HORVU3Hr1G076220	AT5G16300.1	Vps51/Vps67 family (components of vesicular transport) protein	LOC_Os01g56910.1	expressed protein
HORVU3Hr1G076700	#N/A
HORVU3Hr1G076710			LOC_Os01g57150.1	SR protein related family member, putative, expressed
HORVU3Hr1G076730	#N/A
HORVU3Hr1G077030	#N/A
HORVU3Hr1G077020	AT3G53310.1	AP2/B3-like transcriptional factor family protein	LOC_Os03g42410.1	B3 DNA binding domain containing protein
HORVU3Hr1G077040	AT1G09900.1	Pentatricopeptide repeat (PPR-like) superfamily protein	LOC_Os01g57410.3	pentatricopeptide repeat domain containing protein, putative, expressed
HORVU3Hr1G077350	#N/A
HORVU3Hr1G077490	AT5G54630.1	zinc finger protein-related	LOC_Os01g57650.1	ZOS1-12 - C2H2 zinc finger protein, expressed
HORVU3Hr1G077500			LOC_Os03g07920.1	expressed protein
HORVU3Hr1G078150	AT3G15210.1	ethylene responsive element binding factor 4	LOC_Os01g58420.1	AP2 domain containing protein, expressed
HORVU3Hr1G078160	#N/A
HORVU3Hr1G078170	#N/A
HORVU3Hr1G078200	AT5G44650.1		LOC_Os01g58470.1	expressed protein
HORVU3Hr1G078210	AT5G53900.1	Serine/threonine-protein kinase WNK (With No Lysine)-related	LOC_Os11g25920.1	transcription factor-related, putative, expressed
HORVU3Hr1G078260	AT5G44680.1	DNA glycosylase superfamily protein	LOC_Os01g58550.1	methyladenine glycosylase, putative, expressed
HORVU3Hr1G078310	#N/A
HORVU3Hr1G078320	#N/A
HORVU3Hr1G078650	AT4G32390.1	Nucleotide-sugar transporter family protein	LOC_Os05g41480.2	domain of unknown function, DUF250 domain containing protein, expressed
HORVU3Hr1G078670			LOC_Os01g58890.4	cysteine proteinase inhibitor precursor protein, putative, expressed
HORVU3Hr1G078660	AT2G40890.1	cytochrome P450, family 98, subfamily A, polypeptide 3	LOC_Os05g41440.1	cytochrome P450, putative, expressed
HORVU3Hr1G078850	AT2G30150.1	UDP-Glycosyltransferase superfamily protein	LOC_Os01g59100.1	cytokinin-N-glucosyltransferase 1, putative, expressed
HORVU3Hr1G078940	AT5G12250.1	beta-6 tubulin	LOC_Os01g59150.2	tubulin/FtsZ domain containing protein, putative, expressed
HORVU3Hr1G078960	AT2G32560.1	F-box family protein	LOC_Os01g59180.1	OsFBX27 - F-box domain containing protein, expressed
HORVU3Hr1G079180	AT3G56710.1	sigma factor binding protein 1	LOC_Os05g32460.1	VQ domain containing protein, putative, expressed
HORVU3Hr1G079270	AT3G56840.1	FAD-dependent oxidoreductase family protein	LOC_Os01g59490.1	FAD dependent oxidoreductase domain containing protein, expressed
HORVU3Hr1G079280	#N/A
HORVU3Hr1G079580	#N/A
HORVU3Hr1G079900	AT5G41080.2	PLC-like phosphodiesterases superfamily protein	LOC_Os02g31030.1	glycerophosphoryl diester phosphodiesterase family protein, putative, expressed
HORVU3Hr1G080240	AT3G54720.1	Peptidase M28 family protein	LOC_Os03g57660.1	peptidase, putative, expressed
HORVU3Hr1G080650	AT1G06840.1	Leucine-rich repeat protein kinase family protein	LOC_Os05g40270.5	expressed protein
HORVU3Hr1G080660	AT4G35550.1	WUSCHEL related homeobox 13	LOC_Os01g60270.1	homeobox domain containing protein, expressed
HORVU3Hr1G080730	AT3G08670.1		LOC_Os05g40220.2	transposon protein, putative, unclassified, expressed
HORVU3Hr1G080830	AT2G30490.1	cinnamate-4-hydroxylase	LOC_Os01g60450.1	cytochrome P450, putative, expressed
HORVU3Hr1G080850	#N/A
HORVU3Hr1G080930	AT3G17160.1
HORVU3Hr1G081260	AT1G06920.1	ovate family protein 4	LOC_Os01g60810.1	DUF623 domain containing protein, expressed
HORVU3Hr1G081300	AT5G01830.1	ARM repeat superfamily protein	LOC_Os01g60860.1	spotted leaf 11, putative, expressed
HORVU3Hr1G081310	#N/A
HORVU3Hr1G081320			LOC_Os01g66590.3	DUF260 domain containing protein, putative, expressed
HORVU3Hr1G081330	#N/A
HORVU3Hr1G081350	#N/A
HORVU3Hr1G081340	#N/A
HORVU3Hr1G081630	#N/A
HORVU3Hr1G081640			LOC_Os01g65620.1	expressed protein
HORVU3Hr1G081660	AT1G33420.1	RING/FYVE/PHD zinc finger superfamily protein	LOC_Os01g65600.1	PHD-finger domain containing protein, putative, expressed
HORVU3Hr1G081680	#N/A
HORVU3Hr1G081770	#N/A
HORVU3Hr1G081820			LOC_Os03g52620.1	expressed protein
HORVU3Hr1G081860	AT1G33475.1	SNARE-like superfamily protein	LOC_Os01g65530.1	RNA recognition motif containing protein, putative, expressed
HORVU3Hr1G081880	AT1G22882.1	Galactose-binding protein	LOC_Os01g65520.1	Sad1 / UNC-like C-terminal domain containing protein, putative, expressed
HORVU3Hr1G081870	#N/A
HORVU3Hr1G081900	#N/A
HORVU3Hr1G082000	AT1G44760.1	Adenine nucleotide alpha hydrolases-like superfamily protein	LOC_Os01g65440.1	universal stress protein domain containing protein, putative, expressed
HORVU3Hr1G082030	AT1G22030.1		LOC_Os01g65420.1	expressed protein
HORVU3Hr1G082040	#N/A
HORVU3Hr1G082050	#N/A
HORVU3Hr1G082070	AT1G36370.1	serine hydroxymethyltransferase 7	LOC_Os01g65410.1	serine hydroxymethyltransferase, mitochondrial precursor, putative, expressed
HORVU3Hr1G082180			LOC_Os02g22650.1	glycosyltransferase, putative, expressed
HORVU3Hr1G082190	AT1G72040.1	P-loop containing nucleoside triphosphate hydrolases superfamily protein	LOC_Os01g65350.1	deoxynucleoside kinase family, putative, expressed
HORVU3Hr1G082200	#N/A
HORVU3Hr1G082280	AT2G16570.1	GLN phosphoribosyl pyrophosphate amidotransferase 1	LOC_Os01g65260.1	amidophosphoribosyltransferase, chloroplast precursor, putative, expressed
HORVU3Hr1G082310	AT1G75660.1	5\'-3\' exoribonuclease 3	LOC_Os01g65220.1	XRN 5\'-3\' exonuclease N-terminus domain containing protein, expressed
HORVU3Hr1G082360	AT1G22540.1	Major facilitator superfamily protein	LOC_Os01g65200.3	proton-dependent oligopeptide transport, putative, expressed
HORVU3Hr1G082460	AT1G22540.1	Major facilitator superfamily protein	LOC_Os01g65110.1	POT family protein, expressed
HORVU3Hr1G082490	AT1G22540.1	Major facilitator superfamily protein	LOC_Os01g65190.1	POT domain containing peptide transporter, putative, expressed
HORVU3Hr1G082750	AT1G21790.1	TRAM, LAG1 and CLN8 (TLC) lipid-sensing domain containing protein	LOC_Os01g64930.1	expressed protein
HORVU3Hr1G082900	AT1G71240.2	Plant protein of unknown function (DUF639)	LOC_Os01g64870.1	expressed protein
HORVU3Hr1G083060	#N/A
HORVU3Hr1G083080	#N/A
HORVU3Hr1G083350	AT1G09200.1	Histone superfamily protein	LOC_Os04g34240.1	histone H3, putative, expressed
HORVU3Hr1G083390	#N/A
HORVU3Hr1G083460	AT3G52440.1	Dof-type zinc finger DNA-binding family protein	LOC_Os01g64590.1	dof zinc finger domain containing protein, putative, expressed
HORVU3Hr1G083470			LOC_Os05g27780.1	expressed protein
HORVU3Hr1G083480	AT4G30860.1	SET domain group 4	LOC_Os08g34370.1	SET domain containing protein, expressed
HORVU3Hr1G083500	AT2G35930.1	plant U-box 23	LOC_Os01g64570.1	U-box domain-containing protein, putative, expressed
HORVU3Hr1G083540	AT5G49690.1	UDP-Glycosyltransferase superfamily protein	LOC_Os01g64540.1	anthocyanidin 3-O-glucosyltransferase, putative, expressed
HORVU3Hr1G083550	AT3G44190.1	FAD/NAD(P)-binding oxidoreductase family protein	LOC_Os02g05680.1	apoptosis-inducing factor 2, putative, expressed
HORVU3Hr1G083560	AT2G26230.1	uricase / urate oxidase / nodulin 35, putative	LOC_Os01g64520.1	uricase, putative, expressed
HORVU3Hr1G083700	AT2G36026.1	Ovate family protein	LOC_Os01g64430.1	DUF623 domain containing protein, expressed
HORVU3Hr1G083790	AT2G36145.1		LOC_Os01g64270.1	expressed protein
HORVU3Hr1G083780	AT3G52570.1	alpha/beta-Hydrolases superfamily protein	LOC_Os01g64262.2	hydrolase, alpha/beta fold family, putative, expressed
HORVU3Hr1G084120	AT2G36220.1		LOC_Os01g64180.3	expressed protein
HORVU3Hr1G084140	#N/A
HORVU3Hr1G084130	#N/A
HORVU3Hr1G084170	AT2G27500.2	Glycosyl hydrolase superfamily protein	LOC_Os01g64170.3	glycosyl hydrolases family 17, putative, expressed
HORVU3Hr1G084180	#N/A
HORVU3Hr1G084340	AT1G08320.3	bZIP transcription factor family protein	LOC_Os01g64020.1	transcription factor, putative, expressed
HORVU3Hr1G084350			LOC_Os01g64010.1	dual specificity protein phosphatase, putative, expressed
HORVU3Hr1G084360	AT3G19290.1	ABRE binding factor 4	LOC_Os01g64000.1	bZIP transcription factor, putative, expressed
HORVU3Hr1G084410	AT1G08280.1	Glycosyltransferase family 29 (sialyltransferase) family protein	LOC_Os01g63970.1	sialyltransferase family domain containing protein, expressed
HORVU3Hr1G084450	AT2G27690.1	cytochrome P450, family 94, subfamily C, polypeptide 1	LOC_Os01g63930.1	cytochrome P450, putative, expressed
HORVU3Hr1G084530	AT3G52240.1		LOC_Os05g37340.1	expressed protein
HORVU3Hr1G084620	AT1G08230.2	Transmembrane amino acid transporter family protein	LOC_Os01g63854.1	transmembrane amino acid transporter protein, putative, expressed
HORVU3Hr1G084640	AT5G01270.1	carboxyl-terminal domain (ctd) phosphatase-like 2	LOC_Os01g63820.1	double-stranded RNA binding motif containing protein, expressed
HORVU3Hr1G084720	#N/A
HORVU3Hr1G084750	AT2G38120.1	Transmembrane amino acid transporter family protein	LOC_Os01g63770.1	transmembrane amino acid transporter protein, putative, expressed
HORVU3Hr1G084760	#N/A
HORVU3Hr1G084770	#N/A
HORVU3Hr1G084790	#N/A
HORVU3Hr1G084820	#N/A
[truncated: 3,309 more rows]
