# Supplementary material for: MADS8 is indispensable for female reproductive development at high ambient temperatures in cereal crops
Source: Plant Cell. 2023 Sep 21;36(1):65–84. doi: 10.1093/plcell/koad246 (PMC10734617; doi:10.1093/plcell/koad246)
Supplement: koad246_Supplementary_Data [file koad246_supplementary_data.zip › TPC2023RA00126R2_Supplemental_Data_Set_S2.xlsx]

## Sheet: Data Set S2 legends
Supplemental Data, Shen et al., (2023). Conserved regulation of pistil development at high temperatures. Plant Cell.
Supplemental Data Set S2. GO analysis of DEGs in wild type and Hvmads8 at 15 °C and 28 °C. List of Go terms in wild type and Hvmads8 at 15°C and 28°C ( FDR < 0.05 by AgriGO) including description, numbers in the input list, P value and contained genes are listed in the GO at 15°C and GO at 28°C sheets respectively. Biological process clustering of DEGs in wild-type and Hvmads8 at 15 °C based on G…

## Sheet: GO at 15 °C 
Supplemental Data, Shen et al., (2023). Conserved regulation of pistil development at high temperatures. Plant Cell.
Supplemental Data Set S2. GO analysis of DEGs in wild type and Hvmads8 at 15 °C and 28 °C.
List of Go terms in wild type and Hvmads8 at 15 °C ( FDR < 0.05 by AgriGO).
GO_ID	GO_Type	Description	Number in input list	Numbers in BG	P value	P adjust	Q value	Genes
GO:0071456	BP	cellular response to hypoxia	26/517	242/21869	1.4378e-10	8.09509e-08	7.09289e-08	AT2G26560/AT1G77120/AT5G20790/AT1G25550/AT5G41080/AT1G54050/AT5G24530/AT3G56400/AT5G12020/AT2G36800/AT2G26150/AT3G24500/AT1G74310/AT5G54490/AT5G47910/AT5G06320/AT4G10265/AT4G27450/AT1G01720/AT1G72360/AT3G02550/AT5G42050/AT2G36220/AT2G41010/AT4G32480/AT4G11660
GO:0036294	BP	cellular response to decreased oxygen levels	26/517	244/21869	1.72481e-10	8.09509e-08	7.09289e-08	AT2G26560/AT1G77120/AT5G20790/AT1G25550/AT5G41080/AT1G54050/AT5G24530/AT3G56400/AT5G12020/AT2G36800/AT2G26150/AT3G24500/AT1G74310/AT5G54490/AT5G47910/AT5G06320/AT4G10265/AT4G27450/AT1G01720/AT1G72360/AT3G02550/AT5G42050/AT2G36220/AT2G41010/AT4G32480/AT4G11660
GO:0071453	BP	cellular response to oxygen levels	26/517	244/21869	1.72481e-10	8.09509e-08	7.09289e-08	AT2G26560/AT1G77120/AT5G20790/AT1G25550/AT5G41080/AT1G54050/AT5G24530/AT3G56400/AT5G12020/AT2G36800/AT2G26150/AT3G24500/AT1G74310/AT5G54490/AT5G47910/AT5G06320/AT4G10265/AT4G27450/AT1G01720/AT1G72360/AT3G02550/AT5G42050/AT2G36220/AT2G41010/AT4G32480/AT4G11660
GO:0001666	BP	response to hypoxia	26/517	268/21869	1.32793e-09	4.62437e-07	4.05185e-07	AT2G26560/AT1G77120/AT5G20790/AT1G25550/AT5G41080/AT1G54050/AT5G24530/AT3G56400/AT5G12020/AT2G36800/AT2G26150/AT3G24500/AT1G74310/AT5G54490/AT5G47910/AT5G06320/AT4G10265/AT4G27450/AT1G01720/AT1G72360/AT3G02550/AT5G42050/AT2G36220/AT2G41010/AT4G32480/AT4G11660
GO:0036293	BP	response to decreased oxygen levels	26/517	272/21869	1.82244e-09	4.62437e-07	4.05185e-07	AT2G26560/AT1G77120/AT5G20790/AT1G25550/AT5G41080/AT1G54050/AT5G24530/AT3G56400/AT5G12020/AT2G36800/AT2G26150/AT3G24500/AT1G74310/AT5G54490/AT5G47910/AT5G06320/AT4G10265/AT4G27450/AT1G01720/AT1G72360/AT3G02550/AT5G42050/AT2G36220/AT2G41010/AT4G32480/AT4G11660
GO:0070482	BP	response to oxygen levels	26/517	273/21869	1.97061e-09	4.62437e-07	4.05185e-07	AT2G26560/AT1G77120/AT5G20790/AT1G25550/AT5G41080/AT1G54050/AT5G24530/AT3G56400/AT5G12020/AT2G36800/AT2G26150/AT3G24500/AT1G74310/AT5G54490/AT5G47910/AT5G06320/AT4G10265/AT4G27450/AT1G01720/AT1G72360/AT3G02550/AT5G42050/AT2G36220/AT2G41010/AT4G32480/AT4G11660
GO:0032787	BP	monocarboxylic acid metabolic process	33/517	489/21869	7.75318e-08	1.5595e-05	1.36643e-05	AT1G15780/AT3G26744/AT2G29980/AT4G21070/AT2G27150/AT3G01420/AT3G05020/AT4G11640/AT1G77590/AT1G76690/AT4G14440/AT4G16760/AT4G34020/AT3G45140/AT1G08980/AT2G36530/AT2G23590/AT5G08470/AT1G53520/AT5G24530/AT5G57580/AT1G65690/AT4G39950/AT4G15560/AT3G53140/AT1G72520/AT2G26640/AT5G04660/AT4G32770/AT1G13580/AT2G26250/AT2G41010/AT5G07010
GO:0009751	BP	response to salicylic acid	17/517	175/21869	9.47035e-07	0.000166678	0.000146043	AT4G05320/AT1G15780/AT4G03550/AT1G15520/AT1G67710/AT3G01420/AT4G23280/AT5G24530/AT3G56400/AT4G23810/AT2G37710/AT2G40750/AT4G33680/AT5G06320/AT3G50930/AT1G80840/AT1G28480
GO:0009611	BP	response to wounding	20/517	243/21869	1.49566e-06	0.000210589	0.000184517	AT2G02220/AT5G53890/AT1G76690/AT4G16760/AT3G45140/AT4G24220/AT5G14200/AT3G25230/AT1G01140/AT1G72520/AT2G21970/AT1G17380/AT5G47910/AT5G06320/AT1G80840/AT3G13790/AT3G44550/AT1G01720/AT3G61060/AT1G72300
GO:0072330	BP	monocarboxylic acid biosynthetic process	20/517	243/21869	1.49566e-06	0.000210589	0.000184517	AT1G15780/AT3G26744/AT2G29980/AT4G21070/AT2G27150/AT3G01420/AT3G05020/AT4G11640/AT1G76690/AT4G16760/AT4G34020/AT3G45140/AT1G08980/AT5G57580/AT1G65690/AT4G39950/AT1G72520/AT2G26640/AT1G13580/AT2G26250
GO:0071398	BP	cellular response to fatty acid	13/517	115/21869	3.3661e-06	0.000430861	0.000377519	AT2G34070/AT5G05600/AT1G17440/AT1G67710/AT3G11910/AT1G32230/AT3G56400/AT4G23810/AT2G40750/AT1G62380/AT1G17380/AT2G44050/AT1G28480
GO:0046394	BP	carboxylic acid biosynthetic process	29/517	485/21869	5.35593e-06	0.000628429	0.000550627	AT2G26560/AT1G15780/AT3G26744/AT2G29980/AT4G21070/AT3G61440/AT2G27150/AT3G01420/AT3G05020/AT4G11640/AT1G76690/AT3G22400/AT4G16760/AT5G10240/AT4G34020/AT3G45140/AT1G08980/AT5G14200/AT3G59760/AT5G57580/AT4G33680/AT1G65690/AT4G39950/AT1G72520/AT3G53180/AT2G26640/AT5G28840/AT1G13580/AT2G26250
GO:0000302	BP	response to reactive oxygen species	15/517	162/21869	7.40822e-06	0.000802367	0.000703031	AT1G66950/AT1G15520/AT3G01420/AT1G77120/AT3G10985/AT1G32230/AT1G54050/AT3G56400/AT4G23810/AT5G12020/AT2G26150/AT2G40750/AT1G72520/AT1G53540/AT5G37770
GO:0009867	BP	jasmonic acid mediated signaling pathway	12/517	107/21869	8.6777e-06	0.000872728	0.000764681	AT2G34070/AT5G05600/AT1G17440/AT1G67710/AT3G11910/AT1G32230/AT3G56400/AT4G23810/AT2G40750/AT1G17380/AT2G44050/AT1G28480
GO:0070542	BP	response to fatty acid	17/517	208/21869	9.95008e-06	0.000933981	0.000818351	AT2G34070/AT5G05600/AT1G17440/AT1G15520/AT1G67710/AT3G11910/AT3G45140/AT1G32230/AT5G14200/AT3G56400/AT4G23810/AT2G40750/AT1G62380/AT1G17380/AT2G44050/AT1G28480/AT5G07010
GO:0071395	BP	cellular response to jasmonic acid stimulus	12/517	111/21869	1.26767e-05	0.00111555	0.000977443	AT2G34070/AT5G05600/AT1G17440/AT1G67710/AT3G11910/AT1G32230/AT3G56400/AT4G23810/AT2G40750/AT1G17380/AT2G44050/AT1G28480
GO:0071396	BP	cellular response to lipid	27/517	476/21869	2.85893e-05	0.00234722	0.00205663	AT3G26744/AT2G34070/AT5G05600/AT1G17440/AT1G15520/AT1G67710/AT3G11910/AT1G12240/AT1G24020/AT1G24625/AT1G32230/AT5G62880/AT3G56400/AT4G23810/AT2G40750/AT5G13530/AT5G11260/AT1G62380/AT5G05860/AT1G17380/AT3G03990/AT3G19290/AT2G44050/AT1G01720/AT5G27320/AT5G22090/AT1G28480
GO:0009753	BP	response to jasmonic acid	16/517	204/21869	3.00071e-05	0.00234722	0.00205663	AT2G34070/AT5G05600/AT1G17440/AT1G15520/AT1G67710/AT3G11910/AT3G45140/AT1G32230/AT5G14200/AT3G56400/AT4G23810/AT2G40750/AT1G17380/AT2G44050/AT1G28480/AT5G07010
GO:0031408	BP	oxylipin biosynthetic process	5/517	17/21869	3.54187e-05	0.00262471	0.00229976	AT2G26560/AT1G76690/AT3G22400/AT3G45140/AT1G72520
GO:0009408	BP	response to heat	18/517	257/21869	4.4149e-05	0.00310809	0.0027233	AT1G15520/AT1G64520/AT3G24520/AT3G22830/AT5G02500/AT1G54050/AT5G52640/AT5G12020/AT2G26150/AT3G24500/AT3G12580/AT3G25230/AT4G27670/AT1G74310/AT5G47910/AT1G53540/AT5G22060/AT5G37770
GO:0034440	BP	lipid oxidation	8/517	58/21869	6.27109e-05	0.00409607	0.00358896	AT3G01420/AT4G14440/AT3G22400/AT4G16760/AT3G45140/AT5G08470/AT1G72520/AT5G04660
GO:0031407	BP	oxylipin metabolic process	5/517	19/21869	6.4001e-05	0.00409607	0.00358896	AT2G26560/AT1G76690/AT3G22400/AT3G45140/AT1G72520
GO:0014070	BP	response to organic cyclic compound	20/517	315/21869	6.75755e-05	0.0041368	0.00362465	AT4G05320/AT1G15780/AT4G03550/AT1G15520/AT1G67710/AT3G01420/AT1G77120/AT4G23280/AT4G08950/AT5G24530/AT3G56400/AT4G23810/AT2G37710/AT2G40750/AT4G33680/AT5G06320/AT3G03990/AT3G50930/AT1G80840/AT1G28480
GO:0009409	BP	response to cold	23/517	400/21869	9.02146e-05	0.00529259	0.00463735	AT3G26744/AT2G16500/AT2G17870/AT1G15520/AT2G37770/AT5G66400/AT3G12490/AT1G77120/AT4G09650/AT4G17090/AT4G22950/AT4G15910/AT2G36530/AT1G01140/AT2G27710/AT3G55580/AT2G26640/AT4G35450/AT2G19450/AT2G26250/AT1G23740/AT5G37770/AT1G42970
GO:0051093	BP	negative regulation of developmental process	13/517	158/21869	0.000101517	0.00571746	0.00500962	AT3G05040/AT4G15090/AT1G15520/AT4G18960/AT5G49160/AT1G43700/AT5G02500/AT3G56400/AT5G60800/AT2G40750/AT4G38960/AT2G30370/AT1G20160
GO:0042742	BP	defense response to bacterium	23/517	416/21869	0.000160908	0.0087138	0.007635	AT1G64790/AT5G44070/AT4G03550/AT4G05200/AT5G55830/AT4G23160/AT3G01420/AT4G23280/AT4G11530/AT5G02500/AT1G32230/AT5G24530/AT3G56400/AT4G23810/AT5G52640/AT2G37710/AT2G40750/AT4G39950/AT2G27080/AT5G06320/AT1G80840/AT4G35450/AT1G20160
GO:0006631	BP	fatty acid metabolic process	16/517	237/21869	0.000176797	0.00921963	0.00807821	AT1G15780/AT2G29980/AT4G21070/AT3G01420/AT3G05020/AT1G77590/AT4G14440/AT4G16760/AT3G45140/AT5G08470/AT1G53520/AT2G26640/AT5G04660/AT4G32770/AT1G13580/AT2G26250
GO:0045893	BP	positive regulation of transcription, DNA-templated	25/517	478/21869	0.000200181	0.0100106	0.00877127	AT1G24260/AT3G26744/AT4G21070/AT4G15090/AT4G11880/AT4G39410/AT4G18960/AT2G02160/AT4G22950/AT2G41460/AT4G37940/AT1G71692/AT1G79430/AT4G23810/AT2G26150/AT3G24500/AT4G09960/AT5G11260/AT5G51870/AT3G19290/AT3G56850/AT3G02310/AT1G72360/AT5G15800/AT3G57230
GO:1902680	BP	positive regulation of RNA biosynthetic process	25/517	480/21869	0.000213294	0.0100106	0.00877127	AT1G24260/AT3G26744/AT4G21070/AT4G15090/AT4G11880/AT4G39410/AT4G18960/AT2G02160/AT4G22950/AT2G41460/AT4G37940/AT1G71692/AT1G79430/AT4G23810/AT2G26150/AT3G24500/AT4G09960/AT5G11260/AT5G51870/AT3G19290/AT3G56850/AT3G02310/AT1G72360/AT5G15800/AT3G57230
GO:1903508	BP	positive regulation of nucleic acid-templated transcription	25/517	480/21869	0.000213294	0.0100106	0.00877127	AT1G24260/AT3G26744/AT4G21070/AT4G15090/AT4G11880/AT4G39410/AT4G18960/AT2G02160/AT4G22950/AT2G41460/AT4G37940/AT1G71692/AT1G79430/AT4G23810/AT2G26150/AT3G24500/AT4G09960/AT5G11260/AT5G51870/AT3G19290/AT3G56850/AT3G02310/AT1G72360/AT5G15800/AT3G57230
GO:0009308	BP	amine metabolic process	11/517	128/21869	0.000234129	0.0103831	0.00909766	AT2G16500/AT5G13700/AT4G12270/AT1G31690/AT3G55840/AT5G14420/AT4G39950/AT5G05860/AT2G37210/AT5G11950/AT5G56970
GO:0006457	BP	protein folding	14/517	195/21869	0.00023598	0.0103831	0.00909766	AT5G25530/AT3G47940/AT5G02500/AT1G08780/AT1G54050/AT5G52640/AT5G12020/AT3G12580/AT3G25230/AT1G53540/AT4G35450/AT3G54960/AT5G22060/AT1G26230
GO:0009414	BP	response to water deprivation	22/517	406/21869	0.000293383	0.0125177	0.0109679	AT1G15520/AT2G37770/AT5G66400/AT5G13780/AT3G12490/AT1G77120/AT3G45140/AT4G15910/AT1G32230/AT3G56400/AT5G14420/AT3G24500/AT2G40750/AT1G15690/AT4G39950/AT3G06190/AT5G59310/AT5G05860/AT3G57540/AT3G19290/AT5G59550/AT2G41010
GO:0007568	BP	aging	13/517	177/21869	0.000313321	0.0129752	0.0113688	AT4G05320/AT4G03550/AT4G15090/AT3G14067/AT3G10985/AT5G24530/AT3G56400/AT4G23810/AT2G40750/AT2G35980/AT5G13180/AT3G19290/AT2G19450
GO:0034754	BP	cellular hormone metabolic process	7/517	57/21869	0.000376869	0.0151609	0.0132839	AT1G08980/AT5G14420/AT4G39950/AT5G05860/AT2G37210/AT5G11950/AT5G56970
GO:0009415	BP	response to water	22/517	416/21869	0.000408944	0.0155898	0.0136597	AT1G15520/AT2G37770/AT5G66400/AT5G13780/AT3G12490/AT1G77120/AT3G45140/AT4G15910/AT1G32230/AT3G56400/AT5G14420/AT3G24500/AT2G40750/AT1G15690/AT4G39950/AT3G06190/AT5G59310/AT5G05860/AT3G57540/AT3G19290/AT5G59550/AT2G41010
GO:0045944	BP	positive regulation of transcription by RNA polymerase II	13/517	182/21869	0.000409798	0.0155898	0.0136597	AT1G24260/AT4G21070/AT4G11880/AT4G18960/AT4G22950/AT4G37940/AT1G71692/AT4G09960/AT5G11260/AT5G51870/AT3G02310/AT5G15800/AT3G57230
GO:0071446	BP	cellular response to salicylic acid stimulus	8/517	76/21869	0.000425761	0.0155898	0.0136597	AT4G03550/AT1G67710/AT3G01420/AT3G56400/AT2G40750/AT4G33680/AT3G50930/AT1G28480
GO:2000022	BP	regulation of jasmonic acid mediated signaling pathway	6/517	42/21869	0.000431819	0.0155898	0.0136597	AT5G05600/AT1G67710/AT3G56400/AT4G23810/AT2G40750/AT1G17380
GO:0006979	BP	response to oxidative stress	23/517	451/21869	0.000505631	0.0177982	0.0155947	AT2G21195/AT2G16500/AT1G66950/AT1G15520/AT3G01420/AT3G12490/AT1G77120/AT5G56550/AT3G10985/AT1G44970/AT1G32230/AT1G54050/AT3G56400/AT4G23810/AT5G12020/AT2G26150/AT2G40750/AT2G24150/AT1G72520/AT1G53540/AT4G32770/AT5G37770/AT4G00290
GO:0009651	BP	response to salt stress	24/517	483/21869	0.000556809	0.0191216	0.0167543	AT3G45680/AT2G16500/AT2G37770/AT1G77120/AT5G23750/AT4G10310/AT1G32230/AT1G54050/AT5G12020/AT1G01140/AT3G17510/AT1G15690/AT3G06190/AT5G13180/AT5G59310/AT3G57540/AT3G19290/AT3G44550/AT1G53540/AT5G63650/AT2G03150/AT3G12360/AT2G19450/AT2G41010
GO:0010150	BP	leaf senescence	11/517	148/21869	0.000806707	0.0270439	0.0236958	AT4G03550/AT4G15090/AT3G14067/AT3G10985/AT5G24530/AT3G56400/AT4G23810/AT2G40750/AT2G35980/AT5G13180/AT3G19290
GO:0048366	BP	leaf development	21/517	410/21869	0.000826898	0.0270761	0.023724	AT3G05040/AT4G03550/AT4G15090/AT4G18960/AT3G14067/AT1G64520/AT3G10985/AT5G55390/AT1G65650/AT5G24530/AT3G56400/AT4G23810/AT2G40750/AT2G35980/AT1G48410/AT1G15690/AT5G13180/AT3G19290/AT5G67420/AT1G69180/AT2G17040
GO:0010193	BP	response to ozone	5/517	33/21869	0.00099448	0.0318234	0.0278835	AT1G15520/AT3G10985/AT1G32230/AT4G23810/AT1G72520
GO:0001101	BP	response to acid chemical	22/517	448/21869	0.00108592	0.0339773	0.0297708	AT1G15520/AT2G37770/AT5G66400/AT5G13780/AT3G12490/AT1G77120/AT3G45140/AT4G15910/AT1G32230/AT3G56400/AT5G14420/AT3G24500/AT2G40750/AT1G15690/AT4G39950/AT3G06190/AT5G59310/AT5G05860/AT3G57540/AT3G19290/AT5G59550/AT2G41010
GO:0090693	BP	plant organ senescence	11/517	154/21869	0.00111797	0.0342196	0.0299831	AT4G03550/AT4G15090/AT3G14067/AT3G10985/AT5G24530/AT3G56400/AT4G23810/AT2G40750/AT2G35980/AT5G13180/AT3G19290
GO:0009863	BP	salicylic acid mediated signaling pathway	7/517	70/21869	0.00131344	0.0393472	0.0344759	AT4G03550/AT1G67710/AT3G56400/AT2G40750/AT4G33680/AT3G50930/AT1G28480
GO:0006357	BP	regulation of transcription by RNA polymerase II	23/517	487/21869	0.00141189	0.0414156	0.0362882	AT1G24260/AT4G21070/AT4G11880/AT4G18960/AT3G24520/AT5G06510/AT4G22950/AT3G22830/AT4G37940/AT1G71692/AT3G56970/AT2G26150/AT4G09960/AT5G62020/AT5G11260/AT5G51870/AT2G42280/AT3G02310/AT1G28480/AT5G15800/AT5G49430/AT4G11660/AT3G57230
GO:0000160	BP	phosphorelay signal transduction system	9/517	114/21869	0.00155355	0.0446408	0.0391141	AT1G17440/AT1G67710/AT5G62920/AT1G32230/AT3G56400/AT3G24500/AT2G40750/AT1G28360/AT1G72360

## Sheet: Treemap at 15 °C 
Supplemental Data, Shen et al., (2023). Conserved regulation of pistil development at high temperatures. Plant Cell.
List of biological process clustering of DEGs in wild-type and Hvmads8 at 15 °C based on GO terms by REVIGO (similarity cutoff, 0.5; small REVIGO set).
GO_ID	Frequency In DB (%)	P value (Log10)	Uniqueness	Dispensability	GO_Description	GO_Representative	GO_Representative (Modified)
GO:0007568	0.610934	-3.50401	0.95531	0	aging	aging	organ development
GO:0048366	1.41952	-3.08255	0.926306	0.386449	leaf development	aging	organ development
GO:0051093	0.669332	-3.99346	0.919429	0	negative regulation of developmental process	negative regulation of developmental process	regulation of development and signaling process
GO:0034754	0.247069	-3.42381	0.894	0.154088	cellular hormone metabolic process	negative regulation of developmental process	regulation of development and signaling process
GO:2000022	0.179686	-3.3647	0.920667	0.171005	regulation of jasmonic acid mediated signaling pathway	negative regulation of developmental process	regulation of development and signaling process
GO:0045893	2.34491	-3.69858	0.814502	0.221154	positive regulation of transcription	negative regulation of developmental process	regulation of development and signaling process
GO:0000160	1.10507	-2.80867	0.649551	0.369398	phosphorelay signal transduction system	cellular response to hypoxia	regulation of development and signaling process
GO:0071456	1.03769	-9.84164	0.496554	0	cellular response to hypoxia	cellular response to hypoxia	response to stimulus
GO:0009611	1.00624	-5.82391	0.740814	0.323122	response to wounding	cellular response to hypoxia	response to stimulus
GO:0042742	1.62167	-3.79342	0.728405	0.340867	defense response to bacterium	cellular response to hypoxia	response to stimulus
GO:0006979	1.91815	-3.29617	0.723775	0.366799	response to oxidative stress	cellular response to hypoxia	response to stimulus
GO:0009751	0.723238	-6.02365	0.606715	0.373863	response to salicylic acid	cellular response to hypoxia	response to stimulus
GO:0001101	1.79237	-2.9642	0.659347	0.413364	response to acid chemical	cellular response to hypoxia	response to stimulus
GO:0014070	1.36562	-4.17005	0.638262	0.485826	response to organic cyclic compound	cellular response to hypoxia	response to stimulus
GO:0070482	1.18144	-8.70553	0.678663	0.487896	response to oxygen levels	cellular response to hypoxia	response to stimulus
GO:0009408	1.12304	-4.35556	0.650082	0.492216	response to heat	cellular response to hypoxia	response to stimulus
GO:0006457	0.880464	-3.62712	0.97471	0.0357909	protein folding	protein folding	protein folding
GO:0032787	2.13827	-7.1107	0.836729	0.0395656	monocarboxylic acid metabolic process	monocarboxylic acid metabolic process	metabolic process
GO:0034440	0.224608	-4.20273	0.933412	0.111264	lipid oxidation	monocarboxylic acid metabolic process	metabolic process
GO:0009308	0.530075	-3.63054	0.968433	0.11176	amine metabolic process	monocarboxylic acid metabolic process	metabolic process

## Sheet: GO at 28 °C 
Supplemental Data, Shen et al., (2023). Conserved regulation of pistil development at high temperatures. Plant Cell.
List of Go terms in wild type and Hvmads8 at 28 °C ( FDR < 0.05 by AgriGO).
GO_ID	GO_Type	Description	Number in input list	Numbers in BG	P value	P adjust	Q value	Genes
GO:0009699	BP	phenylpropanoid biosynthetic process	36/1961	104/21869	3.71152e-13	8.07255e-10	6.84873e-10	AT1G04220/AT1G15950/AT1G28680/AT1G32100/AT1G66230/AT2G21890/AT2G22420/AT2G30490/AT2G37040/AT2G37360/AT2G40890/AT2G46770/AT3G11670/AT3G19450/AT3G21230/AT3G24503/AT3G27190/AT3G44550/AT3G55580/AT4G01070/AT4G34050/AT4G37970/AT4G37980/AT4G38620/AT4G39330/AT4G39410/AT5G05340/AT5G05980/AT5G13930/AT5G16600/AT5G23260/AT5G41040/AT5G48930/AT5G49660/AT5G54160/AT5G66390
GO:0009808	BP	lignin metabolic process	27/1961	68/21869	7.89059e-12	8.58101e-09	7.28011e-09	AT1G15950/AT1G31720/AT1G66230/AT2G21890/AT2G22420/AT2G30490/AT2G37040/AT2G40890/AT2G41480/AT2G46770/AT3G11670/AT3G19450/AT3G27190/AT3G55580/AT4G01070/AT4G34050/AT4G37970/AT4G37980/AT4G39330/AT4G39410/AT5G05340/AT5G05980/AT5G16600/AT5G48930/AT5G49660/AT5G54160/AT5G66390
GO:0044550	BP	secondary metabolite biosynthetic process	46/1961	174/21869	1.26707e-11	9.18623e-09	7.79357e-09	AT1G04220/AT1G04770/AT1G07640/AT1G12140/AT1G15950/AT1G18590/AT1G28680/AT1G32100/AT1G65880/AT1G66230/AT1G74100/AT2G21890/AT2G22420/AT2G30490/AT2G30770/AT2G37040/AT2G37360/AT2G40890/AT2G46770/AT3G11670/AT3G19450/AT3G21230/AT3G24503/AT3G27190/AT3G44550/AT3G45640/AT3G55580/AT4G01070/AT4G34050/AT4G37970/AT4G37980/AT4G38620/AT4G39330/AT4G39410/AT5G05340/AT5G05980/AT5G13930/AT5G14200/AT5G16600/AT5G23260…
GO:0009698	BP	phenylpropanoid metabolic process	39/1961	136/21869	3.14103e-11	1.70793e-08	1.44901e-08	AT1G04220/AT1G15950/AT1G28680/AT1G31720/AT1G32100/AT1G66230/AT2G21890/AT2G22420/AT2G30490/AT2G37040/AT2G37360/AT2G40890/AT2G41480/AT2G44130/AT2G46770/AT3G11670/AT3G19450/AT3G21230/AT3G24503/AT3G27190/AT3G44550/AT3G55580/AT4G01070/AT4G34050/AT4G37970/AT4G37980/AT4G38620/AT4G39330/AT4G39410/AT5G05340/AT5G05980/AT5G13930/AT5G16600/AT5G23260/AT5G41040/AT5G48930/AT5G49660/AT5G54160/AT5G66390
GO:0009809	BP	lignin biosynthetic process	23/1961	55/21869	7.91689e-11	3.44385e-08	2.92175e-08	AT1G15950/AT1G66230/AT2G21890/AT2G22420/AT2G40890/AT2G46770/AT3G11670/AT3G19450/AT3G27190/AT3G55580/AT4G01070/AT4G34050/AT4G37970/AT4G37980/AT4G39330/AT4G39410/AT5G05340/AT5G05980/AT5G16600/AT5G48930/AT5G49660/AT5G54160/AT5G66390
GO:0009908	BP	flower development	89/1961	493/21869	1.17587e-10	4.26252e-08	3.61631e-08	AT1G01030/AT1G02065/AT1G06170/AT1G08320/AT1G12140/AT1G14720/AT1G15330/AT1G19850/AT1G24260/AT1G26310/AT1G30330/AT1G32240/AT1G34640/AT1G51170/AT1G51660/AT1G64520/AT1G65480/AT1G69120/AT1G69180/AT1G69490/AT1G73590/AT2G02850/AT2G22540/AT2G23140/AT2G23950/AT2G27550/AT2G30140/AT2G31160/AT2G31880/AT2G33860/AT2G36190/AT2G38110/AT2G40300/AT2G41370/AT2G42200/AT2G45190/AT2G45660/AT2G46770/AT2G46870/AT3G02310…
GO:0009611	BP	response to wounding	54/1961	243/21869	2.96754e-10	9.22056e-08	7.82269e-08	AT1G01140/AT1G01720/AT1G04220/AT1G05200/AT1G07640/AT1G09340/AT1G17750/AT1G55020/AT1G72300/AT1G74100/AT1G74950/AT1G76690/AT1G78080/AT2G02220/AT2G18060/AT2G20340/AT2G25180/AT2G27690/AT2G30490/AT2G37040/AT2G38870/AT2G46370/AT2G46510/AT2G47800/AT3G12500/AT3G13790/AT3G23050/AT3G25230/AT3G43440/AT3G44550/AT3G45140/AT3G45640/AT3G51440/AT3G54420/AT3G61060/AT4G15440/AT4G20140/AT4G24220/AT4G35770/AT5G05730…
GO:0019748	BP	secondary metabolic process	69/1961	367/21869	2.55253e-09	6.93968e-07	5.88761e-07	AT1G04220/AT1G04770/AT1G07640/AT1G10360/AT1G10370/AT1G12140/AT1G15950/AT1G17170/AT1G18590/AT1G24625/AT1G28680/AT1G31720/AT1G32100/AT1G59670/AT1G65880/AT1G66140/AT1G66230/AT1G68320/AT1G74100/AT2G02930/AT2G03440/AT2G21890/AT2G22420/AT2G30490/AT2G30770/AT2G37040/AT2G37360/AT2G40890/AT2G41480/AT2G44130/AT2G46770/AT2G47730/AT3G11670/AT3G19290/AT3G19450/AT3G21230/AT3G24503/AT3G26744/AT3G27190/AT3G44550…
GO:0010817	BP	regulation of hormone levels	54/1961	268/21869	1.18374e-08	2.86071e-06	2.42702e-06	AT1G05680/AT1G10030/AT1G12110/AT1G12140/AT1G12740/AT1G14130/AT1G15690/AT1G20925/AT1G21430/AT1G31770/AT1G31880/AT1G48410/AT1G53700/AT1G70940/AT1G73590/AT1G75500/AT2G17500/AT2G26710/AT2G32440/AT2G33860/AT2G34650/AT2G36800/AT2G37210/AT2G42620/AT2G47000/AT2G47260/AT3G02875/AT3G05290/AT3G08510/AT3G50660/AT3G53450/AT3G63440/AT4G09160/AT4G13260/AT4G24670/AT4G28720/AT4G30960/AT4G31820/AT4G35190/AT4G37750…
GO:0071669	BP	plant-type cell wall organization or biogenesis	57/1961	308/21869	1.06604e-07	2.31863e-05	1.96712e-05	AT1G03870/AT1G06920/AT1G12260/AT1G15690/AT1G20190/AT1G27440/AT1G30800/AT1G55850/AT1G64760/AT1G65680/AT1G66230/AT1G66810/AT1G67330/AT1G70370/AT1G73360/AT1G75500/AT1G77130/AT1G78580/AT1G79620/AT2G03220/AT2G06850/AT2G18060/AT2G19440/AT2G20520/AT2G21140/AT2G33100/AT2G34070/AT2G36570/AT2G37090/AT2G41480/AT2G41770/AT2G44745/AT2G46770/AT3G02210/AT3G02230/AT3G03050/AT3G11030/AT3G18660/AT3G45970/AT3G56960…
GO:1905392	BP	plant organ morphogenesis	78/1961	485/21869	2.76426e-07	5.46569e-05	4.63708e-05	AT1G01030/AT1G12040/AT1G12140/AT1G21410/AT1G24260/AT1G24620/AT1G26600/AT1G31770/AT1G31880/AT1G31930/AT1G48410/AT1G52240/AT1G55020/AT1G58340/AT1G67710/AT1G68320/AT1G70940/AT1G73590/AT1G73965/AT1G77740/AT2G01830/AT2G04160/AT2G12646/AT2G17500/AT2G21050/AT2G22475/AT2G25180/AT2G27230/AT2G32280/AT2G34650/AT2G41370/AT2G42200/AT2G45190/AT2G46870/AT2G47000/AT3G07390/AT3G11260/AT3G11600/AT3G18830/AT3G22400…
GO:0001101	BP	response to acid chemical	73/1961	448/21869	3.96285e-07	6.15173e-05	5.21911e-05	AT1G02205/AT1G02820/AT1G05200/AT1G05260/AT1G05680/AT1G09340/AT1G10370/AT1G12110/AT1G15520/AT1G15690/AT1G18390/AT1G32080/AT1G33240/AT1G52690/AT1G62660/AT1G64660/AT1G69310/AT1G77120/AT1G78080/AT2G01830/AT2G18050/AT2G25180/AT2G29110/AT2G29120/AT2G33590/AT2G33860/AT2G35300/AT2G35930/AT2G37040/AT2G37170/AT2G42620/AT2G46140/AT2G46680/AT2G47180/AT2G47800/AT3G05500/AT3G06190/AT3G19290/AT3G23050/AT3G23920…
GO:0048437	BP	floral organ development	49/1961	259/21869	4.13889e-07	6.15173e-05	5.21911e-05	AT1G02065/AT1G06170/AT1G08320/AT1G12140/AT1G14720/AT1G15330/AT1G24260/AT1G32240/AT1G34640/AT1G51170/AT1G51660/AT1G69180/AT2G02850/AT2G23140/AT2G23950/AT2G31160/AT2G31880/AT2G36190/AT2G41370/AT2G42200/AT2G45190/AT2G46770/AT3G02310/AT3G08510/AT3G23130/AT3G27810/AT3G45640/AT3G49670/AT3G51060/AT3G61150/AT4G09960/AT4G16270/AT4G18960/AT4G20270/AT4G32980/AT4G38000/AT5G06100/AT5G06839/AT5G14070/AT5G15800…
GO:0042742	BP	defense response to bacterium	69/1961	416/21869	4.19545e-07	6.15173e-05	5.21911e-05	AT1G02205/AT1G17750/AT1G18670/AT1G19350/AT1G20160/AT1G31770/AT1G33970/AT1G55020/AT1G64790/AT1G80460/AT2G01830/AT2G05940/AT2G22240/AT2G23810/AT2G27080/AT2G30770/AT2G37710/AT2G39050/AT2G41370/AT2G41560/AT2G43120/AT2G46370/AT3G01420/AT3G04720/AT3G08510/AT3G09830/AT3G11340/AT3G14130/AT3G14310/AT3G14460/AT3G15210/AT3G17210/AT3G23820/AT3G44880/AT3G50950/AT3G53810/AT3G56710/AT4G03550/AT4G05200/AT4G11530…
GO:0009409	BP	response to cold	67/1961	400/21869	4.26921e-07	6.15173e-05	5.21911e-05	AT1G01060/AT1G01140/AT1G05200/AT1G05260/AT1G07720/AT1G09340/AT1G15520/AT1G15950/AT1G21910/AT1G36160/AT1G52690/AT1G55490/AT1G56070/AT1G67090/AT1G68530/AT1G77120/AT1G78080/AT2G03440/AT2G16500/AT2G17870/AT2G19450/AT2G26640/AT2G27710/AT2G36400/AT2G36530/AT2G37220/AT2G39730/AT2G45660/AT2G47180/AT2G47730/AT3G01570/AT3G03050/AT3G04740/AT3G13960/AT3G18990/AT3G22330/AT3G22840/AT3G26744/AT3G27690/AT3G45640…
GO:0070542	BP	response to fatty acid	42/1961	208/21869	4.52541e-07	6.15173e-05	5.21911e-05	AT1G05010/AT1G07640/AT1G15380/AT1G15520/AT1G17440/AT1G17750/AT1G21910/AT1G28480/AT1G55020/AT1G63650/AT1G67710/AT1G74100/AT1G74950/AT2G34070/AT2G39730/AT2G41370/AT2G44050/AT2G46370/AT3G11180/AT3G11670/AT3G15210/AT3G23050/AT3G27810/AT3G43440/AT3G45140/AT3G50660/AT3G51440/AT4G02570/AT4G23810/AT4G26120/AT4G31550/AT4G35770/AT5G05600/AT5G13930/AT5G14200/AT5G20900/AT5G42650/AT5G46050/AT5G56750/AT5G56980…
GO:0001666	BP	response to hypoxia	50/1961	268/21869	4.91075e-07	6.28288e-05	5.33037e-05	AT1G01720/AT1G03610/AT1G23710/AT1G25560/AT1G54050/AT1G68840/AT1G72330/AT1G72360/AT1G74310/AT1G76600/AT1G77120/AT2G15890/AT2G22500/AT2G26560/AT2G33590/AT2G36220/AT2G36800/AT2G47730/AT3G01090/AT3G02550/AT3G13310/AT3G15210/AT3G22550/AT3G24500/AT3G43190/AT4G01250/AT4G10265/AT4G13395/AT4G20380/AT4G24570/AT4G26270/AT4G27450/AT4G27460/AT4G27470/AT4G32480/AT4G34150/AT5G12020/AT5G20250/AT5G20790/AT5G20830…
GO:0046394	BP	carboxylic acid biosynthetic process	77/1961	485/21869	5.55196e-07	6.67706e-05	5.6648e-05	AT1G04220/AT1G07720/AT1G08250/AT1G08630/AT1G09240/AT1G15710/AT1G15780/AT1G19440/AT1G24360/AT1G36160/AT1G53280/AT1G55020/AT1G64660/AT1G66200/AT1G66230/AT1G67070/AT1G67730/AT1G68530/AT1G71230/AT1G76690/AT1G78390/AT2G03440/AT2G21940/AT2G26560/AT2G26640/AT2G27150/AT2G28630/AT2G29980/AT2G37040/AT2G37500/AT2G43750/AT2G45790/AT2G46750/AT2G46760/AT3G01420/AT3G02610/AT3G09830/AT3G11670/AT3G22200/AT3G22400…
GO:0044262	BP	cellular carbohydrate metabolic process	71/1961	436/21869	5.83284e-07	6.67706e-05	5.6648e-05	AT1G04770/AT1G06490/AT1G07640/AT1G11545/AT1G11720/AT1G12240/AT1G14720/AT1G15690/AT1G16860/AT1G27440/AT1G27680/AT1G43670/AT1G55850/AT1G62660/AT1G67330/AT1G70290/AT1G71100/AT1G72000/AT1G73370/AT1G77130/AT1G78060/AT1G78580/AT1G80460/AT2G03220/AT2G06850/AT2G13680/AT2G22190/AT2G22240/AT2G33100/AT2G36190/AT2G36390/AT2G37090/AT2G41770/AT3G01090/AT3G01180/AT3G02210/AT3G03050/AT3G10740/AT3G11030/AT3G14570…
GO:0009834	BP	plant-type secondary cell wall biogenesis	24/1961	89/21869	6.54391e-07	7.11651e-05	6.03762e-05	AT1G03870/AT1G06920/AT1G12260/AT1G27440/AT1G30800/AT1G66230/AT1G66810/AT1G67330/AT1G75500/AT1G77130/AT1G79620/AT2G06850/AT2G18060/AT2G20520/AT2G36570/AT2G37090/AT2G46770/AT3G11030/AT3G18660/AT4G09990/AT5G03170/AT5G03540/AT5G16600/AT5G49660
GO:0009753	BP	response to jasmonic acid	41/1961	204/21869	7.01972e-07	7.27042e-05	6.1682e-05	AT1G07640/AT1G15380/AT1G15520/AT1G17440/AT1G17750/AT1G21910/AT1G28480/AT1G55020/AT1G63650/AT1G67710/AT1G74100/AT1G74950/AT2G34070/AT2G39730/AT2G41370/AT2G44050/AT2G46370/AT3G11180/AT3G11670/AT3G15210/AT3G23050/AT3G27810/AT3G43440/AT3G45140/AT3G50660/AT3G51440/AT4G02570/AT4G23810/AT4G26120/AT4G31550/AT4G35770/AT5G05600/AT5G13930/AT5G14200/AT5G20900/AT5G42650/AT5G46050/AT5G56750/AT5G56980/AT5G63970…
GO:0009414	BP	response to water deprivation	67/1961	406/21869	7.40742e-07	7.30214e-05	6.19511e-05	AT1G02205/AT1G02820/AT1G05260/AT1G05680/AT1G09340/AT1G10370/AT1G12110/AT1G15520/AT1G15690/AT1G18390/AT1G32080/AT1G33240/AT1G52690/AT1G62660/AT1G64660/AT1G69310/AT1G77120/AT1G78080/AT2G01830/AT2G18050/AT2G25180/AT2G33590/AT2G33860/AT2G35300/AT2G35930/AT2G37040/AT2G37170/AT2G42620/AT2G46140/AT2G46680/AT2G47180/AT2G47800/AT3G05500/AT3G06190/AT3G19290/AT3G23050/AT3G23920/AT3G24500/AT3G27690/AT3G29320…
GO:0036293	BP	response to decreased oxygen levels	50/1961	272/21869	7.77555e-07	7.30214e-05	6.19511e-05	AT1G01720/AT1G03610/AT1G23710/AT1G25560/AT1G54050/AT1G68840/AT1G72330/AT1G72360/AT1G74310/AT1G76600/AT1G77120/AT2G15890/AT2G22500/AT2G26560/AT2G33590/AT2G36220/AT2G36800/AT2G47730/AT3G01090/AT3G02550/AT3G13310/AT3G15210/AT3G22550/AT3G24500/AT3G43190/AT4G01250/AT4G10265/AT4G13395/AT4G20380/AT4G24570/AT4G26270/AT4G27450/AT4G27460/AT4G27470/AT4G32480/AT4G34150/AT5G12020/AT5G20250/AT5G20790/AT5G20830…
GO:0071456	BP	cellular response to hypoxia	46/1961	242/21869	8.05754e-07	7.30214e-05	6.19511e-05	AT1G01720/AT1G03610/AT1G23710/AT1G25560/AT1G54050/AT1G68840/AT1G72360/AT1G74310/AT1G76600/AT1G77120/AT2G15890/AT2G22500/AT2G26560/AT2G33590/AT2G36220/AT2G36800/AT2G47730/AT3G02550/AT3G13310/AT3G15210/AT3G22550/AT3G24500/AT3G43190/AT4G01250/AT4G10265/AT4G13395/AT4G24570/AT4G26270/AT4G27450/AT4G27460/AT4G27470/AT4G32480/AT4G34150/AT5G12020/AT5G20250/AT5G20790/AT5G20830/AT5G24530/AT5G39890/AT5G41080…
GO:0070482	BP	response to oxygen levels	50/1961	273/21869	8.70421e-07	7.57266e-05	6.42462e-05	AT1G01720/AT1G03610/AT1G23710/AT1G25560/AT1G54050/AT1G68840/AT1G72330/AT1G72360/AT1G74310/AT1G76600/AT1G77120/AT2G15890/AT2G22500/AT2G26560/AT2G33590/AT2G36220/AT2G36800/AT2G47730/AT3G01090/AT3G02550/AT3G13310/AT3G15210/AT3G22550/AT3G24500/AT3G43190/AT4G01250/AT4G10265/AT4G13395/AT4G20380/AT4G24570/AT4G26270/AT4G27450/AT4G27460/AT4G27470/AT4G32480/AT4G34150/AT5G12020/AT5G20250/AT5G20790/AT5G20830…
GO:0036294	BP	cellular response to decreased oxygen levels	46/1961	244/21869	1.02433e-06	8.25153e-05	7.00057e-05	AT1G01720/AT1G03610/AT1G23710/AT1G25560/AT1G54050/AT1G68840/AT1G72360/AT1G74310/AT1G76600/AT1G77120/AT2G15890/AT2G22500/AT2G26560/AT2G33590/AT2G36220/AT2G36800/AT2G47730/AT3G02550/AT3G13310/AT3G15210/AT3G22550/AT3G24500/AT3G43190/AT4G01250/AT4G10265/AT4G13395/AT4G24570/AT4G26270/AT4G27450/AT4G27460/AT4G27470/AT4G32480/AT4G34150/AT5G12020/AT5G20250/AT5G20790/AT5G20830/AT5G24530/AT5G39890/AT5G41080…
GO:0071453	BP	cellular response to oxygen levels	46/1961	244/21869	1.02433e-06	8.25153e-05	7.00057e-05	AT1G01720/AT1G03610/AT1G23710/AT1G25560/AT1G54050/AT1G68840/AT1G72360/AT1G74310/AT1G76600/AT1G77120/AT2G15890/AT2G22500/AT2G26560/AT2G33590/AT2G36220/AT2G36800/AT2G47730/AT3G02550/AT3G13310/AT3G15210/AT3G22550/AT3G24500/AT3G43190/AT4G01250/AT4G10265/AT4G13395/AT4G24570/AT4G26270/AT4G27450/AT4G27460/AT4G27470/AT4G32480/AT4G34150/AT5G12020/AT5G20250/AT5G20790/AT5G20830/AT5G24530/AT5G39890/AT5G41080…
GO:0044264	BP	cellular polysaccharide metabolic process	53/1961	301/21869	1.452e-06	0.000112789	9.56898e-05	AT1G06490/AT1G11545/AT1G11720/AT1G14720/AT1G15690/AT1G16860/AT1G27440/AT1G27680/AT1G43670/AT1G55850/AT1G67330/AT1G71100/AT1G77130/AT1G78060/AT2G03220/AT2G06850/AT2G13680/AT2G33100/AT2G36190/AT2G36390/AT2G37090/AT2G41770/AT3G01090/AT3G01180/AT3G02210/AT3G03050/AT3G10740/AT3G11030/AT3G14570/AT3G18660/AT3G23920/AT3G27190/AT3G29320/AT3G59100/AT4G03550/AT4G09990/AT4G10260/AT4G14130/AT4G15210/AT4G18240…
GO:0009733	BP	response to auxin	60/1961	358/21869	1.65117e-06	0.000123837	0.000105063	AT1G10210/AT1G19850/AT1G21410/AT1G30330/AT1G31880/AT1G48410/AT1G56010/AT1G64520/AT1G70940/AT1G71230/AT1G73590/AT1G75500/AT1G75580/AT1G76190/AT2G04160/AT2G06850/AT2G17500/AT2G22240/AT2G23810/AT2G33310/AT2G33860/AT2G34650/AT2G46370/AT2G47000/AT2G47260/AT3G07390/AT3G11260/AT3G12670/AT3G16350/AT3G16500/AT3G23050/AT3G60690/AT4G02570/AT4G09160/AT4G14550/AT4G14560/AT4G30080/AT4G36740/AT4G37260/AT4G37580…
GO:0009415	BP	response to water	67/1961	416/21869	1.78589e-06	0.000129477	0.000109848	AT1G02205/AT1G02820/AT1G05260/AT1G05680/AT1G09340/AT1G10370/AT1G12110/AT1G15520/AT1G15690/AT1G18390/AT1G32080/AT1G33240/AT1G52690/AT1G62660/AT1G64660/AT1G69310/AT1G77120/AT1G78080/AT2G01830/AT2G18050/AT2G25180/AT2G33590/AT2G33860/AT2G35300/AT2G35930/AT2G37040/AT2G37170/AT2G42620/AT2G46140/AT2G46680/AT2G47180/AT2G47800/AT3G05500/AT3G06190/AT3G19290/AT3G23050/AT3G23920/AT3G24500/AT3G27690/AT3G29320…
GO:0042445	BP	hormone metabolic process	32/1961	147/21869	1.904e-06	0.000133514	0.000113273	AT1G05680/AT1G12140/AT1G12740/AT1G14130/AT1G21430/AT1G48410/AT1G75500/AT2G26710/AT2G32440/AT2G33860/AT2G36800/AT2G37210/AT3G02875/AT3G05290/AT3G08510/AT3G50660/AT3G53450/AT3G63440/AT4G13260/AT4G24670/AT4G28720/AT4G35190/AT4G37750/AT5G05730/AT5G11950/AT5G17300/AT5G25620/AT5G38450/AT5G38790/AT5G43270/AT5G54160/AT5G56970
GO:0009832	BP	plant-type cell wall biogenesis	38/1961	190/21869	1.99908e-06	0.000133514	0.000113273	AT1G03870/AT1G06920/AT1G12260/AT1G27440/AT1G30800/AT1G55850/AT1G66230/AT1G66810/AT1G67330/AT1G75500/AT1G77130/AT1G78580/AT1G79620/AT2G03220/AT2G06850/AT2G18060/AT2G19440/AT2G20520/AT2G33100/AT2G36570/AT2G37090/AT2G41770/AT2G44745/AT2G46770/AT3G02210/AT3G02230/AT3G03050/AT3G11030/AT3G18660/AT4G09990/AT4G11150/AT5G03170/AT5G03540/AT5G15650/AT5G16600/AT5G41040/AT5G49660/AT5G57550
GO:0071396	BP	cellular response to lipid	74/1961	476/21869	2.04503e-06	0.000133514	0.000113273	AT1G01360/AT1G01720/AT1G03840/AT1G05010/AT1G05680/AT1G07430/AT1G09530/AT1G12240/AT1G15380/AT1G15520/AT1G17440/AT1G18390/AT1G19350/AT1G24020/AT1G24625/AT1G28480/AT1G62660/AT1G63650/AT1G66140/AT1G67710/AT1G74950/AT1G78700/AT1G79460/AT2G03440/AT2G03500/AT2G26980/AT2G34070/AT2G36830/AT2G41370/AT2G41940/AT2G44050/AT2G46370/AT2G46680/AT3G01090/AT3G03990/AT3G05800/AT3G07360/AT3G11180/AT3G11670/AT3G15210…
GO:0048438	BP	floral whorl development	40/1961	205/21869	2.08712e-06	0.000133514	0.000113273	AT1G02065/AT1G06170/AT1G08320/AT1G14720/AT1G15330/AT1G24260/AT1G32240/AT1G34640/AT1G51170/AT1G69180/AT2G02850/AT2G22540/AT2G23140/AT2G23950/AT2G31160/AT2G36190/AT2G42200/AT2G46770/AT3G02310/AT3G27810/AT3G45640/AT3G49670/AT3G51060/AT4G09960/AT4G16270/AT4G17460/AT4G18960/AT4G24670/AT4G26000/AT5G02030/AT5G06100/AT5G06839/AT5G14070/AT5G15800/AT5G23260/AT5G42630/AT5G43270/AT5G50260/AT5G50570/AT5G53390
GO:0009063	BP	cellular amino acid catabolic process	24/1961	95/21869	2.34151e-06	0.000145508	0.000123449	AT1G03090/AT1G08630/AT1G32470/AT1G64660/AT1G65960/AT1G72330/AT2G16500/AT2G20340/AT2G26080/AT2G26800/AT2G37040/AT3G13450/AT3G22200/AT3G45300/AT3G47340/AT3G47680/AT3G55840/AT4G29120/AT4G33150/AT5G09300/AT5G17330/AT5G36160/AT5G38710/AT5G46180
GO:0016054	BP	organic acid catabolic process	34/1961	168/21869	5.16154e-06	0.000311843	0.000264567	AT1G03090/AT1G08630/AT1G32470/AT1G64660/AT1G65960/AT1G72330/AT1G78440/AT2G16500/AT2G20340/AT2G26080/AT2G26800/AT2G37040/AT3G01420/AT3G05290/AT3G13450/AT3G22200/AT3G45300/AT3G47340/AT3G47680/AT3G55840/AT3G58750/AT4G10490/AT4G14440/AT4G29120/AT4G33150/AT5G08470/AT5G09300/AT5G17330/AT5G24530/AT5G36160/AT5G38710/AT5G45340/AT5G46180/AT5G53970
GO:0032787	BP	monocarboxylic acid metabolic process	74/1961	489/21869	5.53257e-06	0.00031843	0.000270155	AT1G01600/AT1G04220/AT1G05680/AT1G07720/AT1G15780/AT1G19440/AT1G24360/AT1G36160/AT1G53280/AT1G55020/AT1G59900/AT1G67730/AT1G68530/AT1G76690/AT1G78390/AT2G03440/AT2G04240/AT2G19900/AT2G21940/AT2G23600/AT2G23610/AT2G26640/AT2G27150/AT2G28630/AT2G29980/AT2G34770/AT2G36530/AT2G37040/AT2G43820/AT2G46370/AT3G01420/AT3G02610/AT3G02620/AT3G02630/AT3G05290/AT3G09830/AT3G22200/AT3G23820/AT3G23840/AT3G26744…
GO:0006520	BP	cellular amino acid metabolic process	65/1961	413/21869	5.56337e-06	0.00031843	0.000270155	AT1G03090/AT1G08250/AT1G08630/AT1G15710/AT1G32470/AT1G50200/AT1G64660/AT1G65960/AT1G66200/AT1G66230/AT1G69040/AT1G72330/AT1G75500/AT2G16500/AT2G20340/AT2G26080/AT2G26800/AT2G30970/AT2G37040/AT2G37500/AT2G43750/AT2G43820/AT3G04600/AT3G13450/AT3G20390/AT3G22200/AT3G24090/AT3G25900/AT3G45300/AT3G47340/AT3G47680/AT3G48110/AT3G55840/AT3G57560/AT3G58140/AT3G61440/AT3G62120/AT4G11640/AT4G17830/AT4G20380…
GO:0009991	BP	response to extracellular stimulus	48/1961	276/21869	6.31958e-06	0.000352438	0.000299007	AT1G01140/AT1G04770/AT1G05680/AT1G07650/AT1G09340/AT1G15330/AT1G15460/AT1G15520/AT1G18390/AT1G23010/AT1G32080/AT1G33240/AT1G43700/AT1G64660/AT1G67070/AT1G68320/AT1G68740/AT1G73730/AT2G01830/AT2G16430/AT2G21410/AT2G22240/AT2G25690/AT3G01090/AT3G04530/AT3G06190/AT3G08860/AT3G13450/AT3G22550/AT3G25710/AT3G47340/AT3G47640/AT3G50210/AT4G10380/AT4G17670/AT4G24670/AT4G27460/AT4G29920/AT4G34220/AT4G35830…
GO:0006073	BP	cellular glucan metabolic process	41/1961	222/21869	6.56959e-06	0.000357222	0.000303066	AT1G06490/AT1G11545/AT1G11720/AT1G14720/AT1G15690/AT1G16860/AT1G27680/AT1G43670/AT1G55850/AT1G71100/AT2G03220/AT2G06850/AT2G13680/AT2G33100/AT2G36190/AT2G36390/AT2G41770/AT3G01090/AT3G01180/AT3G02210/AT3G03050/AT3G14570/AT3G18660/AT3G23920/AT3G27190/AT3G29320/AT3G59100/AT4G03550/AT4G10260/AT4G14130/AT4G15210/AT4G18240/AT4G25810/AT5G03650/AT5G04885/AT5G20950/AT5G36890/AT5G49720/AT5G57550/AT5G57560…
GO:0042546	BP	cell wall biogenesis	48/1961	277/21869	6.99104e-06	0.000367298	0.000311614	AT1G03870/AT1G06920/AT1G11545/AT1G12260/AT1G14720/AT1G27440/AT1G30800/AT1G55850/AT1G66230/AT1G66810/AT1G67070/AT1G67330/AT1G75500/AT1G77130/AT1G78580/AT1G79620/AT2G03220/AT2G06850/AT2G18060/AT2G19440/AT2G20520/AT2G33100/AT2G33570/AT2G36570/AT2G37090/AT2G41770/AT2G44745/AT2G46770/AT3G02210/AT3G02230/AT3G03050/AT3G08840/AT3G11030/AT3G18660/AT4G09990/AT4G11150/AT4G14130/AT4G25810/AT5G03170/AT5G03540…
GO:0044282	BP	small molecule catabolic process	44/1961	246/21869	7.26152e-06	0.000367298	0.000311614	AT1G03090/AT1G05620/AT1G08630/AT1G32470/AT1G32780/AT1G64660/AT1G65960/AT1G72330/AT1G77120/AT1G78440/AT1G80460/AT2G16500/AT2G19570/AT2G20340/AT2G26080/AT2G26800/AT2G37040/AT3G01420/AT3G05290/AT3G13450/AT3G22200/AT3G45300/AT3G47340/AT3G47680/AT3G47800/AT3G55840/AT3G58750/AT4G05090/AT4G10490/AT4G14440/AT4G29120/AT4G29130/AT4G33150/AT5G08470/AT5G09300/AT5G15140/AT5G17330/AT5G24530/AT5G36160/AT5G38710…
GO:1901605	BP	alpha-amino acid metabolic process	44/1961	246/21869	7.26152e-06	0.000367298	0.000311614	AT1G08250/AT1G08630/AT1G15710/AT1G32470/AT1G64660/AT1G65960/AT1G66200/AT1G66230/AT1G72330/AT1G75500/AT2G16500/AT2G20340/AT2G26080/AT2G30970/AT2G37040/AT2G37500/AT2G43750/AT3G22200/AT3G24090/AT3G25900/AT3G47340/AT3G47680/AT3G55840/AT3G57560/AT3G61440/AT4G11640/AT4G17830/AT4G20380/AT4G33150/AT4G35630/AT5G05730/AT5G08170/AT5G10240/AT5G11520/AT5G16600/AT5G17330/AT5G36160/AT5G38530/AT5G38710/AT5G46180…
GO:0048878	BP	chemical homeostasis	67/1961	434/21869	7.76882e-06	0.000384027	0.000325807	AT1G01140/AT1G05200/AT1G12740/AT1G14130/AT1G15460/AT1G15960/AT1G30450/AT1G32450/AT1G53210/AT1G57610/AT1G58030/AT1G58340/AT1G68320/AT1G68570/AT1G68650/AT1G70940/AT1G72300/AT1G73590/AT1G75220/AT1G80830/AT2G01770/AT2G01830/AT2G17500/AT2G21410/AT2G23170/AT2G26710/AT2G29110/AT2G29120/AT2G32440/AT2G39450/AT2G40300/AT2G41560/AT3G02610/AT3G02850/AT3G05030/AT3G09390/AT3G09470/AT3G22490/AT3G27690/AT3G42640…
GO:0046395	BP	carboxylic acid catabolic process	32/1961	159/21869	1.08863e-05	0.000526173	0.000446404	AT1G03090/AT1G08630/AT1G32470/AT1G64660/AT1G65960/AT1G72330/AT2G16500/AT2G20340/AT2G26080/AT2G26800/AT2G37040/AT3G01420/AT3G05290/AT3G13450/AT3G22200/AT3G45300/AT3G47340/AT3G47680/AT3G55840/AT3G58750/AT4G10490/AT4G14440/AT4G29120/AT4G33150/AT5G08470/AT5G09300/AT5G17330/AT5G24530/AT5G36160/AT5G38710/AT5G45340/AT5G46180
GO:0009624	BP	response to nematode	21/1961	84/21869	1.17222e-05	0.000554255	0.000470228	AT1G02800/AT1G58340/AT1G58360/AT1G60960/AT1G61800/AT1G69850/AT2G21050/AT2G29650/AT2G36400/AT2G39350/AT2G41560/AT2G47260/AT2G47800/AT3G10985/AT3G14310/AT3G45680/AT3G60160/AT5G06680/AT5G51600/AT5G52450/AT5G57110
GO:0044042	BP	glucan metabolic process	41/1961	228/21869	1.28354e-05	0.000584062	0.000495516	AT1G06490/AT1G11545/AT1G11720/AT1G14720/AT1G15690/AT1G16860/AT1G27680/AT1G43670/AT1G55850/AT1G71100/AT2G03220/AT2G06850/AT2G13680/AT2G33100/AT2G36190/AT2G36390/AT2G41770/AT3G01090/AT3G01180/AT3G02210/AT3G03050/AT3G14570/AT3G18660/AT3G23920/AT3G27190/AT3G29320/AT3G59100/AT4G03550/AT4G10260/AT4G14130/AT4G15210/AT4G18240/AT4G25810/AT5G03650/AT5G04885/AT5G20950/AT5G36890/AT5G49720/AT5G57550/AT5G57560…
GO:0090698	BP	post-embryonic plant morphogenesis	38/1961	205/21869	1.28896e-05	0.000584062	0.000495516	AT1G04110/AT1G07090/AT1G12140/AT1G21410/AT1G24260/AT1G31770/AT1G55020/AT1G73590/AT1G77740/AT2G04160/AT2G17500/AT2G21050/AT2G31160/AT2G32280/AT2G41370/AT2G45190/AT3G07390/AT3G18830/AT3G22400/AT3G23130/AT3G26744/AT3G63440/AT4G14550/AT4G24670/AT4G37810/AT5G02030/AT5G03540/AT5G05730/AT5G06100/AT5G10310/AT5G20240/AT5G20730/AT5G27320/AT5G47390/AT5G49660/AT5G53390/AT5G57390/AT5G65590
GO:0071214	BP	cellular response to abiotic stimulus	37/1961	198/21869	1.38125e-05	0.000600843	0.000509753	AT1G05200/AT1G05680/AT1G08540/AT1G09340/AT1G09530/AT1G15520/AT1G18390/AT1G32080/AT1G33240/AT1G43700/AT1G53210/AT1G64660/AT1G78080/AT2G01830/AT2G24540/AT2G46370/AT3G06190/AT3G22840/AT3G45680/AT3G45780/AT3G52740/AT3G56710/AT4G15090/AT4G21070/AT4G29920/AT4G33950/AT4G34220/AT5G02810/AT5G13170/AT5G19000/AT5G20730/AT5G24090/AT5G35840/AT5G43630/AT5G47910/AT5G48150/AT5G64330
GO:0104004	BP	cellular response to environmental stimulus	37/1961	198/21869	1.38125e-05	0.000600843	0.000509753	AT1G05200/AT1G05680/AT1G08540/AT1G09340/AT1G09530/AT1G15520/AT1G18390/AT1G32080/AT1G33240/AT1G43700/AT1G53210/AT1G64660/AT1G78080/AT2G01830/AT2G24540/AT2G46370/AT3G06190/AT3G22840/AT3G45680/AT3G45780/AT3G52740/AT3G56710/AT4G15090/AT4G21070/AT4G29920/AT4G33950/AT4G34220/AT5G02810/AT5G13170/AT5G19000/AT5G20730/AT5G24090/AT5G35840/AT5G43630/AT5G47910/AT5G48150/AT5G64330
GO:0048366	BP	leaf development	63/1961	410/21869	1.66236e-05	0.000696674	0.000591056	AT1G01030/AT1G05620/AT1G15690/AT1G31040/AT1G31770/AT1G32450/AT1G48410/AT1G53700/AT1G60160/AT1G64520/AT1G65650/AT1G66330/AT1G69180/AT1G69490/AT1G73590/AT2G21050/AT2G26580/AT2G32280/AT2G34650/AT2G36400/AT2G39730/AT2G40300/AT2G42200/AT2G45190/AT2G46870/AT3G01090/AT3G04060/AT3G10985/AT3G11340/AT3G13960/AT3G14067/AT3G19290/AT3G22200/AT3G50660/AT3G52770/AT4G00180/AT4G01250/AT4G02570/AT4G03550/AT4G15090…
GO:0007568	BP	aging	34/1961	177/21869	1.66561e-05	0.000696674	0.000591056	AT1G05620/AT1G31040/AT1G32450/AT1G66330/AT1G69490/AT2G19450/AT2G39730/AT2G39780/AT2G42620/AT3G01090/AT3G04060/AT3G10985/AT3G11340/AT3G14067/AT3G19290/AT3G48330/AT3G50210/AT4G01250/AT4G03550/AT4G05320/AT4G15090/AT4G18170/AT4G23810/AT4G35770/AT5G04870/AT5G11520/AT5G13170/AT5G13180/AT5G17860/AT5G24530/AT5G47390/AT5G56860/AT5G60360/AT5G60970
GO:0009739	BP	response to gibberellin	26/1961	120/21869	1.84837e-05	0.000758531	0.000643535	AT1G03840/AT1G07430/AT1G09530/AT1G12240/AT1G62660/AT1G79460/AT2G03500/AT2G04240/AT2G36400/AT2G36830/AT2G45660/AT3G13960/AT3G16350/AT3G27810/AT3G51060/AT4G09600/AT4G25420/AT5G06100/AT5G14920/AT5G18190/AT5G24860/AT5G27320/AT5G47390/AT5G50915/AT5G56860/AT5G61850
GO:0009867	BP	jasmonic acid mediated signaling pathway	24/1961	107/21869	2.08794e-05	0.000832284	0.000706107	AT1G15380/AT1G17440/AT1G28480/AT1G63650/AT1G67710/AT1G74950/AT2G34070/AT2G41370/AT2G44050/AT2G46370/AT3G11180/AT3G11670/AT3G15210/AT3G27810/AT3G43440/AT3G50660/AT4G02570/AT4G23810/AT4G26120/AT4G31550/AT5G05600/AT5G20900/AT5G63970/AT5G67300
GO:1901606	BP	alpha-amino acid catabolic process	18/1961	68/21869	2.10463e-05	0.000832284	0.000706107	AT1G08630/AT1G32470/AT1G64660/AT1G65960/AT1G72330/AT2G16500/AT2G20340/AT2G26080/AT2G37040/AT3G22200/AT3G47680/AT3G55840/AT4G33150/AT5G17330/AT5G36160/AT5G38710/AT5G46180/AT5G53970
GO:1905393	BP	plant organ formation	27/1961	129/21869	2.48802e-05	0.000954369	0.000809683	AT1G21410/AT1G24260/AT1G55020/AT1G55580/AT1G58340/AT1G73590/AT1G73870/AT1G77740/AT2G17500/AT2G41370/AT2G42200/AT2G45190/AT3G03990/AT3G14067/AT3G18550/AT3G18830/AT3G22400/AT3G23130/AT4G18390/AT4G29130/AT5G02030/AT5G05730/AT5G20240/AT5G20730/AT5G49660/AT5G57390/AT5G61480
GO:0071398	BP	cellular response to fatty acid	25/1961	115/21869	2.5011e-05	0.000954369	0.000809683	AT1G05010/AT1G15380/AT1G17440/AT1G28480/AT1G63650/AT1G67710/AT1G74950/AT2G34070/AT2G41370/AT2G44050/AT2G46370/AT3G11180/AT3G11670/AT3G15210/AT3G27810/AT3G43440/AT3G50660/AT4G02570/AT4G23810/AT4G26120/AT4G31550/AT5G05600/AT5G20900/AT5G63970/AT5G67300
GO:0005976	BP	polysaccharide metabolic process	67/1961	452/21869	2.95236e-05	0.00110713	0.000939288	AT1G06490/AT1G11545/AT1G11720/AT1G14720/AT1G15690/AT1G16860/AT1G27440/AT1G27680/AT1G43670/AT1G55850/AT1G67330/AT1G71100/AT1G77130/AT1G78060/AT2G03220/AT2G06850/AT2G13680/AT2G22900/AT2G33100/AT2G33570/AT2G36190/AT2G36390/AT2G37090/AT2G41770/AT3G01090/AT3G01180/AT3G02210/AT3G03050/AT3G10720/AT3G10740/AT3G11030/AT3G14310/AT3G14570/AT3G18660/AT3G23920/AT3G27190/AT3G28340/AT3G29320/AT3G43270/AT3G59010…
GO:0010015	BP	root morphogenesis	52/1961	326/21869	3.2134e-05	0.0011846	0.00100501	AT1G12040/AT1G21410/AT1G24620/AT1G26600/AT1G31880/AT1G31930/AT1G52240/AT1G55020/AT1G58340/AT1G67710/AT1G68320/AT1G70940/AT1G73965/AT1G77740/AT2G01830/AT2G04160/AT2G12646/AT2G17500/AT2G22475/AT2G25180/AT2G27230/AT2G34650/AT2G47000/AT3G07390/AT3G11260/AT3G11600/AT3G18830/AT3G22400/AT3G25710/AT3G61440/AT4G00730/AT4G14550/AT4G18640/AT4G20140/AT4G20270/AT4G21060/AT4G24670/AT4G26270/AT4G30980/AT5G03540…
GO:0071395	BP	cellular response to jasmonic acid stimulus	24/1961	111/21869	3.95568e-05	0.00143394	0.00121655	AT1G15380/AT1G17440/AT1G28480/AT1G63650/AT1G67710/AT1G74950/AT2G34070/AT2G41370/AT2G44050/AT2G46370/AT3G11180/AT3G11670/AT3G15210/AT3G27810/AT3G43440/AT3G50660/AT4G02570/AT4G23810/AT4G26120/AT4G31550/AT5G05600/AT5G20900/AT5G63970/AT5G67300
GO:0010089	BP	xylem development	14/1961	47/21869	4.13651e-05	0.0014749	0.0012513	AT1G12260/AT1G79430/AT2G06850/AT2G18060/AT2G27230/AT2G28250/AT4G08150/AT5G02030/AT5G03540/AT5G05340/AT5G13180/AT5G61480/AT5G62380/AT5G64080
GO:0010073	BP	meristem maintenance	34/1961	185/21869	4.31081e-05	0.00151226	0.001283	AT1G03840/AT1G23010/AT1G23380/AT1G26310/AT1G26600/AT1G31880/AT1G65480/AT1G67710/AT1G69120/AT1G69180/AT1G70940/AT1G73965/AT2G12646/AT2G22540/AT2G23950/AT2G25180/AT2G27230/AT2G31160/AT2G33860/AT2G41370/AT2G45660/AT3G11260/AT3G49670/AT3G52770/AT4G17460/AT4G20270/AT4G24670/AT4G32980/AT4G37750/AT5G02030/AT5G16850/AT5G48940/AT5G56040/AT5G61850
GO:0048646	BP	anatomical structure formation involved in morphogenesis	39/1961	225/21869	4.83912e-05	0.00167065	0.00141737	AT1G21410/AT1G24260/AT1G55020/AT1G55580/AT1G58340/AT1G73590/AT1G73870/AT1G76420/AT1G77740/AT2G13680/AT2G17500/AT2G31160/AT2G39350/AT2G41370/AT2G42200/AT2G45190/AT3G03990/AT3G14067/AT3G18550/AT3G18830/AT3G22400/AT3G23130/AT3G24090/AT4G18390/AT4G20140/AT4G20380/AT4G29130/AT4G32980/AT5G02030/AT5G05730/AT5G20240/AT5G20730/AT5G41920/AT5G45980/AT5G49660/AT5G57390/AT5G61480/AT5G63090/AT5G63370
GO:0072330	BP	monocarboxylic acid biosynthetic process	41/1961	243/21869	5.92299e-05	0.00196811	0.00166974	AT1G04220/AT1G07720/AT1G15780/AT1G19440/AT1G24360/AT1G36160/AT1G53280/AT1G55020/AT1G67730/AT1G68530/AT1G76690/AT1G78390/AT2G03440/AT2G26640/AT2G27150/AT2G28630/AT2G29980/AT2G37040/AT3G01420/AT3G02610/AT3G09830/AT3G22200/AT3G23820/AT3G23840/AT3G26744/AT3G45140/AT4G05160/AT4G11640/AT4G13840/AT4G21070/AT4G24670/AT4G33950/AT4G34510/AT5G10480/AT5G16230/AT5G42650/AT5G57580/AT5G57590/AT5G59770/AT5G60335…
GO:0007623	BP	circadian rhythm	29/1961	150/21869	5.9722e-05	0.00196811	0.00166974	AT1G01060/AT1G09340/AT1G15950/AT1G68830/AT2G41310/AT2G47890/AT3G12700/AT3G20810/AT3G24050/AT3G45780/AT3G51550/AT3G54500/AT3G57040/AT4G02570/AT4G03390/AT4G15090/AT4G18290/AT4G30200/AT4G38960/AT5G02810/AT5G17300/AT5G23280/AT5G25830/AT5G28770/AT5G48890/AT5G52660/AT5G56860/AT5G63860/AT5G64170
GO:0048511	BP	rhythmic process	29/1961	150/21869	5.9722e-05	0.00196811	0.00166974	AT1G01060/AT1G09340/AT1G15950/AT1G68830/AT2G41310/AT2G47890/AT3G12700/AT3G20810/AT3G24050/AT3G45780/AT3G51550/AT3G54500/AT3G57040/AT4G02570/AT4G03390/AT4G15090/AT4G18290/AT4G30200/AT4G38960/AT5G02810/AT5G17300/AT5G23280/AT5G25830/AT5G28770/AT5G48890/AT5G52660/AT5G56860/AT5G63860/AT5G64170
GO:0009850	BP	auxin metabolic process	17/1961	67/21869	6.36267e-05	0.00204488	0.00173487	AT1G05680/AT1G14130/AT1G21430/AT1G48410/AT1G75500/AT2G33860/AT3G02875/AT3G05290/AT3G08510/AT4G13260/AT4G24670/AT4G28720/AT4G37750/AT5G05730/AT5G17300/AT5G25620/AT5G43270
GO:1900376	BP	regulation of secondary metabolite biosynthetic process	11/1961	32/21869	6.39318e-05	0.00204488	0.00173487	AT1G04770/AT1G07640/AT1G66230/AT3G27190/AT3G55580/AT4G38620/AT4G39410/AT5G05340/AT5G16600/AT5G23260/AT5G49660
GO:2000762	BP	regulation of phenylpropanoid metabolic process	10/1961	27/21869	6.6475e-05	0.00209147	0.0017744	AT1G66230/AT2G44130/AT3G27190/AT3G55580/AT4G38620/AT4G39410/AT5G05340/AT5G16600/AT5G23260/AT5G49660
GO:0071229	BP	cellular response to acid chemical	16/1961	61/21869	6.73117e-05	0.00209147	0.0017744	AT1G05200/AT1G05680/AT1G09340/AT1G15520/AT1G18390/AT1G32080/AT1G33240/AT1G64660/AT2G29110/AT2G29120/AT3G06190/AT4G29920/AT4G34220/AT5G11210/AT5G19000/AT5G24090
GO:0071496	BP	cellular response to external stimulus	39/1961	229/21869	7.19786e-05	0.00220451	0.0018703	AT1G01140/AT1G04770/AT1G05200/AT1G05680/AT1G09340/AT1G15330/AT1G15460/AT1G15520/AT1G18390/AT1G23010/AT1G32080/AT1G33240/AT1G43700/AT1G64660/AT1G68320/AT1G68740/AT1G73730/AT2G01830/AT2G16430/AT2G21410/AT2G22240/AT3G04530/AT3G06190/AT3G08860/AT3G13450/AT3G25710/AT3G47340/AT3G47640/AT3G50210/AT4G10380/AT4G24670/AT4G27460/AT4G29920/AT4G34220/AT4G37870/AT5G19000/AT5G24090/AT5G24660/AT5G28770
GO:0003002	BP	regionalization	33/1961	182/21869	7.29768e-05	0.00220451	0.0018703	AT1G07640/AT1G19850/AT1G24260/AT1G31770/AT1G32240/AT1G33240/AT1G48410/AT1G51660/AT1G69180/AT1G73590/AT2G21050/AT2G26580/AT2G27100/AT2G31160/AT2G32280/AT2G41370/AT2G45190/AT3G22200/AT3G23130/AT3G45640/AT3G51060/AT3G52770/AT3G54720/AT4G00180/AT4G08150/AT4G24220/AT4G24670/AT5G02030/AT5G13010/AT5G15310/AT5G20240/AT5G49660/AT5G57390
GO:0001708	BP	cell fate specification	12/1961	38/21869	7.72623e-05	0.00224287	0.00190285	AT1G24260/AT1G32240/AT1G63650/AT2G26580/AT2G33860/AT2G45190/AT4G00180/AT4G08150/AT4G18170/AT4G20140/AT5G41920/AT5G42630
GO:0042631	BP	cellular response to water deprivation	12/1961	38/21869	7.72623e-05	0.00224287	0.00190285	AT1G05680/AT1G09340/AT1G15520/AT1G18390/AT1G32080/AT1G33240/AT1G64660/AT3G06190/AT4G29920/AT4G34220/AT5G19000/AT5G24090
GO:0048507	BP	meristem development	50/1961	320/21869	7.73405e-05	0.00224287	0.00190285	AT1G03840/AT1G19850/AT1G23010/AT1G23380/AT1G26310/AT1G26600/AT1G31880/AT1G36160/AT1G55580/AT1G65480/AT1G67710/AT1G69120/AT1G69180/AT1G70940/AT1G73965/AT1G76420/AT2G01830/AT2G12646/AT2G22540/AT2G23950/AT2G25180/AT2G26580/AT2G27100/AT2G27230/AT2G31160/AT2G33860/AT2G41370/AT2G42620/AT2G45190/AT2G45660/AT3G11260/AT3G49670/AT3G52770/AT3G54720/AT4G00180/AT4G17460/AT4G20270/AT4G22950/AT4G24670/AT4G32980…
GO:0007389	BP	pattern specification process	38/1961	222/21869	7.92193e-05	0.00226713	0.00192343	AT1G02800/AT1G07640/AT1G19850/AT1G24260/AT1G31770/AT1G32240/AT1G33240/AT1G48410/AT1G51660/AT1G69180/AT1G70940/AT1G73590/AT2G21050/AT2G26580/AT2G27100/AT2G31160/AT2G32280/AT2G41370/AT2G45190/AT3G22200/AT3G23130/AT3G45640/AT3G51060/AT3G52770/AT3G54720/AT4G00180/AT4G08150/AT4G20140/AT4G24220/AT4G24670/AT4G30080/AT5G02030/AT5G13010/AT5G15310/AT5G20240/AT5G49660/AT5G57390/AT5G59790
GO:0031668	BP	cellular response to extracellular stimulus	38/1961	223/21869	8.73857e-05	0.00246836	0.00209415	AT1G01140/AT1G04770/AT1G05680/AT1G09340/AT1G15330/AT1G15460/AT1G15520/AT1G18390/AT1G23010/AT1G32080/AT1G33240/AT1G43700/AT1G64660/AT1G68320/AT1G68740/AT1G73730/AT2G01830/AT2G16430/AT2G21410/AT2G22240/AT3G04530/AT3G06190/AT3G08860/AT3G13450/AT3G25710/AT3G47340/AT3G47640/AT3G50210/AT4G10380/AT4G24670/AT4G27460/AT4G29920/AT4G34220/AT4G37870/AT5G19000/AT5G24090/AT5G24660/AT5G28770
GO:1901141	BP	regulation of lignin biosynthetic process	7/1961	14/21869	8.98092e-05	0.0025043	0.00212464	AT1G66230/AT3G27190/AT3G55580/AT4G39410/AT5G05340/AT5G16600/AT5G49660
GO:0071462	BP	cellular response to water stimulus	12/1961	39/21869	0.000102552	0.00282344	0.00239539	AT1G05680/AT1G09340/AT1G15520/AT1G18390/AT1G32080/AT1G33240/AT1G64660/AT3G06190/AT4G29920/AT4G34220/AT5G19000/AT5G24090
GO:0016051	BP	carbohydrate biosynthetic process	54/1961	358/21869	0.000106295	0.0028899	0.00245178	AT1G04770/AT1G06490/AT1G07640/AT1G11720/AT1G16860/AT1G27440/AT1G27680/AT1G43670/AT1G55850/AT1G67070/AT1G67330/AT1G70290/AT1G71100/AT1G71230/AT1G77130/AT2G03220/AT2G13680/AT2G22190/AT2G22240/AT2G22900/AT2G33100/AT2G33570/AT2G36390/AT2G37090/AT2G41770/AT2G45790/AT2G46750/AT2G46760/AT3G01180/AT3G02210/AT3G03050/AT3G14570/AT3G18660/AT3G27190/AT3G28340/AT3G59100/AT4G03550/AT4G09990/AT4G10260/AT4G18240…
GO:0042592	BP	homeostatic process	69/1961	490/21869	0.000114624	0.00307786	0.00261124	AT1G01140/AT1G05200/AT1G08570/AT1G12740/AT1G14130/AT1G15460/AT1G15960/AT1G30450/AT1G32450/AT1G53210/AT1G57610/AT1G58030/AT1G58340/AT1G68320/AT1G68570/AT1G68650/AT1G70940/AT1G72300/AT1G73590/AT1G75220/AT1G80830/AT2G01770/AT2G01830/AT2G17500/AT2G21410/AT2G23170/AT2G23950/AT2G26710/AT2G29110/AT2G29120/AT2G32440/AT2G39450/AT2G40300/AT2G41560/AT3G02610/AT3G02850/AT3G05030/AT3G09390/AT3G09470/AT3G22490…
GO:0010074	BP	maintenance of meristem identity	17/1961	71/21869	0.000138441	0.00367207	0.00311537	AT1G26600/AT1G31880/AT1G69120/AT1G73965/AT2G12646/AT2G22540/AT2G25180/AT2G27230/AT2G31160/AT2G45660/AT3G11260/AT4G20270/AT4G24670/AT4G37750/AT5G02030/AT5G48940/AT5G61850
GO:0019827	BP	stem cell population maintenance	19/1961	85/21869	0.000153573	0.00397646	0.00337361	AT1G26600/AT1G31880/AT1G69120/AT1G73965/AT2G12646/AT2G22540/AT2G25180/AT2G27230/AT2G31160/AT2G34140/AT2G45660/AT3G11260/AT4G20270/AT4G24670/AT4G37750/AT5G02030/AT5G16850/AT5G48940/AT5G61850
GO:0098727	BP	maintenance of cell number	19/1961	85/21869	0.000153573	0.00397646	0.00337361	AT1G26600/AT1G31880/AT1G69120/AT1G73965/AT2G12646/AT2G22540/AT2G25180/AT2G27230/AT2G31160/AT2G34140/AT2G45660/AT3G11260/AT4G20270/AT4G24670/AT4G37750/AT5G02030/AT5G16850/AT5G48940/AT5G61850
GO:0010158	BP	abaxial cell fate specification	6/1961	11/21869	0.000160312	0.0041021	0.00348021	AT1G32240/AT2G26580/AT2G33860/AT2G45190/AT4G00180/AT5G42630
GO:0071370	BP	cellular response to gibberellin stimulus	16/1961	66/21869	0.000184731	0.00467199	0.0039637	AT1G03840/AT1G07430/AT1G09530/AT1G12240/AT1G62660/AT1G79460/AT2G03500/AT2G36830/AT3G27810/AT3G51060/AT4G25420/AT5G06100/AT5G18190/AT5G27320/AT5G56860/AT5G61850
GO:0051094	BP	positive regulation of developmental process	26/1961	137/21869	0.000191983	0.00479958	0.00407195	AT1G07430/AT1G21920/AT1G26310/AT1G65480/AT1G66750/AT1G75220/AT1G79620/AT2G19450/AT2G43820/AT2G45660/AT3G04060/AT3G04610/AT3G11260/AT3G19290/AT3G22840/AT4G18170/AT4G18390/AT4G31820/AT4G34220/AT4G34530/AT4G35900/AT4G39410/AT5G08370/AT5G24860/AT5G49660/AT5G57390
GO:0048582	BP	positive regulation of post-embryonic development	19/1961	87/21869	0.000212104	0.00524236	0.0044476	AT1G07430/AT1G21920/AT1G26310/AT1G65480/AT1G66750/AT1G75220/AT2G19450/AT2G43820/AT2G45660/AT3G04610/AT3G22840/AT4G18390/AT4G31820/AT4G34220/AT4G34530/AT4G35900/AT5G08370/AT5G24860/AT5G49660
GO:0034637	BP	cellular carbohydrate biosynthetic process	39/1961	241/21869	0.000218129	0.00533068	0.00452254	AT1G06490/AT1G11720/AT1G16860/AT1G27440/AT1G27680/AT1G43670/AT1G55850/AT1G67330/AT1G70290/AT1G71100/AT1G77130/AT2G03220/AT2G13680/AT2G22190/AT2G22240/AT2G33100/AT2G36390/AT2G37090/AT2G41770/AT3G01180/AT3G02210/AT3G03050/AT3G14570/AT3G18660/AT3G27190/AT3G59100/AT4G03550/AT4G09990/AT4G10260/AT4G18240/AT5G03650/AT5G04885/AT5G20950/AT5G40390/AT5G41040/AT5G44480/AT5G49720/AT5G63370/AT5G65140
GO:0043455	BP	regulation of secondary metabolic process	16/1961	67/21869	0.000222725	0.00538252	0.00456652	AT1G04770/AT1G07640/AT1G66230/AT1G68320/AT2G03440/AT2G44130/AT3G26744/AT3G27190/AT3G55580/AT4G32980/AT4G38620/AT4G39410/AT5G05340/AT5G16600/AT5G23260/AT5G49660
GO:0048653	BP	anther development	18/1961	81/21869	0.00024505	0.00585696	0.00496903	AT1G02065/AT1G06170/AT1G08320/AT1G34640/AT2G02850/AT2G23140/AT2G23950/AT2G42200/AT2G46770/AT3G49670/AT3G51060/AT4G16270/AT5G06100/AT5G06839/AT5G14070/AT5G43270/AT5G50260/AT5G50570
GO:0009636	BP	response to toxic substance	31/1961	178/21869	0.000252056	0.00589486	0.00500118	AT1G10360/AT1G10370/AT1G17170/AT1G32780/AT1G58340/AT1G59670/AT1G67070/AT1G71140/AT1G71870/AT1G77120/AT1G80460/AT2G02930/AT2G36800/AT2G41480/AT2G46370/AT2G47730/AT3G01090/AT3G61440/AT3G62760/AT4G00350/AT4G01070/AT4G22790/AT4G23030/AT5G05600/AT5G22300/AT5G24660/AT5G42250/AT5G44050/AT5G44070/AT5G52450/AT5G54270
GO:0009723	BP	response to ethylene	31/1961	178/21869	0.000252056	0.00589486	0.00500118	AT1G15520/AT1G17440/AT1G21430/AT1G25560/AT1G28360/AT1G31930/AT1G72360/AT1G73730/AT1G78080/AT3G04720/AT3G12500/AT3G15210/AT3G16350/AT3G24500/AT3G51440/AT3G51550/AT4G13260/AT4G20380/AT4G24670/AT4G28720/AT4G37580/AT5G05730/AT5G06100/AT5G20730/AT5G25190/AT5G25620/AT5G36890/AT5G44210/AT5G47390/AT5G57090/AT5G60360
GO:0048443	BP	stamen development	22/1961	110/21869	0.000269327	0.00616618	0.00523137	AT1G02065/AT1G06170/AT1G08320/AT1G14720/AT1G15330/AT1G34640/AT2G02850/AT2G23140/AT2G23950/AT2G42200/AT2G46770/AT3G27810/AT3G49670/AT3G51060/AT4G16270/AT4G18960/AT5G06100/AT5G06839/AT5G14070/AT5G43270/AT5G50260/AT5G50570
GO:0048466	BP	androecium development	22/1961	110/21869	0.000269327	0.00616618	0.00523137	AT1G02065/AT1G06170/AT1G08320/AT1G14720/AT1G15330/AT1G34640/AT2G02850/AT2G23140/AT2G23950/AT2G42200/AT2G46770/AT3G27810/AT3G49670/AT3G51060/AT4G16270/AT4G18960/AT5G06100/AT5G06839/AT5G14070/AT5G43270/AT5G50260/AT5G50570
GO:0051788	BP	response to misfolded protein	9/1961	26/21869	0.000280199	0.00634825	0.00538584	AT1G19310/AT1G64520/AT2G23780/AT3G07370/AT3G53230/AT4G03510/AT4G27470/AT5G03340/AT5G52060
GO:1901615	BP	organic hydroxy compound metabolic process	51/1961	347/21869	0.000308401	0.00691517	0.00586681	AT1G02205/AT1G12740/AT1G53280/AT1G54570/AT1G78390/AT1G80460/AT2G03440/AT2G04240/AT2G21940/AT2G22240/AT2G23600/AT2G23610/AT2G26710/AT2G27150/AT2G32440/AT2G34500/AT2G36800/AT2G37040/AT2G43820/AT3G01420/AT3G09830/AT3G22200/AT3G23410/AT3G26744/AT3G26840/AT3G50660/AT4G05090/AT4G10490/AT4G12110/AT4G15440/AT4G21534/AT4G32770/AT4G35830/AT4G38620/AT5G01410/AT5G03290/AT5G23260/AT5G24530/AT5G40390/AT5G42650…
GO:1902680	BP	positive regulation of RNA biosynthetic process	66/1961	480/21869	0.00031533	0.0069277	0.00587744	AT1G03840/AT1G09340/AT1G18670/AT1G21910/AT1G24260/AT1G26310/AT1G35660/AT1G53050/AT1G66230/AT1G66750/AT1G66810/AT1G69120/AT1G72360/AT1G73870/AT1G75390/AT1G79430/AT2G17770/AT2G18550/AT2G19260/AT2G22540/AT2G27230/AT2G36010/AT2G40340/AT2G41460/AT2G42380/AT2G45050/AT2G45660/AT2G46680/AT2G46770/AT3G02310/AT3G04740/AT3G19290/AT3G24500/AT3G26744/AT3G51060/AT3G55370/AT3G56850/AT3G57230/AT3G58120/AT4G09960…
GO:1903508	BP	positive regulation of nucleic acid-templated transcription	66/1961	480/21869	0.00031533	0.0069277	0.00587744	AT1G03840/AT1G09340/AT1G18670/AT1G21910/AT1G24260/AT1G26310/AT1G35660/AT1G53050/AT1G66230/AT1G66750/AT1G66810/AT1G69120/AT1G72360/AT1G73870/AT1G75390/AT1G79430/AT2G17770/AT2G18550/AT2G19260/AT2G22540/AT2G27230/AT2G36010/AT2G40340/AT2G41460/AT2G42380/AT2G45050/AT2G45660/AT2G46680/AT2G46770/AT3G02310/AT3G04740/AT3G19290/AT3G24500/AT3G26744/AT3G51060/AT3G55370/AT3G56850/AT3G57230/AT3G58120/AT4G09960…
GO:0051240	BP	positive regulation of multicellular organismal process	21/1961	104/21869	0.000320514	0.00697117	0.00591432	AT1G07430/AT1G21920/AT1G26310/AT1G65480/AT1G66750/AT1G75220/AT2G19450/AT2G43820/AT2G45660/AT3G04610/AT3G11260/AT3G22840/AT4G18390/AT4G31820/AT4G34220/AT4G34530/AT4G35900/AT5G08370/AT5G24860/AT5G49660/AT5G57390
GO:0010016	BP	shoot system morphogenesis	34/1961	205/21869	0.000337223	0.00719432	0.00610364	AT1G01030/AT1G04110/AT1G05680/AT1G31770/AT1G36160/AT1G48410/AT1G55580/AT1G65650/AT1G73590/AT1G73870/AT2G21050/AT2G32280/AT2G41370/AT2G42200/AT2G42620/AT2G46870/AT3G03990/AT3G14067/AT3G18550/AT3G50660/AT3G52770/AT3G63440/AT4G03550/AT4G18390/AT4G24670/AT4G29130/AT4G36870/AT4G37810/AT5G02030/AT5G08370/AT5G10310/AT5G60970/AT5G61480/AT5G65590
GO:0009311	BP	oligosaccharide metabolic process	18/1961	83/21869	0.000337389	0.00719432	0.00610364	AT1G12240/AT1G15690/AT1G43670/AT1G62660/AT1G70290/AT1G72000/AT1G73370/AT1G78580/AT2G22190/AT2G36190/AT3G22200/AT3G43190/AT3G57520/AT4G33950/AT5G20830/AT5G27320/AT5G40390/AT5G65140
GO:0009735	BP	response to cytokinin	22/1961	112/21869	0.000351252	0.00741721	0.00629274	AT1G17440/AT1G31770/AT1G31880/AT1G36160/AT1G64520/AT1G67710/AT1G69040/AT1G78080/AT2G01830/AT2G25180/AT2G26980/AT2G41310/AT2G47000/AT3G57040/AT4G28720/AT5G06100/AT5G38790/AT5G49720/AT5G50915/AT5G56860/AT5G62380/AT5G62920
GO:0090697	BP	post-embryonic plant organ morphogenesis	23/1961	120/21869	0.000377906	0.00787239	0.00667891	AT1G12140/AT1G21410/AT1G24260/AT1G55020/AT1G77740/AT2G04160/AT2G17500/AT2G45190/AT3G07390/AT3G18830/AT3G22400/AT3G23130/AT4G14550/AT5G03540/AT5G05730/AT5G06100/AT5G20240/AT5G20730/AT5G27320/AT5G47390/AT5G49660/AT5G53390/AT5G57390
GO:0035966	BP	response to topologically incorrect protein	16/1961	70/21869	0.000380047	0.00787239	0.00667891	AT1G19310/AT1G27330/AT1G33900/AT1G64520/AT2G23780/AT2G32120/AT3G07370/AT3G12580/AT3G53230/AT4G03510/AT4G27470/AT4G37910/AT5G02500/AT5G03340/AT5G09590/AT5G52060
GO:0031408	BP	oxylipin biosynthetic process	7/1961	17/21869	0.000399731	0.00818802	0.00694669	AT1G55020/AT1G76690/AT2G26560/AT3G11670/AT3G22400/AT3G45140/AT5G42650
GO:0009408	BP	response to heat	40/1961	257/21869	0.000415383	0.00818802	0.00694669	AT1G15520/AT1G21910/AT1G33900/AT1G47490/AT1G53540/AT1G54050/AT1G58340/AT1G64520/AT1G74310/AT1G78080/AT2G03440/AT2G32120/AT2G33590/AT2G40340/AT2G46240/AT2G47180/AT3G08970/AT3G09350/AT3G12580/AT3G22830/AT3G22840/AT3G23990/AT3G24500/AT3G24520/AT3G25230/AT4G13550/AT4G21320/AT4G27670/AT5G02500/AT5G09590/AT5G12020/AT5G27660/AT5G37770/AT5G47910/AT5G52640/AT5G57560/AT5G58070/AT5G60970/AT5G65020/AT5G67300
GO:0003013	BP	circulatory system process	8/1961	22/21869	0.000417871	0.00818802	0.00694669	AT1G06490/AT1G09240/AT4G16370/AT4G29920/AT4G32770/AT5G09220/AT5G62680/AT5G65020
GO:0003018	BP	vascular process in circulatory system	8/1961	22/21869	0.000417871	0.00818802	0.00694669	AT1G06490/AT1G09240/AT4G16370/AT4G29920/AT4G32770/AT5G09220/AT5G62680/AT5G65020
GO:0010232	BP	vascular transport	8/1961	22/21869	0.000417871	0.00818802	0.00694669	AT1G06490/AT1G09240/AT4G16370/AT4G29920/AT4G32770/AT5G09220/AT5G62680/AT5G65020
GO:0010233	BP	phloem transport	8/1961	22/21869	0.000417871	0.00818802	0.00694669	AT1G06490/AT1G09240/AT4G16370/AT4G29920/AT4G32770/AT5G09220/AT5G62680/AT5G65020
GO:0042335	BP	cuticle development	10/1961	33/21869	0.000442547	0.0085941	0.00729121	AT1G02205/AT1G19440/AT1G27950/AT1G68530/AT2G42620/AT3G43720/AT4G00730/AT5G15310/AT5G33370/AT5G57800
GO:0005984	BP	disaccharide metabolic process	16/1961	71/21869	0.000450332	0.00866789	0.00735381	AT1G12240/AT1G15690/AT1G43670/AT1G62660/AT1G70290/AT1G72000/AT1G73370/AT1G78580/AT2G22190/AT2G36190/AT3G22200/AT3G43190/AT4G33950/AT5G20830/AT5G40390/AT5G65140
GO:0045893	BP	positive regulation of transcription, DNA-templated	65/1961	478/21869	0.0004721	0.00900717	0.00764165	AT1G03840/AT1G09340/AT1G18670/AT1G21910/AT1G24260/AT1G26310/AT1G35660/AT1G53050/AT1G66230/AT1G66750/AT1G66810/AT1G69120/AT1G72360/AT1G73870/AT1G75390/AT1G79430/AT2G17770/AT2G18550/AT2G19260/AT2G22540/AT2G27230/AT2G36010/AT2G40340/AT2G41460/AT2G42380/AT2G45050/AT2G45660/AT2G46680/AT2G46770/AT3G02310/AT3G04740/AT3G19290/AT3G24500/AT3G26744/AT3G51060/AT3G55370/AT3G56850/AT3G57230/AT3G58120/AT4G09960…
GO:0006074	BP	(1->3)-beta-D-glucan metabolic process	6/1961	13/21869	0.000508478	0.00953396	0.00808858	AT1G06490/AT2G13680/AT3G14570/AT3G59100/AT4G03550/AT5G63370
GO:0006075	BP	(1->3)-beta-D-glucan biosynthetic process	6/1961	13/21869	0.000508478	0.00953396	0.00808858	AT1G06490/AT2G13680/AT3G14570/AT3G59100/AT4G03550/AT5G63370
GO:0009064	BP	glutamine family amino acid metabolic process	15/1961	65/21869	0.000513667	0.00954894	0.00810129	AT1G65960/AT1G66200/AT2G16500/AT2G30970/AT2G37500/AT3G22200/AT3G24090/AT3G57560/AT4G17830/AT5G08170/AT5G11520/AT5G17330/AT5G38710/AT5G46180/AT5G53460
GO:0005985	BP	sucrose metabolic process	12/1961	46/21869	0.000565512	0.0104236	0.00884337	AT1G12240/AT1G15690/AT1G43670/AT1G62660/AT1G72000/AT1G73370/AT2G36190/AT3G22200/AT3G43190/AT4G33950/AT5G20830/AT5G40390
GO:0031667	BP	response to nutrient levels	37/1961	236/21869	0.000581766	0.0106174	0.00900774	AT1G01140/AT1G04770/AT1G07650/AT1G15330/AT1G15460/AT1G23010/AT1G43700/AT1G64660/AT1G67070/AT1G68320/AT1G68740/AT1G73730/AT2G01830/AT2G16430/AT2G21410/AT2G22240/AT2G25690/AT3G01090/AT3G04530/AT3G08860/AT3G13450/AT3G22550/AT3G25710/AT3G47340/AT3G47640/AT3G50210/AT4G10380/AT4G17670/AT4G24670/AT4G27460/AT4G35830/AT4G37870/AT5G24660/AT5G28770/AT5G36890/AT5G49660/AT5G67370
GO:0033692	BP	cellular polysaccharide biosynthetic process	33/1961	203/21869	0.000589577	0.0106174	0.00900774	AT1G06490/AT1G11720/AT1G16860/AT1G27440/AT1G27680/AT1G55850/AT1G67330/AT1G71100/AT1G77130/AT2G03220/AT2G13680/AT2G33100/AT2G36390/AT2G37090/AT2G41770/AT3G01180/AT3G02210/AT3G03050/AT3G14570/AT3G18660/AT3G27190/AT3G59100/AT4G03550/AT4G09990/AT4G10260/AT4G18240/AT5G03650/AT5G04885/AT5G20950/AT5G41040/AT5G44480/AT5G49720/AT5G63370
GO:0071218	BP	cellular response to misfolded protein	8/1961	23/21869	0.000590667	0.0106174	0.00900774	AT1G19310/AT2G23780/AT3G07370/AT3G53230/AT4G03510/AT4G27470/AT5G03340/AT5G52060
GO:0042446	BP	hormone biosynthetic process	19/1961	94/21869	0.00059735	0.0106495	0.00903498	AT1G12140/AT1G12740/AT1G21430/AT2G32440/AT2G37210/AT3G08510/AT3G50660/AT3G53450/AT4G13260/AT4G24670/AT4G28720/AT4G35190/AT4G37750/AT5G05730/AT5G11950/AT5G17300/AT5G25620/AT5G38450/AT5G54160
GO:0006631	BP	fatty acid metabolic process	37/1961	237/21869	0.000631099	0.0111597	0.00946784	AT1G01600/AT1G04220/AT1G07720/AT1G15780/AT1G19440/AT1G24360/AT1G36160/AT1G67730/AT1G68530/AT2G26640/AT2G28630/AT2G29980/AT2G34770/AT3G01420/AT3G02610/AT3G02620/AT3G02630/AT3G05290/AT3G23840/AT3G45140/AT3G58750/AT4G13840/AT4G14440/AT4G15440/AT4G21070/AT4G32770/AT4G33950/AT4G34510/AT4G37980/AT5G04660/AT5G08470/AT5G10480/AT5G16230/AT5G25752/AT5G42650/AT5G59770/AT5G60335
GO:0009250	BP	glucan biosynthetic process	25/1961	140/21869	0.000654981	0.0114886	0.00974687	AT1G06490/AT1G11720/AT1G16860/AT1G27680/AT1G55850/AT1G71100/AT2G03220/AT2G13680/AT2G33100/AT2G36390/AT2G41770/AT3G01180/AT3G02210/AT3G03050/AT3G14570/AT3G27190/AT3G59100/AT4G03550/AT4G10260/AT4G18240/AT5G03650/AT5G04885/AT5G20950/AT5G49720/AT5G63370
GO:0009740	BP	gibberellic acid mediated signaling pathway	14/1961	60/21869	0.000693779	0.0120718	0.0102416	AT1G03840/AT1G07430/AT1G09530/AT1G79460/AT2G03500/AT2G36830/AT3G27810/AT3G51060/AT4G25420/AT5G06100/AT5G18190/AT5G27320/AT5G56860/AT5G61850
GO:0035967	BP	cellular response to topologically incorrect protein	15/1961	67/21869	0.000722246	0.0124673	0.0105772	AT1G19310/AT1G27330/AT1G33900/AT2G23780/AT2G32120/AT3G07370/AT3G12580/AT3G53230/AT4G03510/AT4G27470/AT4G37910/AT5G02500/AT5G03340/AT5G09590/AT5G52060
GO:0009639	BP	response to red or far red light	36/1961	231/21869	0.000765937	0.0131174	0.0111288	AT1G08540/AT1G09530/AT1G10370/AT1G48410/AT1G53090/AT1G71230/AT1G73590/AT1G73870/AT1G75540/AT1G76500/AT1G78080/AT1G78600/AT2G24540/AT2G31380/AT2G44910/AT2G46370/AT2G47890/AT3G14870/AT3G17040/AT3G22840/AT3G27690/AT3G54720/AT3G55370/AT3G61600/AT3G61850/AT4G04770/AT4G14130/AT4G15090/AT4G18390/AT4G32980/AT4G37580/AT4G38960/AT5G02810/AT5G35840/AT5G45340/AT5G48150
GO:0009914	BP	hormone transport	23/1961	126/21869	0.000772232	0.0131219	0.0111326	AT1G10030/AT1G12110/AT1G15690/AT1G20925/AT1G31770/AT1G31880/AT1G53700/AT1G70940/AT1G73590/AT1G75500/AT2G17500/AT2G34650/AT2G42620/AT2G47000/AT2G47260/AT4G09160/AT4G30960/AT4G31820/AT5G03540/AT5G13930/AT5G56750/AT5G57090/AT5G60440
GO:0006812	BP	cation transport	53/1961	379/21869	0.000791902	0.0133518	0.0113277	AT1G01140/AT1G05200/AT1G10970/AT1G15520/AT1G15690/AT1G15960/AT1G30450/AT1G32450/AT1G34470/AT1G53210/AT1G57610/AT1G58340/AT1G58360/AT1G60160/AT1G60960/AT1G68650/AT1G70300/AT1G80830/AT2G21410/AT2G22500/AT2G29110/AT2G29120/AT2G35060/AT2G40300/AT2G41560/AT2G42000/AT2G48020/AT3G02850/AT3G05030/AT3G13050/AT3G21180/AT3G22910/AT3G42050/AT3G42640/AT3G45780/AT4G10310/AT4G11150/AT4G13420/AT4G16370/AT4G22120…
GO:0034284	BP	response to monosaccharide	16/1961	75/21869	0.000854155	0.0142907	0.0121242	AT1G31930/AT1G43670/AT1G61800/AT1G67070/AT1G76550/AT2G19450/AT3G01090/AT3G22550/AT3G47340/AT4G17670/AT4G29130/AT5G20830/AT5G28770/AT5G56860/AT5G57090/AT5G61760
GO:0031407	BP	oxylipin metabolic process	7/1961	19/21869	0.000882211	0.0145364	0.0123327	AT1G55020/AT1G76690/AT2G26560/AT3G11670/AT3G22400/AT3G45140/AT5G42650
GO:0055075	BP	potassium ion homeostasis	7/1961	19/21869	0.000882211	0.0145364	0.0123327	AT1G01140/AT1G30450/AT1G32450/AT3G02850/AT3G05030/AT3G09470/AT4G20140
GO:2000022	BP	regulation of jasmonic acid mediated signaling pathway	11/1961	42/21869	0.000917801	0.014876	0.0126208	AT1G15380/AT1G67710/AT1G74950/AT3G11180/AT3G43440/AT4G23810/AT4G26120/AT4G31550/AT5G05600/AT5G20900/AT5G67300
GO:0010022	BP	meristem determinacy	9/1961	30/21869	0.000923339	0.014876	0.0126208	AT1G26310/AT1G65480/AT1G69120/AT1G69180/AT2G22540/AT2G33860/AT2G41370/AT4G17460/AT5G61850
GO:2000652	BP	regulation of secondary cell wall biogenesis	9/1961	30/21869	0.000923339	0.014876	0.0126208	AT1G06920/AT1G12260/AT1G66230/AT1G66810/AT1G79620/AT2G18060/AT5G03540/AT5G16600/AT5G49660
GO:0010476	BP	gibberellin mediated signaling pathway	14/1961	62/21869	0.000981617	0.0156987	0.0133187	AT1G03840/AT1G07430/AT1G09530/AT1G79460/AT2G03500/AT2G36830/AT3G27810/AT3G51060/AT4G25420/AT5G06100/AT5G18190/AT5G27320/AT5G56860/AT5G61850
GO:0090696	BP	post-embryonic plant organ development	32/1961	201/21869	0.00101542	0.0161207	0.0136768	AT1G10370/AT1G12110/AT1G12140/AT1G21410/AT1G24260/AT1G31880/AT1G32080/AT1G55020/AT1G56010/AT1G60940/AT1G64520/AT1G77740/AT2G04160/AT2G17500/AT2G45190/AT3G07360/AT3G07390/AT3G18830/AT3G22400/AT3G23130/AT4G14550/AT4G24670/AT5G03540/AT5G05730/AT5G06100/AT5G20240/AT5G20730/AT5G27320/AT5G47390/AT5G49660/AT5G53390/AT5G57390
GO:0000271	BP	polysaccharide biosynthetic process	37/1961	244/21869	0.00109258	0.01722	0.0146094	AT1G06490/AT1G11720/AT1G16860/AT1G27440/AT1G27680/AT1G55850/AT1G67330/AT1G71100/AT1G77130/AT2G03220/AT2G13680/AT2G22900/AT2G33100/AT2G33570/AT2G36390/AT2G37090/AT2G41770/AT3G01180/AT3G02210/AT3G03050/AT3G14570/AT3G18660/AT3G27190/AT3G28340/AT3G59100/AT4G03550/AT4G09990/AT4G10260/AT4G18240/AT4G32460/AT5G03650/AT5G04885/AT5G20950/AT5G41040/AT5G44480/AT5G49720/AT5G63370
GO:2000026	BP	regulation of multicellular organismal development	52/1961	376/21869	0.00113453	0.0177526	0.0150612	AT1G07430/AT1G15520/AT1G20160/AT1G21920/AT1G26310/AT1G33240/AT1G35730/AT1G51660/AT1G60190/AT1G65480/AT1G66750/AT1G71230/AT1G75220/AT1G78600/AT2G01830/AT2G03500/AT2G19450/AT2G22540/AT2G27550/AT2G30140/AT2G31380/AT2G36400/AT2G42620/AT2G43820/AT2G45190/AT2G45660/AT3G02380/AT3G04610/AT3G18990/AT3G22840/AT3G45640/AT3G48110/AT3G54720/AT3G61250/AT4G18390/AT4G26000/AT4G29230/AT4G31820/AT4G34220/AT4G34530…
GO:0051239	BP	regulation of multicellular organismal process	62/1961	467/21869	0.00115542	0.0179503	0.0152289	AT1G07430/AT1G12140/AT1G15520/AT1G20160/AT1G21920/AT1G26310/AT1G33240/AT1G35730/AT1G51660/AT1G60190/AT1G65480/AT1G66750/AT1G71230/AT1G75220/AT1G78600/AT2G01830/AT2G03500/AT2G13680/AT2G19450/AT2G22540/AT2G27100/AT2G27550/AT2G30140/AT2G31380/AT2G34140/AT2G36400/AT2G42620/AT2G43820/AT2G45190/AT2G45660/AT3G02380/AT3G04610/AT3G11260/AT3G18550/AT3G18990/AT3G22840/AT3G45640/AT3G48110/AT3G54720/AT3G61250…
GO:0090693	BP	plant organ senescence	26/1961	154/21869	0.00122359	0.0187447	0.0159029	AT1G05620/AT1G31040/AT1G32450/AT1G66330/AT1G69490/AT2G39730/AT3G01090/AT3G04060/AT3G10985/AT3G11340/AT3G14067/AT3G19290/AT4G01250/AT4G03550/AT4G15090/AT4G18170/AT4G23810/AT5G04870/AT5G11520/AT5G13170/AT5G13180/AT5G17860/AT5G24530/AT5G47390/AT5G56860/AT5G60970
GO:0014070	BP	response to organic cyclic compound	45/1961	315/21869	0.00122379	0.0187447	0.0159029	AT1G15380/AT1G15520/AT1G15780/AT1G18670/AT1G19350/AT1G21910/AT1G28480/AT1G67070/AT1G67710/AT1G77120/AT1G78700/AT2G16390/AT2G26710/AT2G37710/AT3G01420/AT3G03990/AT3G04290/AT3G05800/AT3G11340/AT3G46290/AT3G50660/AT3G50930/AT3G51440/AT3G51550/AT4G03550/AT4G05320/AT4G08950/AT4G20380/AT4G23130/AT4G23280/AT4G23810/AT4G26120/AT4G28720/AT4G30610/AT5G05190/AT5G06950/AT5G13170/AT5G24530/AT5G46050/AT5G50600…
GO:0010410	BP	hemicellulose metabolic process	21/1961	115/21869	0.0012734	0.0192585	0.0163389	AT1G11545/AT1G14720/AT1G27440/AT1G67330/AT1G77130/AT1G78060/AT2G03220/AT2G06850/AT2G37090/AT3G10740/AT3G11030/AT3G18660/AT4G09990/AT4G14130/AT4G25810/AT5G04885/AT5G20950/AT5G57550/AT5G57560/AT5G62380/AT5G64570
GO:0030001	BP	metal ion transport	35/1961	229/21869	0.00127505	0.0192585	0.0163389	AT1G01140/AT1G05200/AT1G10970/AT1G15520/AT1G15960/AT1G30450/AT1G34470/AT1G53210/AT1G57610/AT1G58340/AT1G60160/AT1G60960/AT1G68650/AT1G70300/AT1G80830/AT2G29110/AT2G29120/AT2G35060/AT2G40300/AT2G41560/AT2G42000/AT2G48020/AT3G02850/AT3G05030/AT3G21180/AT3G22910/AT4G10310/AT4G13420/AT4G16370/AT5G11210/AT5G46240/AT5G53130/AT5G57110/AT5G59780/ATMG00830
GO:0006979	BP	response to oxidative stress	60/1961	451/21869	0.00130715	0.0195266	0.0165663	AT1G05260/AT1G05680/AT1G15520/AT1G27330/AT1G31770/AT1G32220/AT1G52500/AT1G53540/AT1G54050/AT1G66330/AT1G66950/AT1G70520/AT1G77120/AT2G16500/AT2G21195/AT2G22420/AT2G23140/AT2G24150/AT2G34060/AT2G37040/AT2G40300/AT2G41480/AT2G46370/AT2G47180/AT3G01090/AT3G01420/AT3G10985/AT3G21770/AT3G28340/AT3G28580/AT3G32980/AT3G45640/AT3G49260/AT3G57520/AT4G00290/AT4G11290/AT4G14030/AT4G16270/AT4G20380/AT4G23810…
GO:0060918	BP	auxin transport	22/1961	123/21869	0.00131075	0.0195266	0.0165663	AT1G10030/AT1G12110/AT1G15690/AT1G20925/AT1G31880/AT1G53700/AT1G70940/AT1G73590/AT1G75500/AT2G17500/AT2G34650/AT2G42620/AT2G47000/AT2G47260/AT4G09160/AT4G30960/AT4G31820/AT5G03540/AT5G13930/AT5G56750/AT5G57090/AT5G60440
GO:0009746	BP	response to hexose	15/1961	71/21869	0.00135944	0.0199783	0.0169495	AT1G31930/AT1G43670/AT1G61800/AT1G76550/AT2G19450/AT3G01090/AT3G22550/AT3G47340/AT4G17670/AT4G29130/AT5G20830/AT5G28770/AT5G56860/AT5G57090/AT5G61760
GO:0010051	BP	xylem and phloem pattern formation	15/1961	71/21869	0.00135944	0.0199783	0.0169495	AT1G19850/AT1G31770/AT1G48410/AT1G73590/AT2G21050/AT2G32280/AT3G51060/AT3G52770/AT3G54720/AT4G08150/AT4G24220/AT4G24670/AT5G02030/AT5G13010/AT5G49660
GO:0042886	BP	amide transport	11/1961	44/21869	0.00139196	0.0203189	0.0172385	AT1G12110/AT1G22540/AT1G62200/AT2G03530/AT2G36830/AT3G16240/AT3G45680/AT3G54140/AT4G26590/AT5G13400/AT5G46050
GO:0048580	BP	regulation of post-embryonic development	50/1961	362/21869	0.00143452	0.0208005	0.0176471	AT1G07430/AT1G15520/AT1G20160/AT1G21920/AT1G26310/AT1G33240/AT1G35730/AT1G51660/AT1G60190/AT1G65480/AT1G66750/AT1G71230/AT1G75220/AT1G78600/AT2G01830/AT2G03500/AT2G19450/AT2G22540/AT2G27550/AT2G30140/AT2G31380/AT2G36400/AT2G42620/AT2G43820/AT2G45190/AT2G45660/AT3G02380/AT3G04610/AT3G18990/AT3G22840/AT3G45640/AT3G54720/AT3G61250/AT4G18390/AT4G26000/AT4G29230/AT4G31820/AT4G34220/AT4G34530/AT4G35900…
GO:0006857	BP	oligopeptide transport	8/1961	26/21869	0.00147538	0.0209528	0.0177763	AT1G12110/AT1G22540/AT1G62200/AT3G45680/AT3G54140/AT4G26590/AT5G13400/AT5G46050
GO:0010582	BP	floral meristem determinacy	8/1961	26/21869	0.00147538	0.0209528	0.0177763	AT1G26310/AT1G69120/AT1G69180/AT2G22540/AT2G33860/AT2G41370/AT4G17460/AT5G61850
GO:0015833	BP	peptide transport	8/1961	26/21869	0.00147538	0.0209528	0.0177763	AT1G12110/AT1G22540/AT1G62200/AT3G45680/AT3G54140/AT4G26590/AT5G13400/AT5G46050
GO:0010150	BP	leaf senescence	25/1961	148/21869	0.00149155	0.0209528	0.0177763	AT1G05620/AT1G31040/AT1G32450/AT1G66330/AT1G69490/AT2G39730/AT3G01090/AT3G04060/AT3G10985/AT3G11340/AT3G14067/AT3G19290/AT4G01250/AT4G03550/AT4G15090/AT4G18170/AT4G23810/AT5G04870/AT5G11520/AT5G13170/AT5G13180/AT5G17860/AT5G24530/AT5G47390/AT5G60970
GO:1903338	BP	regulation of cell wall organization or biogenesis	10/1961	38/21869	0.00149385	0.0209528	0.0177763	AT1G06920/AT1G12260/AT1G66230/AT1G66810/AT1G79620/AT2G18060/AT4G09960/AT5G03540/AT5G16600/AT5G49660
GO:0044036	BP	cell wall macromolecule metabolic process	30/1961	189/21869	0.00150282	0.0209528	0.0177763	AT1G11545/AT1G14720/AT1G27440/AT1G67070/AT1G67330/AT1G77130/AT1G78060/AT2G03220/AT2G06850/AT2G37090/AT2G41770/AT3G02210/AT3G08840/AT3G10740/AT3G11030/AT3G12500/AT3G18660/AT3G26380/AT3G54420/AT4G09990/AT4G14130/AT4G21060/AT4G25810/AT5G04885/AT5G20950/AT5G41040/AT5G57550/AT5G57560/AT5G62380/AT5G64570
GO:0009651	BP	response to salt stress	63/1961	483/21869	0.00164211	0.0227489	0.0193001	AT1G01140/AT1G02820/AT1G05260/AT1G05680/AT1G10370/AT1G15690/AT1G53210/AT1G53540/AT1G54050/AT1G60940/AT1G62660/AT1G66230/AT1G69310/AT1G77120/AT1G78080/AT2G03440/AT2G04240/AT2G16500/AT2G19450/AT2G41560/AT2G45180/AT2G47180/AT3G04290/AT3G06190/AT3G07370/AT3G09350/AT3G17510/AT3G19290/AT3G22200/AT3G32980/AT3G44550/AT3G45680/AT3G48330/AT3G50940/AT3G57540/AT4G10310/AT4G29920/AT4G30960/AT4G33950/AT4G36020…
GO:0010228	BP	vegetative to reproductive phase transition of meristem	36/1961	241/21869	0.00165438	0.0227738	0.0193213	AT1G01060/AT1G12110/AT1G18390/AT1G20960/AT1G21920/AT1G25560/AT1G65480/AT1G66330/AT1G66750/AT1G76500/AT1G78580/AT2G03500/AT2G17770/AT2G22420/AT2G27550/AT2G42200/AT2G42280/AT2G46240/AT3G01090/AT3G28730/AT3G57230/AT4G02940/AT4G12050/AT4G25420/AT4G26000/AT4G30200/AT4G32980/AT4G35450/AT4G35900/AT4G38960/AT5G02030/AT5G24860/AT5G37770/AT5G48890/AT5G56860/AT5G62430
GO:0008272	BP	sulfate transport	5/1961	11/21869	0.00167955	0.022975	0.0194919	AT1G43700/AT2G01830/AT2G22500/AT3G51895/AT4G24570
GO:0009612	BP	response to mechanical stimulus	7/1961	21/21869	0.00173512	0.0235868	0.020011	AT1G05200/AT1G31930/AT1G43700/AT2G06850/AT5G37770/AT5G57560/AT5G61210
GO:0010252	BP	auxin homeostasis	10/1961	39/21869	0.00184976	0.0245971	0.0208681	AT1G14130/AT1G70940/AT1G73590/AT2G17500/AT2G23170/AT3G51060/AT5G47390/AT5G48930/AT5G54510/AT5G57090
GO:0009749	BP	response to glucose	14/1961	66/21869	0.00186275	0.0245971	0.0208681	AT1G31930/AT1G61800/AT1G76550/AT2G19450/AT3G01090/AT3G22550/AT3G47340/AT4G17670/AT4G29130/AT5G20830/AT5G28770/AT5G56860/AT5G57090/AT5G61760
GO:0010315	BP	auxin efflux	6/1961	16/21869	0.00187468	0.0245971	0.0208681	AT1G31880/AT1G70940/AT1G73590/AT1G75500/AT2G47000/AT5G57090
GO:0048859	BP	formation of anatomical boundary	6/1961	16/21869	0.00187468	0.0245971	0.0208681	AT1G76420/AT2G31160/AT3G23130/AT4G32980/AT5G45980/AT5G63090
GO:0090691	BP	formation of plant organ boundary	6/1961	16/21869	0.00187468	0.0245971	0.0208681	AT1G76420/AT2G31160/AT3G23130/AT4G32980/AT5G45980/AT5G63090
GO:0009751	BP	response to salicylic acid	28/1961	175/21869	0.0018773	0.0245971	0.0208681	AT1G15380/AT1G15520/AT1G15780/AT1G18670/AT1G21910/AT1G28480/AT1G67710/AT2G37710/AT3G01420/AT3G04290/AT3G11340/AT3G50930/AT3G51440/AT4G03550/AT4G05320/AT4G20380/AT4G23130/AT4G23280/AT4G23810/AT4G26120/AT5G05190/AT5G06950/AT5G13170/AT5G24530/AT5G46050/AT5G56750/AT5G63160/AT5G67300
GO:0006536	BP	glutamate metabolic process	8/1961	27/21869	0.00193362	0.0251833	0.0213654	AT1G65960/AT2G30970/AT3G22200/AT5G11520/AT5G17330/AT5G38710/AT5G46180/AT5G53460
GO:0140115	BP	export across plasma membrane	15/1961	74/21869	0.00210122	0.0272033	0.0230792	AT1G31770/AT1G58340/AT1G71140/AT1G71870/AT2G24762/AT3G42640/AT4G00350/AT4G22790/AT4G23030/AT4G31730/AT5G44050/AT5G52450/AT5G57350/AT5G57685/AT5G62670
GO:0009308	BP	amine metabolic process	22/1961	128/21869	0.00221989	0.0284015	0.0240957	AT1G09240/AT1G65840/AT1G69040/AT1G75500/AT2G16500/AT2G37210/AT3G25570/AT3G53450/AT3G55840/AT3G63440/AT4G12280/AT4G20380/AT4G35190/AT5G05730/AT5G08170/AT5G11950/AT5G13700/AT5G38450/AT5G38530/AT5G38790/AT5G56970/AT5G64440
GO:0010087	BP	phloem or xylem histogenesis	22/1961	128/21869	0.00221989	0.0284015	0.0240957	AT1G12260/AT1G26600/AT1G31880/AT1G73965/AT1G79430/AT2G06850/AT2G18060/AT2G27230/AT2G28250/AT2G32280/AT4G02570/AT4G08150/AT4G20270/AT4G24670/AT5G01170/AT5G02030/AT5G03540/AT5G05340/AT5G13180/AT5G61480/AT5G62380/AT5G64080
GO:0090558	BP	plant epidermis development	41/1961	289/21869	0.00223563	0.0284357	0.0241248	AT1G04110/AT1G12040/AT1G20160/AT1G24620/AT1G33240/AT1G51660/AT1G52240/AT1G56580/AT1G63650/AT1G70940/AT1G73360/AT2G22475/AT2G34650/AT2G38440/AT2G41940/AT2G46225/AT2G46600/AT2G47000/AT3G11600/AT3G25710/AT3G26744/AT3G45640/AT3G57230/AT3G61440/AT3G63440/AT4G00730/AT4G14750/AT4G18640/AT4G20140/AT4G21060/AT4G26270/AT4G30980/AT4G37810/AT5G05980/AT5G09810/AT5G10310/AT5G13010/AT5G23940/AT5G65090/AT5G65420…
GO:0090354	BP	regulation of auxin metabolic process	7/1961	22/21869	0.00234984	0.0297145	0.0252097	AT1G75500/AT3G08510/AT4G28720/AT4G37750/AT5G05730/AT5G17300/AT5G43270
GO:0005982	BP	starch metabolic process	15/1961	75/21869	0.00241298	0.0303366	0.0257375	AT1G11720/AT1G15690/AT1G27680/AT1G43670/AT2G36190/AT2G36390/AT3G01090/AT3G01180/AT3G18660/AT3G23920/AT3G27190/AT4G10260/AT4G15210/AT4G18240/AT5G03650
GO:0009943	BP	adaxial/abaxial axis specification	8/1961	28/21869	0.00249692	0.0310332	0.0263285	AT1G32240/AT1G69180/AT2G26580/AT2G41370/AT2G45190/AT3G22200/AT3G52770/AT4G00180
GO:0032350	BP	regulation of hormone metabolic process	8/1961	28/21869	0.00249692	0.0310332	0.0263285	AT1G12140/AT1G75500/AT3G08510/AT4G28720/AT4G37750/AT5G05730/AT5G17300/AT5G43270
GO:0006865	BP	amino acid transport	12/1961	54/21869	0.00254965	0.0312847	0.0265418	AT1G58030/AT1G58360/AT1G77380/AT2G24762/AT2G39890/AT3G56200/AT4G31730/AT5G09220/AT5G23810/AT5G40780/AT5G49630/AT5G57685
GO:0016246	BP	RNA interference	12/1961	54/21869	0.00254965	0.0312847	0.0265418	AT1G05490/AT1G63020/AT2G16390/AT2G19920/AT2G27100/AT2G40030/AT2G45620/AT3G15140/AT3G23780/AT3G43920/AT4G11130/AT5G13010
GO:0009926	BP	auxin polar transport	18/1961	98/21869	0.00256031	0.0312847	0.0265418	AT1G10030/AT1G12110/AT1G15690/AT1G53700/AT1G70940/AT1G73590/AT2G34650/AT2G42620/AT2G47000/AT2G47260/AT4G09160/AT4G30960/AT4G31820/AT5G03540/AT5G13930/AT5G56750/AT5G57090/AT5G60440
GO:0051273	BP	beta-glucan metabolic process	16/1961	83/21869	0.00261158	0.0317329	0.0269221	AT1G06490/AT1G16860/AT1G55850/AT1G71100/AT2G13680/AT2G33100/AT2G41770/AT3G02210/AT3G03050/AT3G14570/AT3G27190/AT3G59100/AT4G03550/AT5G36890/AT5G49720/AT5G63370
GO:0071712	BP	ER-associated misfolded protein catabolic process	6/1961	17/21869	0.0026792	0.0321949	0.027314	AT1G19310/AT2G23780/AT3G53230/AT4G03510/AT4G27470/AT5G03340
GO:1905177	BP	tracheary element differentiation	6/1961	17/21869	0.0026792	0.0321949	0.027314	AT1G12260/AT2G18060/AT4G29230/AT5G03540/AT5G25830/AT5G62380
GO:0009955	BP	adaxial/abaxial pattern specification	10/1961	41/21869	0.00276618	0.0330574	0.0280458	AT1G32240/AT1G48410/AT1G69180/AT2G26580/AT2G27100/AT2G41370/AT2G45190/AT3G22200/AT3G52770/AT4G00180
GO:0003008	BP	system process	8/1961	29/21869	0.00318084	0.037691	0.0319769	AT1G06490/AT1G09240/AT4G16370/AT4G29920/AT4G32770/AT5G09220/AT5G62680/AT5G65020
GO:0006066	BP	alcohol metabolic process	24/1961	148/21869	0.00318857	0.037691	0.0319769	AT1G53280/AT1G54570/AT1G78390/AT1G80460/AT2G03440/AT2G04240/AT2G22240/AT2G27150/AT3G22200/AT3G23410/AT3G26744/AT3G26840/AT4G05090/AT4G21534/AT4G35830/AT5G03290/AT5G40390/AT5G45340/AT5G54770/AT5G58730/AT5G58770/AT5G60760/AT5G61760/AT5G64440
GO:0009743	BP	response to carbohydrate	25/1961	157/21869	0.00340022	0.0399756	0.0339151	AT1G01140/AT1G31930/AT1G43670/AT1G61800/AT1G67070/AT1G76550/AT1G77120/AT1G78580/AT2G01830/AT2G19450/AT2G24150/AT3G01090/AT3G12700/AT3G13450/AT3G22550/AT3G47340/AT3G57540/AT4G17670/AT4G29130/AT5G20830/AT5G28770/AT5G56860/AT5G57090/AT5G61760/AT5G65420
GO:0051274	BP	beta-glucan biosynthetic process	15/1961	78/21869	0.00358556	0.0419279	0.0355715	AT1G06490/AT1G16860/AT1G55850/AT1G71100/AT2G13680/AT2G33100/AT2G41770/AT3G02210/AT3G03050/AT3G14570/AT3G27190/AT3G59100/AT4G03550/AT5G49720/AT5G63370
GO:0051093	BP	negative regulation of developmental process	25/1961	158/21869	0.00370368	0.0430022	0.0364829	AT1G07430/AT1G15520/AT1G20160/AT1G35730/AT1G43700/AT1G66810/AT1G71230/AT2G03500/AT2G22540/AT2G27550/AT2G31380/AT2G31880/AT2G34140/AT2G42620/AT3G54720/AT3G61150/AT4G15090/AT4G18960/AT4G26000/AT4G38960/AT5G02500/AT5G10480/AT5G48890/AT5G56860/AT5G60800
GO:0009065	BP	glutamine family amino acid catabolic process	6/1961	18/21869	0.00371697	0.0430022	0.0364829	AT1G65960/AT2G16500/AT3G22200/AT5G17330/AT5G38710/AT5G46180
GO:0006873	BP	cellular ion homeostasis	27/1961	175/21869	0.00376722	0.0433529	0.0367805	AT1G05200/AT1G15960/AT1G53210/AT1G57610/AT1G68650/AT1G80830/AT2G01770/AT2G21410/AT2G29110/AT2G29120/AT2G39450/AT2G40300/AT3G05030/AT3G09390/AT3G22490/AT3G42640/AT3G47640/AT4G04770/AT4G16370/AT4G27970/AT5G09830/AT5G11210/AT5G24030/AT5G57350/AT5G58070/AT5G62670/AT5G63530
GO:0071555	BP	cell wall organization	40/1961	289/21869	0.00389896	0.0446329	0.0378664	AT1G06170/AT1G15690/AT1G20190/AT1G57590/AT1G64760/AT1G65680/AT1G67330/AT1G70370/AT1G70710/AT1G73360/AT2G21140/AT2G34070/AT2G41480/AT2G41770/AT2G46930/AT3G02210/AT3G10720/AT3G14310/AT3G43270/AT3G45970/AT3G56960/AT3G59010/AT4G00730/AT4G03550/AT4G07960/AT4G19410/AT4G19420/AT4G34980/AT4G37780/AT4G38400/AT5G09760/AT5G15490/AT5G19730/AT5G41040/AT5G44070/AT5G47500/AT5G57560/AT5G61130/AT5G65590/AT5G66460
GO:0006833	BP	water transport	8/1961	30/21869	0.00400175	0.0453323	0.0384598	AT2G36830/AT2G37170/AT3G16240/AT3G54820/AT4G00430/AT4G20140/AT4G29130/AT4G35100
GO:0042044	BP	fluid transport	8/1961	30/21869	0.00400175	0.0453323	0.0384598	AT2G36830/AT2G37170/AT3G16240/AT3G54820/AT4G00430/AT4G20140/AT4G29130/AT4G35100
GO:0015698	BP	inorganic anion transport	19/1961	110/21869	0.00404535	0.0453628	0.0384857	AT1G12110/AT1G15460/AT1G22540/AT1G30450/AT1G32450/AT1G43700/AT1G68740/AT1G69870/AT2G01830/AT2G22500/AT2G25680/AT3G45680/AT3G51895/AT4G10380/AT4G18910/AT4G24570/AT5G24030/AT5G44070/AT5G49660
GO:0045229	BP	external encapsulating structure organization	46/1961	344/21869	0.0040648	0.0453628	0.0384857	AT1G06170/AT1G15690/AT1G20190/AT1G57590/AT1G64760/AT1G65680/AT1G67330/AT1G70370/AT1G70710/AT1G73360/AT2G13680/AT2G21140/AT2G34070/AT2G39350/AT2G41480/AT2G41770/AT2G46930/AT3G02210/AT3G07390/AT3G10720/AT3G14310/AT3G24090/AT3G43270/AT3G45970/AT3G56960/AT3G59010/AT4G00730/AT4G03550/AT4G07960/AT4G19410/AT4G19420/AT4G34980/AT4G37780/AT4G38400/AT5G09760/AT5G15490/AT5G19730/AT5G41040/AT5G44070/AT5G44480…
GO:0009072	BP	aromatic amino acid family metabolic process	15/1961	79/21869	0.00406701	0.0453628	0.0384857	AT1G08250/AT1G15710/AT1G66230/AT1G75500/AT2G20340/AT2G37040/AT2G43820/AT3G47680/AT3G55840/AT5G05730/AT5G10870/AT5G16600/AT5G36160/AT5G38530/AT5G53970
GO:0006813	BP	potassium ion transport	12/1961	57/21869	0.00409342	0.0454244	0.0385379	AT1G01140/AT1G30450/AT1G60160/AT1G70300/AT2G35060/AT3G02850/AT3G05030/AT4G10310/AT4G13420/AT5G46240/AT5G53130/AT5G59780
GO:0048527	BP	lateral root development	23/1961	143/21869	0.00425619	0.0469909	0.0398669	AT1G10370/AT1G12110/AT1G21410/AT1G31880/AT1G32080/AT1G55020/AT1G56010/AT1G60940/AT1G77740/AT2G04160/AT2G17500/AT3G07360/AT3G07390/AT3G18830/AT3G22400/AT4G14550/AT4G24670/AT5G03540/AT5G05730/AT5G20730/AT5G47390/AT5G49660/AT5G57390
GO:0055082	BP	cellular chemical homeostasis	30/1961	203/21869	0.00449816	0.0492815	0.0418103	AT1G05200/AT1G15960/AT1G53210/AT1G57610/AT1G68650/AT1G80830/AT2G01770/AT2G21410/AT2G29110/AT2G29120/AT2G39450/AT2G40300/AT3G05030/AT3G09390/AT3G22490/AT3G42640/AT3G47640/AT4G04770/AT4G16370/AT4G27970/AT4G29130/AT5G09830/AT5G11210/AT5G24030/AT5G28770/AT5G56860/AT5G57350/AT5G58070/AT5G62670/AT5G63530
GO:0010223	BP	secondary shoot formation	9/1961	37/21869	0.00453163	0.0492815	0.0418103	AT1G55580/AT1G73870/AT3G03990/AT3G14067/AT3G18550/AT4G18390/AT4G29130/AT5G02030/AT5G61480
GO:0010346	BP	shoot axis formation	9/1961	37/21869	0.00453163	0.0492815	0.0418103	AT1G55580/AT1G73870/AT3G03990/AT3G14067/AT3G18550/AT4G18390/AT4G29130/AT5G02030/AT5G61480

## Sheet: Treemap at 28 °C 
Supplemental Data, Shen et al., (2023). Conserved regulation of pistil development at high temperatures. Plant Cell.
List of biological process clustering of DEGs in wild-type and Hvmads8 at 28 °C based on GO terms by REVIGO (similarity cutoff, 0.5; "small" REVIGO set).
GO_ID	Frequency In DB (%)	P value (Log10)	Uniqueness	Dispensability	GO_Description	GO_Representative	GO_Representative (Modified)
GO:0007623	0.496073	-4.22403	1	0	circadian rhythm	circadian rhythm	circadian rhythm
GO:0009611	1.06564	-9.52724	0.890476	0	response to wounding	response to wounding	response to stimulus
GO:0104004	1.01052	-4.86012	0.866293	0.195594	cellular response to environmental stimulus	response to wounding	response to stimulus
GO:0001101	1.90621	-6.4023	0.843486	0.210195	response to acid chemical	response to wounding	response to stimulus
GO:0071218	0.105645	-3.22866	0.812711	0.317693	cellular response to misfolded protein	response to wounding	protein folding
GO:0042742	1.67654	-6.37675	0.866484	0.331457	defense response to bacterium	response to wounding	response to stimulus
GO:0009409	1.83271	-6.36957	0.84811	0.353679	response to cold	response to wounding	response to stimulus
GO:0006979	2.00266	-2.88367	0.883084	0.361626	response to oxidative stress	response to wounding	response to stimulus
GO:0009753	0.932433	-6.15366	0.802913	0.397813	response to jasmonic acid	response to wounding	response to stimulus
GO:0009612	0.0826788	-2.76067	0.880912	0.400844	response to mechanical stimulus	response to wounding	response to stimulus
GO:0035966	0.316935	-3.42016	0.843168	0.418709	response to topologically incorrect protein	response to wounding	protein folding
GO:0009636	1.53874	-3.5985	0.846916	0.422311	response to toxic substance	response to wounding	response to stimulus
GO:0034284	0.330715	-3.06846	0.832021	0.466674	response to monosaccharide	response to wounding	response to stimulus
GO:0014070	1.46525	-2.91229	0.827011	0.490754	response to organic cyclic compound	response to wounding	response to stimulus
GO:0009735	0.551192	-3.45438	0.838184	0.496422	response to cytokinin	response to wounding	response to stimulus
GO:0009639	0.969179	-3.11581	0.86822	0.497202	response to red or far red light	response to wounding	response to stimulus
GO:0071214	1.01052	-4.86012	0.827675	0.499619	cellular response to abiotic stimulus	response to wounding	response to stimulus
GO:0009699	0.491479	-12.4306	0.887526	0	phenylpropanoid biosynthetic process	phenylpropanoid biosynthetic process	metabolic process
GO:0044262	2.20477	-6.23433	0.846782	0.117148	cellular carbohydrate metabolic process	phenylpropanoid biosynthetic process	metabolic process
GO:1901615	1.59386	-3.51088	0.949852	0.122999	organic hydroxy compound metabolic process	phenylpropanoid biosynthetic process	metabolic process
GO:0046394	2.25529	-6.25571	0.818265	0.386573	carboxylic acid biosynthetic process	phenylpropanoid biosynthetic process	metabolic process
GO:0006075	0.0551192	-3.29373	0.843125	0.495811	(1->3)-beta-D-glucan biosynthetic process	phenylpropanoid biosynthetic process	metabolic process
GO:0009908	2.06238	-9.92812	0.781766	0	flower development	flower development	flower, meristem and organ development
GO:0007568	0.0505259	-4.77728	0.889773	0.305867	aging	flower development	flower, meristem and organ development
GO:0003008	0.0964586	-2.49746	0.905243	0.336734	system process	flower development	flower, meristem and organ development
GO:0010233	0.0964586	-3.37896	0.84041	0.336734	phloem transport	flower development	cellular transport
GO:0001708	0.151578	-4.11182	0.856809	0.338261	cell fate specification	flower development	flower, meristem and organ development
GO:0006812	2.26907	-3.10133	0.92453	0.343268	cation transport	flower development	cellular transport
GO:0010089	0.215884	-4.383	0.854807	0.362063	xylem development	flower development	cell wall biogenesis
GO:0006833	0.179137	-2.39775	0.948369	0.364285	water transport	flower development	cellular transport
GO:0042044	0.179137	-2.39775	0.948369	0.364285	fluid transport	flower development	cellular transport
GO:0042335	0.105645	-3.35404	0.861267	0.36965	cuticle development	flower development	cell wall biogenesis
GO:0098727	0.390428	-3.81369	0.870323	0.372211	maintenance of cell number	flower development	flower, meristem and organ development
GO:0042886	0.330715	-2.85637	0.941068	0.387801	amide transport	flower development	cellular transport
GO:0140115	0.413394	-2.67753	0.921582	0.397132	export across plasma membrane	flower development	cellular transport
GO:0003002	0.68899	-4.13668	0.824778	0.447892	regionalization	flower development	flower, meristem and organ development
GO:0007389	0.868127	-4.10127	0.834708	0.45989	pattern specification process	flower development	flower, meristem and organ development
GO:0006857	0.22507	-2.8311	0.938143	0.470331	oligopeptide transport	flower development	cellular transport
GO:1905177	0.0780855	-2.57199	0.866629	0.488222	tracheary element differentiation	flower development	flower, meristem and organ development
GO:0006865	0.362868	-2.59352	0.940631	0.490158	amino acid transport	flower development	cellular transport
GO:0010817	1.32286	-7.92812	0.877214	0	regulation of hormone levels	regulation of hormone levels	regulation of development and signaling process
GO:1900376	0.137798	-4.1945	0.924703	0.149458	regulation of secondary metabolite biosynthetic process	regulation of hormone levels	metabolic process
GO:2000022	0.183731	-3.03725	0.93826	0.153505	regulation of jasmonic acid mediated signaling pathway	regulation of hormone levels	regulation of development and signaling process
GO:2000652	0.142391	-3.03464	0.943995	0.163852	regulation of secondary cell wall biogenesis	regulation of hormone levels	cell wall biogenesis
GO:1903338	0.169951	-2.82569	0.943174	0.166139	regulation of cell wall organization or biogenesis	regulation of hormone levels	cell wall biogenesis
GO:0051094	0.569565	-3.71674	0.907655	0.1718	positive regulation of developmental process	regulation of hormone levels	regulation of development and signaling process
GO:0051239	2.044	-2.93726	0.931338	0.206813	regulation of multicellular organismal process	regulation of hormone levels	regulation of development and signaling process
GO:0043455	0.293969	-3.65223	0.934739	0.235088	regulation of secondary metabolic process	regulation of hormone levels	metabolic process
GO:0035194	0.408801	-2.59352	0.928749	0.257653	post-transcriptional gene silencing by RNA	regulation of hormone levels	regulation of development and signaling process
GO:0048511	0.606311	-4.22403	1	0	rhythmic process	rhythmic process	circadian rhythm
GO:0071669	1.20803	-6.97062	0.937318	0.0318645	plant-type cell wall organization or biogenesis	plant-type cell wall organization or biogenesis	cell wall biogenesis
GO:0045229	2.65031	-2.39096	0.962151	0.0385371	external encapsulating structure organization	external encapsulating structure organization	cellular component organization
GO:0019748	1.53874	-8.59346	0.957621	0.0853865	secondary metabolic process	secondary metabolic process	metabolic process
GO:0009308	0.551192	-2.65367	0.94529	0.0930249	amine metabolic process	amine metabolic process	metabolic process
