# Supplementary material for: MADS8 is indispensable for female reproductive development at high ambient temperatures in cereal crops
Source: Plant Cell. 2023 Sep 21;36(1):65–84. doi: 10.1093/plcell/koad246 (PMC10734617; doi:10.1093/plcell/koad246)
Supplement: koad246_Supplementary_Data [file koad246_supplementary_data.zip › TPC2023RA00126R2_Supplemental_Data_Set_S5.xlsx]

## Sheet: Supplemental Data Set S5
Supplemental Data, Shen et al., (2023). Conserved regulation of pistil development at high temperatures. Plant Cell.
Supplemental Data Set S5. Primers used in this study. Primers for this study are listed according to gene ID and experiments. F: forward; R: reverse; AS, antisense; S, sense
Name	Gene ID	Experiment	Primers (5’-3’)
HvMADS8-T1	HORVU5Hr1G076400	CRISPR knockout	F: GGGCCGGGTCGAGCTCAAGGTTTTAGAGCTAGAAAT
			R: CTTGAGCTCGACCCGGCCCCGGCAGCCAAGCCAGCA
HvMADS8-T2	HORVU5Hr1G076400	CRISPR knockout	F: ACCTCGGCATCGCAGAGCAGTTTTAGAGCTAGAAAT
			R: TGCTCTGCGATGCCGAGGTCAACACAAGCGGCAGC
HvMADS7-T1	HORVU7Hr1G054220	CRISPR knockout	F: GGGGAGGGTGGAGCTGAAGGTTTTAGAGCTAGAAAT
			R: CTTCAGCTCCACCCTCCCCCGGCAGCCAAGCCAGCA
HvMADS7-T2	HORVU7Hr1G054220	CRISPR knockout	F: ACCTCAGCGTCGCATAGCAGTTTTAGAGCTAGAAAT
			R: TGCTATGCGACGCTGAGGTCAACACAAGCGGCAGC
HvMADS8	HORVU5Hr1G076400	genotyping	F: CGCTTCTCGGTTAGCTGAGC
			R: GCGAGTTCGCCCTAGATCTG
OsMADS8	LOC_Os09g32948	genotyping	F: TCATCTCGCGATTGATCGAG
			R: TAGCACCCGATCGAACGAAC
HvMADS8-pro	HORVU5Hr1G076400	proHvMADS8::HvMADS8-eGFP	F: TACGAATTCGAGCTCGGTACCCAAGCCGGCGTATTTCAACTATGC
			R: TTGGAGAAGATGATGAGGGCGACC
HvMADS8-CDS	HORVU5Hr1G076400	proHvMADS8::HvMADS8-eGFP	F: GGTCGCCCTCATCATCTTCTCCAA
			R: GTTCCTCCAGATCTACCATGGATCGATCTCCAGGGCAGCCATGTC
HvMADS8	HORVU5Hr1G076400	RT-qPCR	F: GGTCGCCCTCATCATCTTCTC
			R: CTCCACTCGTGCTTTCAGTTTG
HvDL	HORVU4Hr1G067780	RT-qPCR	F: CGGTGACTGTGAAATGCGG
			R: ATTGTAGGCAGATGGGAGGC
HvOSH1	HORVU4Hr1G009730	RT-qPCR	F: GAGCCAGAAGGTGGCACTG
			R: TGTAGAAGGCGGCGTTAGG
HvMADS13	HORVU1Hr1G023620	RT-qPCR	F: TCTTCCCTGCCAACCTCTTC
			R: GTAACACTGCCGACGACCTTC
HvHB	HORVU3Hr1G000250	RT-qPCR	F: GGGCTCTGGTCTACTGCTCG
			R: GCTTCATCCTGGCTCTTCTGTT
HvYAB3-like	HORVU2Hr1G092000	RT-qPCR	F: CATTTCCCACGCATCCATT
			R: CATGATCCTCCAGCACCCTAG
HvANT-like	HORVU4Hr1G065990	RT-qPCR	F: GCTTATGATCTGGCTGCTCTGA
			R: CTGATGATGCCTCGTCACTCC
HvSRS1-like	HORVU7Hr1G095030	RT-qPCR	F: TCCACCCACGTCAAGAGCAC
			R: ATCCGCACGCACCGGAAC
HvCLV1-like	HORVU4Hr1G065620	RT-qPCR	F: GTGCAGATCCTAGCCGACATG
			R: GACACGCCACCACATTCCG
HvKNOX1-like	HORVU5Hr1G098570	RT-qPCR	F: AGCTCGATTCCATCACATTCAC
			R: AGCCGCCGTATTTCCTCAG
HvLFY	HORVU2Hr1G102590	RT-qPCR	F: ACGGGCTGGACTACCTGTT
			R: GGCGTAGCAGTGCACGTAG
HvMADS3	HORVU3Hr1G026650	RT-qPCR	F: GCAGCAGCAGCATTACTCC
			R: ACACATGCACGCGACAGTA
HvMADS58	HORVU1Hr1G029220	RT-qPCR	F: ATCATGCAGCAGCCTCAGT
			R: CGTGCGTTGCACTGAAAG
HvMADS1	HORVU4Hr1G067680	RT-qPCR	F: TCGTCTGCAGGTTGGATATG
			R: CAGCGTACAACGCAGCTTAG
HvMADS21	HORVU1Hr1G064150	RT-qPCR	F: CTCTTCACCTCGGCTACGA
			R: TCTTCACAACACGCACACG
HvMADS31	HORVU2Hr1G098930	RT-qPCR	F: ATGAACCCGAAGCTGTTCC
			R: AGTCCTCCATGACGGCTCT
HvActin7	HORVU5Hr1G039850	RT-qPCR	F: CGTGTTGGATTCTGGTGATG
			R: AGCCACATATGCGAGCTTCT
HvMADS8-AS	HORVU5Hr1G076400	in situ hybridization	F: TTGCTCGGCTACGACCATCT
			R: TAATACGACTCACTATAGGGCCAGGCAGTCTTGACATACACG
HvMADS8-S	HORVU5Hr1G076400	in situ hybridization	F: TAATACGACTCACTATAGGGTTGCTCGGCTACGACCATCT
			R: CCAGGCAGTCTTGACATACACG
HvDL-AS	HORVU4Hr1G067780	in situ hybridization	F: ATGCAAGAGGCTGATGGACAC
			R: TAATACGACTCACTATAGGGCTGGCTTCGCAGCTTTGATAC
HvDL-S	HORVU4Hr1G067780	in situ hybridization	F: TAATACGACTCACTATAGGGATGCAAGAGGCTGATGGACAC
			R: CTGGCTTCGCAGCTTTGATAC
HvOSH1-AS	HORVU4Hr1G009730	in situ hybridization	F: GGTGGCACTGGCCGAGTCGAC
			R: TAATACGACTCACTATAGGGCAGCTCGCATGCGGCACACA
HvOSH1-S	HORVU4Hr1G009730	in situ hybridization	F: TAATACGACTCACTATAGGGGGTGGCACTGGCCGAGTCGAC
			R: CAGCTCGCATGCGGCACACA
HvMADS13-AS	HORVU1Hr1G023620	in situ hybridization	F: ATCAGGGCCAGGAAGAATGAGC
			R: TAATACGACTCACTATAGGGCAGGTTGACTAGAACTGATGAGCC
HvMADS13-S	HORVU1Hr1G023620	in situ hybridization	F: TAATACGACTCACTATAGGGATCAGGGCCAGGAAGAATGAGC
			R: CAGGTTGACTAGAACTGATGAGCC
HvMADS13-P1	HORVU1Hr1G023620	ChIP-PCR	F: GCCTTCGGTTACTCGGTCTATC
			R: AACCAAAGGATGCCACAACC
HvMADS13-P2	HORVU1Hr1G023620	ChIP-PCR	F: CTGACAATAGTTAGTTCGTGTCCTC
			R: GTCCCCTCACTTTTCACTGTATGT
HvMADS13-P3	HORVU1Hr1G023620	ChIP-PCR	F: TCCCTTTCCTATGCCTTCCT
			R: TAGCCCTGAAATCAGACAAACAC
HvMADS13-P4	HORVU1Hr1G023620	ChIP-PCR	F: GTGTTAATAGGAGGCTACTGGGTTA
			R: TAATGAATTCCGGCATAATTTAATT
HvMADS13-P5	HORVU1Hr1G023620	ChIP-PCR	F: GGCAACAGGCAACCCAATAT
			R: CCAGGGAAGCGAGGAAGAG
HvMADS21-P1	HORVU1Hr1G064150	ChIP-PCR	F: CTCGCATGCATAGATGTATCAACTA
			R: TACACATGCATGCTTCGATCG
HvMADS21-P2	HORVU1Hr1G064150	ChIP-PCR	F: CAGTGAACTCCGCAGGCAC
			R: GAAATCAGGAAGCTGCAGCC
HvMADS21-P3	HORVU1Hr1G064150	ChIP-PCR	F: TTGGTCTAAAGCTAGGTTCAGGC
			R: CATGAACAGTTCGTGGATGGG
HvMADS21-P4	HORVU1Hr1G064150	ChIP-PCR	F: TGCTTGCGTTCGCTCTGTCT
			R: GTAAACGGACATGCATAAGATCGAT
HvMADS21-P5	HORVU1Hr1G064150	ChIP-PCR	F: TGATAGGTCCGGGTGCACTG
			R: TTGTTATTTATGAACCAGGGGAAG
HvMADS8	HORVU5Hr1G076400	dual-luciferase	F: AATAAGCTTATGGGGCGGGGCCGGGTC
			R: CCGGATCCGGGCAGCCATGTCGGCATGAAG
HvMADS3	HORVU3Hr1G026650	dual-luciferase	F: CGGTATCGATAAGCTTATGATGAGCATGATGGCCGAT
			R: CGGGCTGCAGGAATTCCTAGTTGAAGTACTGCTGGCCGAG
ProHvMADS13	HORVU1Hr1G023620	dual-luciferase	F: CGGTATCGATAAGCTTCATCGTCGGTTGTCGTTTCG
			R: TAGAACTAGTGGATCCTCGGCCGCTTCTTGGTGTTA
ProHvMADS21	HORVU1Hr1G064150	dual-luciferase	F: CGGTATCGATAAGCTTCTCGCCCTTGAAGCTGAGAAG
			R: TAGAACTAGTGGATCCGTAGCAAGCAGCTCCAACCTTG
ProHvMADS13MU	HORVU1Hr1G023620	dual-luciferase	F: GGCGGTATGTGAATAGGATTGATG
			R: CATCAATCCTATTCACATACCGCC
HvMADS13-P1	HORVU1Hr1G023620	EMSA	F: GCGGTCCAATAATAGGATTG
			R: CAATCCTATTATTGGACCGC
HvMADS21-P2	HORVU1Hr1G064150	EMSA	F: TCCTTCTTTAAAAGGAAACC
			R: GGTTTCCTTTTAAAGAAGGA
HvMADS8	HORVU5Hr1G076400	EMSA	F: AAAGAGATCTTTAATACGACTCACTATAGGG
			R: AGCTCGAGTCAGGGCAGCC
HvMADS8-AD	HORVU5Hr1G076400	yeast-two-hybridization	F: AATGAATTCATGGGGCGGGGCCGGGTC
			R: CCCTCGAGTCAGGGCAGCCATGTCGGCATG
HvMADS3-BD	HORVU3Hr1G026650	yeast-two-hybridization	F: CATGGAGGCCGAATTCATGATGAGCATGATGGCCGAT
			R: GCAGGTCGACGGATCCCTAGTTGAAGTACTGCTGGCCGAG
HvMADS58-BD	HORVU1Hr1G029220	yeast-two-hybridization	F: CATGGAGGCCGAATTCATGCAGATACTCAACGAGAAGCTG
			R: GCAGGTCGACGGATCCTCACCTCTCAACTGAGTTGAAGGTT
HvMADS13-BD	HORVU1Hr1G023620	yeast-two-hybridization	F: CATGGAGGCCGAATTCATGGGGAGGGGAAGGATTGAG
			R: GCAGGTCGACGGATCCCTAGAACTGATGAGCCCCATCCC
HvMADS21-BD	HORVU1Hr1G064150	yeast-two-hybridization	F: CATGGAGGCCGAATTCATGGGGAGGGGGAGGATCGAG
			R: GCAGGTCGACGGATCCTCAGTTCAGTTGGGCCTGCCC
HvMADS1-BD	HORVU4Hr1G067680	yeast-two-hybridization	F: CATGGAGGCCGAATTCATGGGTCGTGGGAAGGTGG
			R: GCAGGTCGACGGATCCTCATATCCAACCTGCAGACGATC
HvMADS5-BD	HORVU7Hr1G025700	yeast-two-hybridization	F: CATGGAGGCCGAATTCATGGGGCGCGGGAAGGTG
			R: GCAGGTCGACGGATCCTCATTCATTGTTCATGTGATCCAGG
HvMADS34-BD	HORVU5Hr1G095710	yeast-two-hybridization	F: CATGGAGGCCGAATTCATGGGTCGAGGCAAGGTGGT
			R: GCAGGTCGACGGATCCCTATGCCATCCATGCAGGCG
HvMADS7-BD	HORVU7Hr1G054220	yeast-two-hybridization	F: CATGGAGGCCGAATTCATGGGGAGGGGGAGGGTGG
			R: GCAGGTCGACGGATCCTCAAGGCAACCACGGGGGC
HvMADS8-BD	HORVU5Hr1G076400	yeast-two-hybridization	F: CATGGAGGCCGAATTCATGGGGCGGGGCCGGGTC
			R: GCAGGTCGACGGATCCTCAGGGCAGCCATGTCGGCATG
HvMADS6-BD	HORVU6Hr1G066140	yeast-two-hybridization	F: CATGGAGGCCGAATTCATGGGGAGGGGAAGGGTC
			R: GCAGGTCGACGGATCCTCAAAGAACCCACCCCAGC
