# Supplementary material for: MADS8 is indispensable for female reproductive development at high ambient temperatures in cereal crops
Source: Plant Cell. 2023 Sep 21;36(1):65–84. doi: 10.1093/plcell/koad246 (PMC10734617; doi:10.1093/plcell/koad246)
Supplement: koad246_Supplementary_Data [file koad246_supplementary_data.zip › TPC2023RA00126R2_Supplemental_Data_Set_S6.xlsx]

## Sheet: Supp Data Set S6
Supplemental Data, Shen et al., (2023). Conserved regulation of pistil development at high temperatures. Plant Cell.
Supplemental Data Set S6. Summary of statistical analyses.
Statistical analyses including means, standard deviation (SD) and two-way ANOVA analysis are included. *P<0.05, **P<0.01; ns, not significant.
Figure 1F														two-way ANOVA
	WT 28℃			Mean	SD		Hvmads8 28℃			Mean	SD			Summary	Adjusted P Value
W8.0	0.756907	0.768143	0.755662	0.760237	0.00687488		0.528409	0.502123	0.481128	0.503887	0.0236898		W8.0 28℃ WT vs hvmads8	**	<0.0001
W8.75	0.79208	0.78689	0.819272	0.799414	0.0173921		0.586683	0.704879	0.823969	0.705177	0.118643		W8.75 28℃ WT vs hvmads8	ns	0.1702
W9.5	0.424709	0.368195	0.368345	0.387083	0.0325851		0.755788	0.850829	0.790751	0.799123	0.0480704		W9.5 28℃ WT vs hvmads8	**	<0.0001
W10.5	0.267651	0.283496	0.259515	0.270221	0.0121954		0.832343	0.961018	0.904455	0.899272	0.0644939		W10.5 28℃ WT vs hvmads8	**	<0.0001
Figure 2C														two-way ANOVA
15℃	WT 15℃			Mean	SD		Hvmads8 15℃			Mean	SD			Summary	Adjusted P Value
W4.0-4.5	0.233218	0.208794	0.212851	0.218288	0.0130882		0.186983	0.173988	0.191971	0.184314	0.00928384		W4.0-4.5 15℃ WT vs hvmads8	ns	0.9313
W5.0	0.664343	0.668964	0.742262	0.691856	0.0437137		0.870551	0.737135	0.650671	0.752786	0.110772		W5.0 15℃ WT vs hvmads8	ns	0.7138
W5.5-W6.0	0.784584	0.913831	0.926588	0.875001	0.0785628		0.972655	0.952638	0.76313	0.896141	0.115625		W5.5-W6.0 15℃ WT vs hvmads8	ns	0.9818
														two-way ANOVA
15℃	WT 28℃			Mean	SD		Hvmads8 28℃			Mean	SD			Summary	Adjusted P Value
W4.0-4.5	0.128514	0.149685	0.243164	0.173788	0.061007		0.037163	0.054034	0.036651	0.042616	0.00989159		W4.0-4.5 28℃ WT vs hvmads8	*	0.0224
W5.0	0.547147	0.514057	0.68302	0.581408	0.0895404		0.120742	0.116629	0.069348	0.10224	0.0285592		W5.0 28℃ WT vs hvmads8	**	<0.0001
W5.5-W6.0	0.817902	0.870551	0.913831	0.867428	0.0480407		0.175556	0.161544	0.15822	0.165107	0.00920074		W5.5-W6.0 28℃ WT vs hvmads8	**	<0.0001
Figure 2E														two-way ANOVA
15℃	WT 15℃			Mean	SD		Hvmads8 15℃			Mean	SD			Summary	Adjusted P Value
W3.0-3.5	0.931741	0.878093	0.919065	0.909633	0.0280401		0.781478	0.794605	0.820447	0.798843	0.0198272		W3.0-3.5 15℃ WT vs hvmads8	ns	0.0702
W4.0-4.5	0.840592	0.991337	0.907468	0.913132	0.075532		0.640744	0.583841	0.674452	0.633012	0.0457976		W4.0-4.5 15℃ WT vs hvmads8	**	<0.0001
W5.0	0.723336	0.618425	0.525944	0.622568	0.0987612		0.490302	0.467907	0.681443	0.546551	0.117356		W5.0 15℃ WT vs hvmads8	ns	0.3969
W8.0	0.096424	0.052923	0.079872	0.0764063	0.0219566		0.051952	0.054511	0.061338	0.0559337	0.00485203		W8.0 15℃ WT vs hvmads8	ns	0.9988
W8.75	0.035482	0.026732	0.024913	0.0290423	0.00565059		0.072317	0.031147	0.032908	0.0454573	0.0232778		W8.75 15℃ WT vs hvmads8	ns	0.9997
W9.5	0.126634	0.142955	0.150029	0.139873	0.0119982		0.027417	0.009753	0.014662	0.0172773	0.0091178		W9.5 15℃ WT vs hvmads8	*	0.0349
W10.5	0.071541	0.084809	0.074915	0.0770883	0.00689583		0.04484	0.014268	0.036067	0.031725	0.0157417		W10.5 15℃ WT vs hvmads8	ns	0.8894
														two-way ANOVA
28℃	WT 28℃			Mean	SD		Hvmads8 28℃			Mean	SD			Summary	Adjusted P Value
W3.0-3.5	0.835088	0.882703	0.993092	0.903628	0.0810537		0.768438	0.806642	0.812252	0.795777	0.0238421		W3.0-3.5 28℃ WT vs hvmads8	**	0.0021
W4.0-4.5	0.550953	0.547147	0.624165	0.574088	0.0434094		0.742262	0.80107	0.779165	0.774166	0.029721		W4.0-4.5 28℃ WT vs hvmads8	**	<0.0001
W5.0	0.547147	0.582367	0.646176	0.591897	0.0501976		0.659754	0.632878	0.68302	0.658551	0.0250926		W5.0 28℃ WT vs hvmads8	ns	0.1097
W8.0	0.054409	0.05872	0.055169	0.0560993	0.00230116		0.309927	0.323088	0.312083	0.315033	0.00705892		W8.0 28℃ WT vs hvmads8	**	<0.0001
W8.75	0.037421	0.042101	0.048698	0.04274	0.00566559		0.334482	0.346277	0.339151	0.33997	0.00594		W8.75 28℃ WT vs hvmads8	**	<0.0001
W9.5	0.008088	0.011125	0.011679	0.0102973	0.00193329		0.281265	0.291183	0.289172	0.287207	0.00524296		W9.5 28℃ WT vs hvmads8	**	<0.0001
W10.5	0.015198	0.013985	0.010525	0.013236	0.00242487		0.048027	0.088388	0.022251	0.0528887	0.0333355		W10.5 28℃ WT vs hvmads8	ns	0.6526
Figure 3B
														two-way ANOVA
HvMADS8	WT 15℃			Mean	SD		WT 28℃			Mean	SD			Summary	Adjusted P Value
W2.0-2.5	0.03983	0.0185814	0.023035	0.0271488	0.0112057		0.060371	0.0134151	0.012604	0.0287967	0.0273472		W2.0-2.5 WT 15℃ vs 28℃	ns	>0.9999
W3.0-3.5	0.266093	0.264255	0.234881	0.255076	0.0175137		0.236514	0.320856	0.200267	0.252546	0.0618726		W3.0-3.5 WT 15℃ vs 28℃	ns	>0.9999
W4.0-4.5	0.742262	0.737135	0.510506	0.663301	0.132349		0.61132	0.586417	0.476319	0.558019	0.0718414		W4.0-4.5 WT 15℃ vs 28℃	ns	0.2263
														two-way ANOVA
HB	WT 15℃			Mean	SD		WT 28℃			Mean	SD			Summary	Adjusted P Value
W2.0-2.5	0.00849	0.006479	0.007391	0.00745333	0.00100695		0.757858	0.594604	0.817902	0.723455	0.115556		W2.0-2.5 WT 15℃ vs 28℃	**	<0.0001
W3.0-3.5	0.020333	0.015625	0.009355	0.0151043	0.00550749		0.543367	0.659754	0.63728	0.613467	0.0617396		W3.0-3.5 WT 15℃ vs 28℃	**	<0.0001
W4.0-4.5	0.037681	0.020054	0.02836	0.0286983	0.00881837		0.650671	0.389582	0.479632	0.506628	0.132622		W4.0-4.5 WT 15℃ vs 28℃	**	<0.0001
Figure 6C
CArG	Ev					Mean	SD		35s::HvMADS8					Mean	SD		35s::HvMADS1					Mean	SD		35s::HvMADS3					Mean	SD
20℃	0.814458	0.993088	1.10538	0.880176	1.20707	1.00003	0.160321		2.05203	1.99089	1.99139	2.34929	1.85104	2.04693	0.18442		2.11397	2.43755	2.37537	2.31318	2.40075	2.32816	0.128028		1.56929	1.89282	1.48332	1.73435	1.64657	1.66527	0.157494
28℃	0.970761	1.11471	0.876181	1.03159	1.00661	0.999971	0.0871592		3.14809	3.31859	3.31915	3.30125	3.53796	3.32501	0.139002		3.65797	3.76725	4.1793	3.89196	3.84938	3.86917	0.194988		2.27153	2.16642	1.76769	1.68002	2.1063	1.99839	0.259358
	two-way ANOVA
	Summary	Adjusted P Value
20℃:Ev vs. 20℃:35s::HvMADS8	**	<0.0001
28℃:Ev vs. 28℃:35s::HvMADS8	**	<0.0001
20℃:35s::HvMADS8 vs. 28℃:35s::HvMADS8	**	<0.0001
20℃:35s::HvMADS1 vs. 28℃:35s::HvMADS1	**	<0.0001
20℃:35s::HvMADS3 vs. 28℃:35s::HvMADS3	ns	0.071
CArG-mu	Ev					Mean	SD		35s::HvMADS8					Mean	SD		35s::HvMADS1					Mean	SD		35s::HvMADS3					Mean	SD
20℃	0.826772	1.10236	0.905512	1.29921	0.866142	1	0.198028		2.40157	2.14358	1.8949	2.51968	2.0346	2.19887	0.258096		2.21229	2.44095	2.41378	2.13982	2.51968	2.3453	0.161372		1.85502	1.58085	1.82036	1.89805	1.28604	1.68807	0.256217
28℃	0.811338	0.875333	1.17942	0.900045	1.23374	0.999974	0.192322		1.77186	1.89331	2.08939	1.83656	1.80719	1.87966	0.125402		1.93131	2.14595	1.94676	1.93277	2.10176	2.01171	0.103734		1.55537	1.63205	1.572	1.59978	1.70032	1.6119	0.0573546
	two-way ANOVA
	Summary	Adjusted P Value
20℃:Ev vs. 20℃:35s::HvMADS8	**	<0.0001
28℃:Ev vs. 28℃:35s::HvMADS8	**	<0.0001
20℃:35s::HvMADS8 vs. 28℃:35s::HvMADS8	ns	0.1368
20℃:35s::HvMADS1 vs. 28℃:35s::HvMADS1	ns	0.1057
20℃:35s::HvMADS3 vs. 28℃:35s::HvMADS3	ns	0.9974
20℃:Ev vs. 20℃:35s::HvMADS1	**	<0.0001
20℃:Ev vs. 20℃:35s::HvMADS3	**	<0.0001
28℃:Ev vs. 28℃:35s::HvMADS1	**	<0.0001
28℃:Ev vs. 28℃:35s::HvMADS3	**	0.0002
Figure 6D
HvMADS13	No Ab			Mean	SD		15℃			Mean	SD		28℃			Mean	SD
P1	1	1	1	1	0		1.32869	1.19748	1.26576	1.26397	0.0656217		2.63902	3.73213	4.11245	3.49453	0.764915
P2	1	1	1	1	0		0.946058	1.59107	1.13288	1.22334	0.331885		0.659754	0.768438	0.913831	0.780674	0.12748
P3	1	1	1	1	0		1.51572	2.49666	1.69349	1.90196	0.522643		1.86607	2.01391	2.42839	2.10279	0.291507
P4	1	1	1	1	0		0.952638	0.835088	1.04972	0.945814	0.107477		1.18099	1.82766	1.37554	1.4614	0.331774
P5	1	1	1	1	0		1.82766	1.04972	1.95884	1.61207	0.491412		1.40444	1.94531	1.17284	1.50753	0.396421
	two-way ANOVA
	Summary	Adjusted P Value
P1 No Ab vs. 15℃	ns	0.5877
P1 No Ab vs. 28℃	**	<0.0001
P1 15℃ vs. 28℃	**	<0.0001
P3 No Ab vs. 15℃	**	0.0055
P3 No Ab vs. 28℃	**	0.0007
P3 15℃ vs. 28℃	ns	0.7333
HvMADS21	No Ab			Mean	SD		15℃			Mean	SD		28℃			Mean	SD
P1	1	1	1	1	0		1.03527	1.02811	1.17284	1.07874	0.0815688		1.07177	0.852635	0.697372	0.873927	0.188106
P2	1	1	1	1	0		1.28343	1	1.05702	1.11348	0.149912		1.58008	1.61328	2.28153	1.82496	0.395743
P3	1	1	1	1	0		0.952638	1.18099	0.959264	1.03096	0.12997		1.09429	0.858565	1.03527	0.996041	0.122662
P4	1	1	1	1	0		0.817902	0.795536	0.920188	0.844542	0.066459		1.19748	0.913831	0.952638	1.02132	0.153791
P5	1	1	1	1	0		0.870551	1.00696	1.04247	0.973324	0.090758		1.17284	0.846745	1.1019	1.04049	0.171499
	two-way ANOVA
	Summary	Adjusted P Value
P2 No Ab vs. 15℃	ns	0.6114
P2 No Ab vs. 28℃	**	<0.0001
P2 15℃ vs. 28℃	**	<0.0001
Figure 6E
HvMADS13	Ev					Mean	SD		35s::HvMADS8					Mean	SD
20℃	1.07143	0.892857	1.01191	0.863095	1.16071	1	0.12379		1.69643	2.08333	1.60714	1.75595	1.78571	1.78571	0.179807
28℃	0.824486	1.15142	0.951957	1.24816	0.823978	1	0.192749		3.44198	2.66377	2.90546	3.05229	2.70527	2.95376	0.31474
	two-way ANOVA
	Summary	Adjusted P Value
20℃:Ev vs. 20℃:35s::HvMADS8	**	0.0001
20℃:35s::HvMADS8 vs. 28℃:35s::HvMADS8	**	<0.0001
28℃:Ev vs. 28℃:35s::HvMADS8	**	<0.0001
HvMADS13MU	Ev					Mean	SD		35s::HvMADS8					Mean	SD
20℃	1.20614	0.942982	0.942982	1.00877	0.899123	1	0.121706		1.33772	1.35965	1.51316	1.40351	1.40351	1.40351	0.0675924
28℃	1.17049	1.07513	0.879138	0.89674	0.978499	1	0.122928		1.58863	1.9258	1.33283	1.76825	1.4459	1.61228	0.239249
	two-way ANOVA
	Summary	Adjusted P Value
20℃:Ev vs. 20℃:35s::HvMADS8	**	0.0033
20℃:35s::HvMADS8 vs. 28℃:35s::HvMADS8	ns	0.1711
28℃:Ev vs. 28℃:35s::HvMADS8	**	<0.0001
HvMADS21	Ev					Mean	SD		35s::HvMADS8					Mean	SD
20℃	1.11029	1.14656	0.937015	0.833005	0.973132	1	0.128666		1.12101	1.09054	1.04973	1.01106	1.12602	1.07967	0.0489359
28℃	1.03692	0.953313	0.8898	1.11688	1.00309	1	0.0856683		1.75735	1.89796	2.11191	1.9861	1.66205	1.88307	0.178789
	two-way ANOVA
	Summary	Adjusted P Value
20℃:Ev vs. 20℃:35s::HvMADS8	ns	0.7269
20℃:35s::HvMADS8 vs. 28℃:35s::HvMADS8	**	<0.0001
28℃:Ev vs. 28℃:35s::HvMADS8	**	<0.0001
Supplemental Figure S1C
	15℃																				Mean	SD
GP	92	78.5714	87.5	81.8182	100	96.4286	78.7879	96.1539	82.7586	80	79.3103	77.7778	92.8571	95.8333	90	95.2381	96.2963	85.1852	96.1539	87.0968	88.4884	7.47576
hvmads8	82.6087	96.7742	80	82.1429	82.1429	96.6667	89.6552	88.8889	84.6154	85.7143	88	84.6154	85.1852	80	93.5484	86.6667	91.4286	92.3077	85.7143	90.4762	87.3576	5.0437
	20℃																				Mean	SD
GP	96.4286	83.871	100	95.6522	89.2857	97.2222	76.1905	95.4545	81.25	92	92.8571	90.3226	95.8333	82.7586	90	72.4138	88.8889	89.6552	86.6667	83.3333	89.0042	7.27509
hvmads8	85.7143	95.6522	83.871	85.7143	90.9091	100	96.1539	88	94.7368	92.3077	88.8889	82.6087	95.2381	85.2941	85.7143	84.6154	78.5714	92	90.4762	83.3333	88.99	5.56491
	two-way ANOVA
	Summary	Adjusted P Value
GP:15℃ vs. hvmads8:15℃	ns	0.9445
GP:20℃ vs. hvmads8:20℃	ns	>0.9999
Supplemental Figure S2
HvYAB3-like
	WT 15℃			Mean	SD		Hvmads8 15℃			Mean	SD		WT 28℃			Mean	SD		Hvmads8 28℃			Mean	SD
W4.0	1.90728	1.88139	2.08671	1.95846	0.111818		2.39498	2.20357	2.34953	2.31603	0.100006		2.3028	1.67442	1.72604	1.90109	0.348849		1.82163	2.07534	2.28035	2.0591	0.22979
W4.5	1.80052	1.58655	1.69594	1.69434	0.106995		1.81592	1.77288	1.70922	1.76601	0.0536831		2.37292	2.09007	2.04442	2.16913	0.177951		3.00521	2.98826	2.909	2.96749	0.0513562
W8.0	0.212995	0.219386	0.201496	0.211292	0.00906588		0.203394	0.175019	0.170538	0.182984	0.0178173		0.259773	0.259486	0.177807	0.232355	0.0472405		1.30195	1.2227	1.07391	1.19952	0.115773
	two-way ANOVA
	Summary	Adjusted P Value
W4.5 WT 28℃ vs. m8 28℃	**	<0.0001
W8.0 WT 28℃ vs. m8 28℃	**	<0.0001
HvANT-like
	WT 15℃			Mean	SD		Hvmads8 15℃			Mean	SD		WT 28℃			Mean	SD		Hvmads8 28℃			Mean	SD
W4.0	2.29939	2.07381	2.2479	2.20703	0.118215		2.74649	2.71589	2.91982	2.79407	0.109975		1.08665	0.579234	0.541771	0.735885	0.304348		0.872517	0.837732	0.945979	0.885409	0.0552631
W4.5	1.53972	1.71908	1.72922	1.66267	0.106603		0.966775	1.53681	1.16535	1.22298	0.289352		1.06573	0.930459	0.840298	0.945495	0.113465		0.829079	0.721174	0.724764	0.758339	0.0612889
W8.0	0.091367	0.103356	0.137063	0.110595	0.0236927		0.221758	0.092706	0.105256	0.139907	0.0711625		0.070113	0.077231	0.052044	0.0664627	0.0129842		0.648792	1.0515	0.946692	0.882329	0.208929
	two-way ANOVA
	Summary	Adjusted P Value
W4.0 WT 15℃ vs. m8 15℃	**	0.0005
W4.5 WT 15℃ vs. m8 15℃	**	0.0091
W8.0 WT 28℃ vs. m8 28℃	**	<0.0001
HvSRS1-like
	WT 15℃			Mean	SD		Hvmads8 15℃			Mean	SD		WT 28℃			Mean	SD		Hvmads8 28℃			Mean	SD
W4.0	0.944794	0.811201	1.13622	0.96407	0.163363		1.08955	0.949883	0.799967	0.96407	0.163363		0.016134	0.06096	0.032557	0.96407	0.163363		0.391655	0.443	0.363592	0.96407	0.163363
W4.5	1.52463	1.7365	1.78483	1.68199	0.1384		0.587311	0.855401	0.645022	1.68199	0.1384		0.284884	0.628149	0.698399	1.68199	0.1384		1.14384	1.0747	1.09083	1.68199	0.1384
W8.0	2.99315	2.13177	2.46538	2.5301	0.43432		1.46691	1.49082	1.99355	2.5301	0.43432		3.24141	2.44565	1.85643	2.5301	0.43432		1.4257	1.61224	1.51443	2.5301	0.43432
	two-way ANOVA
	Summary	Adjusted P Value
W4.5 WT 15℃ vs. m8 15℃	**	0.0011
W8.0 WT 15℃ vs. m8 15℃	**	0.0034
W8.0 WT 28℃ vs. m8 28℃	**	0.0009
HvCLV1-like
	WT 15℃			Mean	SD		Hvmads8 15℃			Mean	SD		WT 28℃			Mean	SD		Hvmads8 28℃			Mean	SD
W4.0	2.01748	2.14425	1.99792	2.05321	0.0794432		2.06048	2.21491	2.05892	2.11144	0.0896185		2.69326	2.02709	2.01472	2.24502	0.388234		1.89234	1.90237	2.4221	2.07227	0.303
W4.5	1.83245	1.91898	1.78178	1.8444	0.0693806		1.70522	1.98567	1.6698	1.7869	0.173053		1.61448	1.78364	2.0528	1.81697	0.221054		1.84635	1.66677	2.03076	1.84796	0.182002
W8.0	2.28198	1.86172	1.86277	2.00216	0.242333		2.34429	2.29447	1.96783	2.2022	0.204492		1.63684	1.97229	1.59895	1.73602	0.205487		2.93556	2.93986	1.91653	2.59732	0.589579
	two-way ANOVA
	Summary	Adjusted P Value
W8.0 WT 28℃ vs. m8 28℃	**	0.0033
HvKNOX1-like
	WT 15℃			Mean	SD		Hvmads8 15℃			Mean	SD		WT 28℃			Mean	SD		Hvmads8 28℃			Mean	SD
W4.0	3.06922	2.89986	3.41048	3.12652	0.260086		3.2827	2.89694	3.03757	3.0724	0.195227		2.73151		2.89347	2.81249	0.114524		1.09975	1.54425	1.57066	1.40489	0.264587
W4.5	2.68728	2.70335	2.62325	2.67129	0.0423753		2.37546	2.32347	2.11142	2.27012	0.139871		2.27347	2.00371	1.84208	2.03976	0.217944		1.55791	1.35352	1.35222	1.42122	0.118381
W8.0	0.213548	0.566575	0.234541	0.338221	0.198038		0.245691	0.29245	0.242723	0.260288	0.0278926		0.405555	0.273539	0.238507	0.305867	0.0880913		1.72726	1.12496	1.09037	1.3142	0.358141
	two-way ANOVA
	Summary	Adjusted P Value
W4.0 WT 28℃ vs. m8 28℃	**	<0.0001
W4.5 WT 28℃ vs. m8 28℃	**	0.0041
W8.0 WT 28℃ vs. m8 28℃	**	<0.0001
HvLFY
	WT 15℃			Mean	SD		Hvmads8 15℃			Mean	SD		WT 28℃			Mean	SD		Hvmads8 28℃			Mean	SD
W4.0	2.05506	2.03513	2.15448	2.08156	0.0639321		3.55688	3.10681	3.44469	3.36946	0.234277		1.22683	0.879685	0.951039	1.01919	0.183334		1.70001	1.6854	1.16121	1.51554	0.306945
W4.5	0.988593	1.32923	1.05126	1.12303	0.181306		0.722942	0.904152	0.657704	0.761599	0.127691		1.08665	0.905873	0.73987	0.910796	0.17344		2.66188	2.29243	2.141	2.3651	0.267937
W8.0		0.019158	0.0154306	0.0172943	0.00263569		0.017192	0.007692	0.013276	0.01272	0.00477434		0.029983	0.04104	0.031499	0.034174	0.00599425		0.811727	0.916808	0.595682	0.774739	0.163727
	two-way ANOVA
	Summary	Adjusted P Value
W4.5 WT 15℃ vs. m8 15℃	**	<0.0001
W4.0 WT 28℃ vs. m8 28℃	*	0.0119
W4.5 WT 28℃ vs. m8 28℃	**	<0.0001
W8.0 WT 28℃ vs. m8 28℃	**	0.0002
HvMADS3
	WT 15℃			Mean	SD		Hvmads8 15℃			Mean	SD		WT 28℃			Mean	SD		Hvmads8 28℃			Mean	SD
W4.0	0.456265	0.294844	0.375339	0.375483	0.0807106		0.741367	0.472132	0.654359	0.622619	0.137395		0.578793	0.397943	0.487218	0.487985	0.0904274		1.01771	0.778761	0.681309	0.825925	0.173086
W4.5	0.465558	0.490182	0.445956	0.467232	0.0221607		0.686418	0.578533	0.806015	0.690322	0.113791		0.532934	0.570679	0.562883	0.555499	0.0199266		1.23965	1.01814	1.17668	1.14482	0.11414
W8.0	5.44348	5.24814	5.79036	5.49399	0.274618		1.85783	2.3018	2.24168	2.13377	0.240855		6.16064	5.57242	6.10209	5.94505	0.324033		18.6676	21.9854	14.1966	18.2832	3.9086
	two-way ANOVA
	Summary	Adjusted P Value
W8.0 WT 15℃ vs. m8 15℃	**	0.0072
W8.0 WT 28℃ vs. m8 28℃	**	<0.0001
HvMADS58
	WT 15℃			Mean	SD		Hvmads8 15℃			Mean	SD		WT 28℃			Mean	SD		Hvmads8 28℃			Mean	SD
W4.0	0.578776	0.429561	0.485855	0.498064	0.0753529		0.724218	0.750051	0.626502	0.700257	0.0651664		0.175092	0.138167	0.129314	0.147524	0.0242811		0.315262	0.434802	0.22234	0.324135	0.106509
W4.5	0.587785	0.558733	0.572094	0.572871	0.0145416		0.959725	0.845723	1.05608	0.953841	0.105299		0.435186	0.41643	0.494301	0.448639	0.040641		0.691644	0.638365	0.460619	0.596876	0.120972
W8.0	17.4055	15.218	16.6803	16.4346	1.11425		26.2124	24.4195	26.9041	25.8453	1.28231		13.8871	13.5403	10.117	12.5148	2.08377		66.6165	66.8204	31.6195	55.0188	20.2646
	two-way ANOVA
	Summary	Adjusted P Value
W8.0 WT 28℃ vs. m8 28℃	**	<0.0001
HvMADS1
	WT 15℃			Mean	SD		Hvmads8 15℃			Mean	SD		WT 28℃			Mean	SD		Hvmads8 28℃			Mean	SD
W4.0	46.7854	44.4036	44.4405	45.2098	1.36458		39.9254	47.3426	32.8258	40.0313	7.25898		50.0309	35.4105	45.3249	43.5888	7.46322		20.795	23.6847	29.3313	24.6037	4.34166
W4.5	45.2444	54.4918	47.2468	48.9943	4.86507		75.2296	59.3271	70.1961	68.2509	8.12774		53.7475	73.8209	50.7171	59.4285	12.5559		51.9746	32.9264	45.1038	43.3349	9.64648
W8.0	69.4824	54.9742	69.0017	64.4861	8.24105		109.742	106.462	126.067	114.09	10.5008		92.8571	98.2351	86.1775	92.4232	6.04047		317.402	282.929	348.142	316.158	32.6246
	two-way ANOVA
	Summary	Adjusted P Value
W8.0 WT 15℃ vs. m8 15℃	**	0.0002
W8.0 WT 28℃ vs. m8 28℃	**	<0.0001
HvMADS13
	WT 15℃			Mean	SD		Hvmads8 15℃			Mean	SD		WT 28℃			Mean	SD		Hvmads8 28℃			Mean	SD
W4.0	0.296225	0.232943	0.2061	0.245089	0.046274		0.237595	0.214827	0.268553	0.240325	0.0269668		0.157808	0.108935	0.052434	0.106392	0.052733		0.051052	0.035194	0.003081	0.0297757	0.0244402
W4.5	0.66208	0.690445	0.714097	0.688874	0.0260439		0.818901	0.887085	0.983301	0.896429	0.0825974		0.453469	0.37963	0.417157	0.416752	0.0369212		0.033855	0.116293	0.042189	0.0641123	0.0453815
W8.0	141.047	131.389	156.618	143.018	12.7297		147.07	172.213	191.665	170.316	22.3582		77.2641	73.2232	74.7813	75.0895	2.03801		30.8592	30.5729	27.62	29.684	1.79322
	two-way ANOVA
	Summary	Adjusted P Value
W8.0 WT 15℃ vs. m8 15℃	**	0.0069
W8.0 WT 28℃ vs. m8 28℃	**	<0.0001
HvMADS21
	WT 15℃			Mean	SD		Hvmads8 15℃			Mean	SD		WT 28℃			Mean	SD		Hvmads8 28℃			Mean	SD
W4.0	0.334112	0.417907	0.379814	0.377278	0.041955		0.186996	0.255645	0.233779	0.225473	0.0350701		0.214326	0.141765	0.378985	0.245025	0.121553		0.238683	0.966941	0.027107	0.41091	0.49302
W4.5	0.438908	0.247768	0.25319	0.313289	0.108823		0.287564	0.411479	0.207603	0.302215	0.102725		0.487388	0.36895	0.504835	0.453724	0.0739332		0.311979	0.014831		0.163405	0.210115
W8.0	398.221	352.095	331.593	360.636	34.1257		305.132	368.634	213.064	295.61	78.2208		437.054	362.438	182.838	327.443	130.671		1.34601	0.917216	0.709305	0.990844	0.324676
	two-way ANOVA
	Summary	Adjusted P Value
W8.0 WT 28℃ vs. m8 28℃	**	<0.0001
HvMADS31
	WT 15℃			Mean	SD		Hvmads8 15℃			Mean	SD		WT 28℃			Mean	SD		Hvmads8 28℃			Mean	SD
W4.0	0.0547199	0.0474763	0.0638206	0.055339	0.00818972		0.038139	0.072635	0.0613337	0.0573692	0.0175864		0.0284825	0.0461692	0.0470124	0.0573692	0.0175864		0.0324118	0.0504251	0.039388	0.0573692	0.0175864
W4.5	0.04311	0.0397678	0.0534424	0.0454401	0.00712884		0.0357695	0.0453134	0.0556354	0.0455727	0.00993546		0.0307156	0.0436002	0.0402576	0.0455727	0.00993546		0.0224284	0.0698166	0.0477315	0.0455727	0.00993546
W8.0	2.28218	2.38431	2.37442	2.34697	0.0563244		3.05138	2.64699	3.12781	2.94206	0.25838		1.93862	1.9143	1.89414	2.94206	0.25838		0.263719	0.387828	0.296161	2.94206	0.25838
	two-way ANOVA
	Summary	Adjusted P Value
W8.0 WT 15℃ vs. m8 15℃	**	<0.0001
W8.0 WT 28℃ vs. m8 28℃	**	<0.0001
